# Supplementary material for: Glucose intake hampers PKA-regulated HSP90 chaperone activity
Source: eLife. 2018 Dec 5;7:e39925. doi: 10.7554/eLife.39925 (PMC6281317; doi:10.7554/eLife.39925)
Supplement: Figure 1—source data 1. [file elife-39925-fig1-data1.xlsx]

## Sheet: caption
Figure 1-source file 1. The list of total phosphopeptides influenced by calorie restriction.
Name of Sheet	Description	Addtional information
Phospho peptides	The worksheet lists total quantification results of phosphopeptides from cells grown in normal or calorie restricted condition.
Ratio < 0.5	The worksheet lists 2-fold decrease in phosphopeptide aboundance under normal condition compared to calorie restricted condition.	The proteins marked with red color imply the the aboundance of phosphorylated proteins could be affected by transcriptional changes.*
Ratio > 2	The worksheet lists 2-fold increase in phosphopeptide aboundance under normal condition compared to calorie restricted condition.
* Lee YL, Lee CK. Transcriptional response according to strength of calorie restriction in Saccharomyces cerevisiae. Mol. Cells. 2008; 26 (3): 299-307.

## Sheet: phospho peptides
1	0.028	Peptide index	Peptide sequence	Modification site	m/z	Charge	Modification	Score	# of IDed (spectrum)	# of samples IDed	Parent protein	Protein ACC. No.	Systematic Name	SGD	Ratio(2% glucose/0.5% glucose)
	TRUE	2218	NEKYSLAPVAK	0.00002000000.0	650.321	2	Phospho (ST)	41.1	4	2	1 : Phosphoglycerate kinase OS=Saccharomyces cerevisiae GN=PGK1 PE=1 SV=2	P00560	YCR012W	PGK1	0.66
	TRUE	5104	ISHVSTGGGASLELLEGK	0.000002000000000000.0	917.951	2	Phospho (ST)	73.04	1	1	1 : Phosphoglycerate kinase OS=Saccharomyces cerevisiae GN=PGK1 PE=1 SV=2	P00560	YCR012W	PGK1	2.26
	TRUE	5484	LSVQDLDLK	0.020000000.0	555.776	2	Phospho (ST)	45.53	5	2	1 : Phosphoglycerate kinase OS=Saccharomyces cerevisiae GN=PGK1 PE=1 SV=2	P00560	YCR012W	PGK1	1.38
	TRUE	6537	ASAPGSVILLENLR	0.00000200000000.0	760.398	2	Phospho (ST)	42.38	3	1	1 : Phosphoglycerate kinase OS=Saccharomyces cerevisiae GN=PGK1 PE=1 SV=2	P00560	YCR012W	PGK1	2.16
	TRUE	6700	ASAPGSVILLENLR	0.02000000000000.0	760.397	2	Phospho (ST)	37.59	2	1	1 : Phosphoglycerate kinase OS=Saccharomyces cerevisiae GN=PGK1 PE=1 SV=2	P00560	YCR012W	PGK1	9999
	TRUE	5015	SISIVGSYVGNR	0.002000000000.0	666.322	2	Phospho (ST)	78.81	4	2	10 : Alcohol dehydrogenase 1 OS=Saccharomyces cerevisiae GN=ADH1 PE=1 SV=4	P00330	YOL086C	ADH1	0.73
	TRUE	5114	SISIVGSYVGNR	0.200000000000.0	666.322	2	Phospho (ST)	61.33	2	1	10 : Alcohol dehydrogenase 1 OS=Saccharomyces cerevisiae GN=ADH1 PE=1 SV=4	P00330	YOL086C	ADH1	0.75
	TRUE	6715	VVGLSTLPEIYEK	0.0000200000000.0	764.389	2	Phospho (ST)	41.18	1	1	10 : Alcohol dehydrogenase 1 OS=Saccharomyces cerevisiae GN=ADH1 PE=1 SV=4	P00330	YOL086C	ADH1	9999
	TRUE	1351	RIASSDELMER	0.00020000100.0	701.805	2	Oxidation (M); Phospho (ST)	62.94	4	2	100 : Ribosome assembly protein 1 OS=Saccharomyces cerevisiae GN=RIA1 PE=1 SV=1	P53893	YNL163C	RIA1	0.81
	TRUE	1758	IASSDELMER	0.0020000100.0	623.755	2	Oxidation (M); Phospho (ST)	58.36	6	2	100 : Ribosome assembly protein 1 OS=Saccharomyces cerevisiae GN=RIA1 PE=1 SV=1	P53893	YNL163C	RIA1	0.6
	TRUE	2590	RIASSDELMER	0.00020000000.0	693.808	2	Phospho (ST)	79.38	6	2	100 : Ribosome assembly protein 1 OS=Saccharomyces cerevisiae GN=RIA1 PE=1 SV=1	P53893	YNL163C	RIA1	0.86
	TRUE	3225	IASSDELMER	0.0020000000.0	615.758	2	Phospho (ST)	64.11	7	2	100 : Ribosome assembly protein 1 OS=Saccharomyces cerevisiae GN=RIA1 PE=1 SV=1	P53893	YNL163C	RIA1	0.94
	TRUE	5756	NSMTGIAQILPTKPVK	0.0200000000000000.0	889.467	2	Phospho (ST)	42.06	1	1	1004 : Protein SRL2 OS=Saccharomyces cerevisiae GN=SRL2 PE=1 SV=1	Q12020	YLR082C	SRL2	1.8
	TRUE	3198	YAIYEPESPNQK	0.000000020000.0	759.83	2	Phospho (ST)	40.1	2	2	1006 : GTP-binding protein RHO5 OS=Saccharomyces cerevisiae GN=RHO5 PE=1 SV=2	P53879	YNL180C	RHO5	1.23
	TRUE	3956	MSPITFSDVDNK	0.120000000000.0	725.302	2	Oxidation (M); Phospho (ST)	48.87	6	2	101 : Spindle pole body component SPC105 OS=Saccharomyces cerevisiae GN=SPC105 PE=1 SV=1	P53148	YGL093W	SPC105	1.41
	TRUE	5096	MSPITFSDVDNK	0.020000000000.0	717.305	2	Phospho (ST)	73.63	10	2	101 : Spindle pole body component SPC105 OS=Saccharomyces cerevisiae GN=SPC105 PE=1 SV=1	P53148	YGL093W	SPC105	1.5
	TRUE	5835	MSPITFSDVDNK	0.020000200000.0	757.288	2	2 Phospho (ST)	37.82	1	1	101 : Spindle pole body component SPC105 OS=Saccharomyces cerevisiae GN=SPC105 PE=1 SV=1	P53148	YGL093W	SPC105	1.36
	TRUE	1627	LKSFNDVR	0.00200000.0	529.755	2	Phospho (ST)	36.84	1	1	1018 : Uncharacterized protein YJL185C OS=Saccharomyces cerevisiae GN=YJL185C PE=1 SV=1	P46983	YJL185C	ATG36	0.53
	TRUE	480	GGSLGDAGGASDR	0.0020000000000.0	600.238	2	Phospho (ST)	72.12	7	2	102 : Cell division control protein 48 OS=Saccharomyces cerevisiae GN=CDC48 PE=1 SV=3	P25694	YDL126C	CDC48	9999
	TRUE	3764	NFHAEVSTPQVLSAK	0.000000020000000.0	569.942	3	Phospho (ST)	37.36	1	1	1021 : Homocitrate synthase, cytosolic isozyme OS=Saccharomyces cerevisiae GN=LYS20 PE=1 SV=1	P48570	YDL182W	LYS20	1.29
	TRUE	883	EDDDEKPQSGDETSATKPLSSR	0.0000000020000000000000.0	824.685	3	Phospho (ST)	50.84	3	2	1022 : Glutathione transferase 3 OS=Saccharomyces cerevisiae GN=GTT3 PE=1 SV=1	P39996	YEL017W	GTT3	0.96
	TRUE	1459	AYIKEDDDEKPQSGDETSATKPLSSR	0.00000000000020000000000000.0	983.111	3	Phospho (ST)	52.45	2	1	1022 : Glutathione transferase 3 OS=Saccharomyces cerevisiae GN=GTT3 PE=1 SV=1	P39996	YEL017W	GTT3	0.83
	TRUE	1460	AYIKEDDDEKPQSGDETSATKPLSSR	0.00000000000020000000000000.0	737.586	4	Phospho (ST)	36.41	2	2	1022 : Glutathione transferase 3 OS=Saccharomyces cerevisiae GN=GTT3 PE=1 SV=1	P39996	YEL017W	GTT3	0.63
	TRUE	1473	AYIKEDDDEKPQSGDETSATKPLSSR	0.00000000000000000200000000.0	737.587	4	Phospho (ST)	39.64	1	1	1022 : Glutathione transferase 3 OS=Saccharomyces cerevisiae GN=GTT3 PE=1 SV=1	P39996	YEL017W	GTT3	1.75
	TRUE	3544	SFYESMTVDQSKDER	0.000000000020000.0	951.385	2	Phospho (ST)	78.44	5	2	1022 : Glutathione transferase 3 OS=Saccharomyces cerevisiae GN=GTT3 PE=1 SV=1	P39996	YEL017W	GTT3	1.2
	TRUE	6823	TNFNLLDFSTDNDSSTSAFTK	0.000000000000000200000.0	1203.01	2	Phospho (ST)	66.04	2	1	1022 : Glutathione transferase 3 OS=Saccharomyces cerevisiae GN=GTT3 PE=1 SV=1	P39996	YEL017W	GTT3	9999
	TRUE	6824	TNFNLLDFSTDNDSSTSAFTK	0.000000000000020000000.0	1203.01	2	Phospho (ST)	95.27	2	1	1022 : Glutathione transferase 3 OS=Saccharomyces cerevisiae GN=GTT3 PE=1 SV=1	P39996	YEL017W	GTT3	9999
	TRUE	42	DKSEAPKEEAGETNK	0.002000000000000.0	571.584	3	Phospho (ST)	40.7	2	1	1023 : Heat shock protein 42 OS=Saccharomyces cerevisiae GN=HSP42 PE=1 SV=1	Q12329	YDR171W	HSP42	0.5
	TRUE	6028	SSSFAHLQAPSPIPDPLQVSKPETR	0.0020000000000000000000000.0	923.792	3	Phospho (ST)	53.55	5	2	1023 : Heat shock protein 42 OS=Saccharomyces cerevisiae GN=HSP42 PE=1 SV=1	Q12329	YDR171W	HSP42	15.36
	TRUE	6047	SSSFAHLQAPSPIPDPLQVSKPETR	0.0200000000000000000000000.0	923.792	3	Phospho (ST)	36.59	1	1	1023 : Heat shock protein 42 OS=Saccharomyces cerevisiae GN=HSP42 PE=1 SV=1	Q12329	YDR171W	HSP42	0.13
	TRUE	5435	TGDLAGTATTSSFTEAVIK	0.0000000000000200000.0	975.458	2	Phospho (ST)	72.97	2	2	1024 : Isocitrate dehydrogenase [NAD] subunit 2, mitochondrial OS=Saccharomyces cerevisiae GN=IDH2 PE=1 SV=1	P28241	YOR136W	IDH2	1.6
	TRUE	5450	TGDLAGTATTSSFTEAVIK	0.0000000000020000000.0	975.459	2	Phospho (ST)	59.13	1	1	1024 : Isocitrate dehydrogenase [NAD] subunit 2, mitochondrial OS=Saccharomyces cerevisiae GN=IDH2 PE=1 SV=1	P28241	YOR136W	IDH2	1.5
	TRUE	134	RPTSNSIEK	0.002000000.0	556.261	2	Phospho (ST)	46.45	2	2	1025 : Uncharacterized protein YGR126W OS=Saccharomyces cerevisiae GN=YGR126W PE=1 SV=1	P53274	YGR126W	-	0.85
	TRUE	138	RPTSNSIEK	0.000200000.0	556.26	2	Phospho (ST)	60.07	4	2	1025 : Uncharacterized protein YGR126W OS=Saccharomyces cerevisiae GN=YGR126W PE=1 SV=1	P53274	YGR126W	-	0.84
	TRUE	4389	KEGTPKTDSFIFDGTAK	0.00020000200000000.0	667.959	3	2 Phospho (ST)	36.47	1	1	1026 : Mediator of RNA polymerase II transcription subunit 4 OS=Saccharomyces cerevisiae GN=MED4 PE=1 SV=1	Q12343	YOR174W	MED4	1.46
	TRUE	4867	EGTPKTDSFIFDGTAK	0.0020000000000000.0	897.403	2	Phospho (ST)	40.95	1	1	1026 : Mediator of RNA polymerase II transcription subunit 4 OS=Saccharomyces cerevisiae GN=MED4 PE=1 SV=1	Q12343	YOR174W	MED4	0.72
	TRUE	2794	GGQTKSDTDKYHQYDEQFIR	0.00000002000000000000.0	624.776	4	Phospho (ST)	60.11	2	1	1028 : Uncharacterized protein YKL027W OS=Saccharomyces cerevisiae GN=YKL027W PE=1 SV=1	P36101	YKL027W	TCD2	1.07
	TRUE	2841	GGQTKSDTDKYHQYDEQFIR	0.00020000000000000000.0	624.776	4	Phospho (ST)	46.76	1	1	1028 : Uncharacterized protein YKL027W OS=Saccharomyces cerevisiae GN=YKL027W PE=1 SV=1	P36101	YKL027W	TCD2	0.95
	TRUE	3439	SDTDKYHQYDEQFIR	0.200000000000000.0	675.618	3	Phospho (ST)	45.37	2	2	1028 : Uncharacterized protein YKL027W OS=Saccharomyces cerevisiae GN=YKL027W PE=1 SV=1	P36101	YKL027W	TCD2	0.74
	TRUE	1603	NRSPSPPPVYDAQGK	0.002020000000000.0	591.585	3	2 Phospho (ST)	36.1	1	1	1029 : Branchpoint-bridging protein OS=Saccharomyces cerevisiae GN=MSL5 PE=1 SV=1	Q12186	YLR116W	MSL5	7.09
	TRUE	1636	NRSPSPPPVYDAQGK	0.002020000000000.0	886.874	2	2 Phospho (ST)	49.06	3	2	1029 : Branchpoint-bridging protein OS=Saccharomyces cerevisiae GN=MSL5 PE=1 SV=1	Q12186	YLR116W	MSL5	3
	TRUE	1418	NPISSTVSSNQQSPK	0.000000000000200.0	827.378	2	Phospho (ST)	102.23	12	2	103 : mRNA-decapping enzyme subunit 2 OS=Saccharomyces cerevisiae (strain YJM789) GN=DCP2 PE=3 SV=1	A6ZRW5	YNL118C	DCP2	2.4
	TRUE	2499	RGETFASLANDKK	0.0000002000000.0	506.243	3	Phospho (ST)	48.15	3	1	103 : mRNA-decapping enzyme subunit 2 OS=Saccharomyces cerevisiae (strain YJM789) GN=DCP2 PE=3 SV=1	A6ZRW5	YNL118C	DCP2	0.85
	TRUE	3413	DMPTESNKSINETVGLSSTTNTVK	0.010002002000000000000000.0	910.393	3	Oxidation (M); 2 Phospho (ST)	39.21	1	1	103 : mRNA-decapping enzyme subunit 2 OS=Saccharomyces cerevisiae (strain YJM789) GN=DCP2 PE=3 SV=1	A6ZRW5	YNL118C	DCP2	4.19
	TRUE	3694	DMPTESNKSINETVGLSSTTNTVK	0.000000002000000000000000.0	878.406	3	Phospho (ST)	47.66	1	1	103 : mRNA-decapping enzyme subunit 2 OS=Saccharomyces cerevisiae (strain YJM789) GN=DCP2 PE=3 SV=1	A6ZRW5	YNL118C	DCP2	6.4
	TRUE	6575	AFDSSSNVSSSKDLLQMLR	0.0000000020000000000.0	722.337	3	Phospho (ST)	42.55	1	1	103 : mRNA-decapping enzyme subunit 2 OS=Saccharomyces cerevisiae (strain YJM789) GN=DCP2 PE=3 SV=1	A6ZRW5	YNL118C	DCP2	9999
	TRUE	6577	AFDSSSNVSSSKDLLQMLR	0.0000000002000000000.0	722.337	3	Phospho (ST)	41.96	1	1	103 : mRNA-decapping enzyme subunit 2 OS=Saccharomyces cerevisiae (strain YJM789) GN=DCP2 PE=3 SV=1	A6ZRW5	YNL118C	DCP2	9999
	TRUE	6811	DSGYSSSSPGQLLDILNSK	0.0000002000000000000.0	1024.46	2	Phospho (ST)	39.3	1	1	103 : mRNA-decapping enzyme subunit 2 OS=Saccharomyces cerevisiae (strain YJM789) GN=DCP2 PE=3 SV=1	A6ZRW5	YNL118C	DCP2	9999
	TRUE	501	KLTVGSDSHRLSK	0.0000000000020.0	503.259	3	Phospho (ST)	38.93	1	1	1033 : Oxysterol-binding protein homolog 6 OS=Saccharomyces cerevisiae GN=OSH6 PE=1 SV=1	Q02201	YKR003W	OSH6	0.45
	TRUE	920	SRDSESTEEPVVDEK	0.000002000000000.0	893.872	2	Phospho (ST)	36.25	1	1	1034 : ATP-dependent RNA helicase HAS1 OS=Saccharomyces cerevisiae GN=HAS1 PE=1 SV=1	Q03532	YMR290C	HAS1	0.95
	TRUE	6280	MNVLGDDDREGSINLDEPLIIQK	0.10000000000200000000000.0	894.089	3	Oxidation (M); Phospho (ST)	51.32	2	1	1036 : Uncharacterized WD repeat-containing protein YNL035C OS=Saccharomyces cerevisiae GN=YNL035C PE=1 SV=1	P53962	YNL035C	-	9999
	TRUE	6393	EGSINLDEPLIIQK	0.00200000000000.0	824.913	2	Phospho (ST)	61.78	4	2	1036 : Uncharacterized WD repeat-containing protein YNL035C OS=Saccharomyces cerevisiae GN=YNL035C PE=1 SV=1	P53962	YNL035C	-	1.44
	TRUE	6315	SFYTASPLLSSGSIPK	0.2000000000000000.0	867.922	2	Phospho (ST)	64.33	2	1	1038 : Uncharacterized protein YBR130C OS=Saccharomyces cerevisiae GN=YBR130C PE=1 SV=1	P38272	YBR130C	SHE3	0.98
	TRUE	6327	SFYTASPLLSSGSIPK	0.0030000000000000.0	867.921	2	Phospho (Y)	57	1	1	1038 : Uncharacterized protein YBR130C OS=Saccharomyces cerevisiae GN=YBR130C PE=1 SV=1	P38272	YBR130C	SHE3	0.96
	TRUE	3073	DENDGYASDEVGGTLSR	0.00000300000000000.0	932.865	2	Phospho (Y)	67.47	1	1	104 : CDP-diacylglycerol--serine O-phosphatidyltransferase OS=Saccharomyces cerevisiae GN=CHO1 PE=1 SV=3	P08456	YER026C	CHO1	1.02
	TRUE	3121	DENDGYASDEVGGTLSR	0.00000002000000000.0	932.866	2	Phospho (ST)	90.57	10	2	104 : CDP-diacylglycerol--serine O-phosphatidyltransferase OS=Saccharomyces cerevisiae GN=CHO1 PE=1 SV=3	P08456	YER026C	CHO1	0.91
	TRUE	4921	VESDEDFAPQEFPHTDTDVIVNEHR	0.0020000000000000000000000.0	1002.76	3	Phospho (ST)	50.57	3	1	104 : CDP-diacylglycerol--serine O-phosphatidyltransferase OS=Saccharomyces cerevisiae GN=CHO1 PE=1 SV=3	P08456	YER026C	CHO1	4.93
	TRUE	958	APATGTISPDSTK	0.0000000200000.0	663.303	2	Phospho (ST)	44.21	1	1	1041 : Metal-binding activator 1 OS=Saccharomyces cerevisiae GN=MAC1 PE=1 SV=2	P35192	YMR021C	MAC1	0.65
	TRUE	5950	RTSLDYGGYF	0.0020000000.0	629.761	2	Phospho (ST)	45.9	4	2	1045 : Transcription initiation factor TFIID subunit 3 OS=Saccharomyces cerevisiae GN=TAF3 PE=1 SV=1	Q12297	YPL011C	TAF3	1.47
	TRUE	3876	TVSSESYQSEQESSTPLLK	0.0000000020000000000.0	1090.49	2	Phospho (ST)	38.07	1	1	1049 : Putative transcription factor IWR1 OS=Saccharomyces cerevisiae GN=IWR1 PE=1 SV=2	Q07532	YDL115C	IWR1	0.82
	TRUE	224	KTSPAKDFNR	0.0020000000.0	415.199	3	Phospho (ST)	50.51	2	2	105 : Zinc-regulated protein 8 OS=Saccharomyces cerevisiae (strain YJM789) GN=ZRG8 PE=2 SV=1	A6ZQY2	YER033C	ZRG8	0.67
	TRUE	354	NNSDDETEHTSAIK	0.00200000000000.0	820.825	2	Phospho (ST)	63.46	5	2	105 : Zinc-regulated protein 8 OS=Saccharomyces cerevisiae (strain YJM789) GN=ZRG8 PE=2 SV=1	A6ZQY2	YER033C	ZRG8	0.88
	TRUE	503	STSFDESPKR	0.0000002000.0	617.261	2	Phospho (ST)	41.35	1	1	105 : Zinc-regulated protein 8 OS=Saccharomyces cerevisiae (strain YJM789) GN=ZRG8 PE=2 SV=1	A6ZQY2	YER033C	ZRG8	1.32
	TRUE	1901	HSPGFESFHR	0.0200000000.0	427.512	3	Phospho (ST)	46.14	4	2	105 : Zinc-regulated protein 8 OS=Saccharomyces cerevisiae (strain YJM789) GN=ZRG8 PE=2 SV=1	A6ZQY2	YER033C	ZRG8	0.82
	TRUE	3244	VYSLNNNSDEYSVNEK	0.0000000200000000.0	977.907	2	Phospho (ST)	65.09	7	2	105 : Zinc-regulated protein 8 OS=Saccharomyces cerevisiae (strain YJM789) GN=ZRG8 PE=2 SV=1	A6ZQY2	YER033C	ZRG8	1.64
	TRUE	3265	IHSHDDIINLGK	0.002000000000.0	481.233	3	Phospho (ST)	51.72	4	2	105 : Zinc-regulated protein 8 OS=Saccharomyces cerevisiae (strain YJM789) GN=ZRG8 PE=2 SV=1	A6ZQY2	YER033C	ZRG8	1.12
	TRUE	974	NISRENISSKPSVGK	0.002000000000000.0	565.953	3	Phospho (ST)	37.69	1	1	1051 : Pre-mRNA-splicing factor CWC2 OS=Saccharomyces cerevisiae GN=CWC2 PE=1 SV=1	Q12046	YDL209C	CWC2	1.49
	TRUE	2544	LTIDPNRQSLENK	0.0000000020000.0	804.393	2	Phospho (ST)	37.48	1	1	1052 : GTPase-activating protein GYP6 OS=Saccharomyces cerevisiae GN=GYP6 PE=1 SV=2	P32806	YJL044C	GYP6	1.13
	TRUE	1637	KSLPSLGQQK	0.0200000000.0	583.302	2	Phospho (ST)	36.08	1	1	1058 : Cytoplasmic tRNA 2-thiolation protein 2 OS=Saccharomyces cerevisiae (strain RM11-1a) GN=NCS2 PE=3 SV=1	B3LNX6	YNL119W	NCS2	0.86
	TRUE	1693	KTLSDSDEDDDDVVK	0.000202000000000.0	920.843	2	2 Phospho (ST)	62.96	5	2	106 : RNA polymerase-associated protein CTR9 OS=Saccharomyces cerevisiae GN=CTR9 PE=1 SV=2	P89105	YOL145C	CTR9	2.21
	TRUE	2004	TLSDSDEDDDDVVK	0.00002000000000.0	816.812	2	Phospho (ST)	85.12	6	2	106 : RNA polymerase-associated protein CTR9 OS=Saccharomyces cerevisiae GN=CTR9 PE=1 SV=2	P89105	YOL145C	CTR9	1.25
	TRUE	2577	TLSDSDEDDDDVVK	0.00202000000000.0	856.795	2	2 Phospho (ST)	49.66	5	2	106 : RNA polymerase-associated protein CTR9 OS=Saccharomyces cerevisiae GN=CTR9 PE=1 SV=2	P89105	YOL145C	CTR9	1.47
	TRUE	4960	SQLSNEFIEDSDEEEAQMSGSEQNK	0.0000000000200000000020000.0	997.71	3	2 Phospho (ST)	44.95	1	1	106 : RNA polymerase-associated protein CTR9 OS=Saccharomyces cerevisiae GN=CTR9 PE=1 SV=2	P89105	YOL145C	CTR9	2.98
	TRUE	737	KIEGGSTDIESTPKDAAR	0.000000000020000000.0	652.309	3	Phospho (ST)	49.57	1	1	1060 : Histone chaperone ASF1 OS=Saccharomyces cerevisiae GN=ASF1 PE=1 SV=1	P32447	YJL115W	ASF1	0.17
	TRUE	746	KIEGGSTDIESTPKDAAR	0.000000000002000000.0	652.308	3	Phospho (ST)	54.58	6	2	1060 : Histone chaperone ASF1 OS=Saccharomyces cerevisiae GN=ASF1 PE=1 SV=1	P32447	YJL115W	ASF1	0.17
	TRUE	841	KIEGGSTDIESTPKDAAR	0.000000200020000000.0	1017.94	2	2 Phospho (ST)	37.16	1	1	1060 : Histone chaperone ASF1 OS=Saccharomyces cerevisiae GN=ASF1 PE=1 SV=1	P32447	YJL115W	ASF1	0.55
	TRUE	1016	IEGGSTDIESTPKDAAR	0.00000000002000000.0	913.912	2	Phospho (ST)	45.18	2	2	1060 : Histone chaperone ASF1 OS=Saccharomyces cerevisiae GN=ASF1 PE=1 SV=1	P32447	YJL115W	ASF1	-9999
	TRUE	1039	KIEGGSTDIESTPK	0.00000020000000.0	771.358	2	Phospho (ST)	66.26	6	2	1060 : Histone chaperone ASF1 OS=Saccharomyces cerevisiae GN=ASF1 PE=1 SV=1	P32447	YJL115W	ASF1	0.25
	TRUE	1114	KIEGGSTDIESTPK	0.00000200000000.0	771.358	2	Phospho (ST)	70.34	3	2	1060 : Histone chaperone ASF1 OS=Saccharomyces cerevisiae GN=ASF1 PE=1 SV=1	P32447	YJL115W	ASF1	0.21
	TRUE	1449	IEGGSTDIESTPK	0.0000200000000.0	707.311	2	Phospho (ST)	47.57	1	1	1060 : Histone chaperone ASF1 OS=Saccharomyces cerevisiae GN=ASF1 PE=1 SV=1	P32447	YJL115W	ASF1	-9999
	TRUE	1451	IEGGSTDIESTPK	0.0000020000000.0	707.311	2	Phospho (ST)	50.95	2	1	1060 : Histone chaperone ASF1 OS=Saccharomyces cerevisiae GN=ASF1 PE=1 SV=1	P32447	YJL115W	ASF1	-9999
	TRUE	1465	KIEGGSTDIESTPK	0.00000220000000.0	811.342	2	2 Phospho (ST)	48.14	2	1	1060 : Histone chaperone ASF1 OS=Saccharomyces cerevisiae GN=ASF1 PE=1 SV=1	P32447	YJL115W	ASF1	0.35
	TRUE	315	VYDHNDDGHESESEDDENEEENENQK	0.00000000002020000000000000.0	1089.37	3	2 Phospho (ST)	49	1	1	1061 : G1-specific transcriptional repressor WHI5 OS=Saccharomyces cerevisiae GN=WHI5 PE=1 SV=1	Q12416	YOR083W	WHI5	0.89
	TRUE	1527	KQQHRPVPATSAGEPTDETEPESDTEVETS	0.000000000000000000000020000000.0	1111.49	3	Phospho (ST)	52.84	4	2	1061 : G1-specific transcriptional repressor WHI5 OS=Saccharomyces cerevisiae GN=WHI5 PE=1 SV=1	Q12416	YOR083W	WHI5	1.3
	TRUE	3276	RSEVFLSPSPR	0.00000020000.0	677.83	2	Phospho (ST)	47.46	3	1	1061 : G1-specific transcriptional repressor WHI5 OS=Saccharomyces cerevisiae GN=WHI5 PE=1 SV=1	Q12416	YOR083W	WHI5	0.77
	TRUE	3384	RSEVFLSPSPR	0.00000000200.0	677.83	2	Phospho (ST)	68.96	7	2	1061 : G1-specific transcriptional repressor WHI5 OS=Saccharomyces cerevisiae GN=WHI5 PE=1 SV=1	Q12416	YOR083W	WHI5	0.67
	TRUE	3893	RSEVFLSPSPR	0.00000020200.0	717.813	2	2 Phospho (ST)	53.32	5	2	1061 : G1-specific transcriptional repressor WHI5 OS=Saccharomyces cerevisiae GN=WHI5 PE=1 SV=1	Q12416	YOR083W	WHI5	2.18
	TRUE	5914	SQTDETLWDTDEEIELMK	0.000000000200000010.0	1139.97	2	Oxidation (M); Phospho (ST)	68.63	3	1	1062 : Pre-mRNA-splicing factor SLU7 OS=Saccharomyces cerevisiae GN=SLU7 PE=1 SV=1	Q02775	YDR088C	SLU7	5.7
	TRUE	6425	DKSQTDETLWDTDEEIELMK	0.00000000000200000000.0	836.024	3	Phospho (ST)	54.87	3	1	1062 : Pre-mRNA-splicing factor SLU7 OS=Saccharomyces cerevisiae GN=SLU7 PE=1 SV=1	Q02775	YDR088C	SLU7	9999
	TRUE	6626	SQTDETLWDTDEEIELMK	0.000000000200000000.0	1131.97	2	Phospho (ST)	76.21	7	2	1062 : Pre-mRNA-splicing factor SLU7 OS=Saccharomyces cerevisiae GN=SLU7 PE=1 SV=1	Q02775	YDR088C	SLU7	27
	TRUE	3444	FSETNDDSTDEEIDTPINDDDDDDKNNDADNNDINEDNK	0.000000002000000000000000000000000000000.0	1509.23	3	Phospho (ST)	45.01	1	1	1063 : Uncharacterized protein YGR017W OS=Saccharomyces cerevisiae GN=YGR017W PE=1 SV=1	P53210	YGR017W	-	4
	TRUE	6593	FNELFSPIGEPTQEEALK	0.000002000000000000.0	1065	2	Phospho (ST)	64.81	4	2	1065 : Vacuolar protein sorting-associated protein 9 OS=Saccharomyces cerevisiae GN=VPS9 PE=1 SV=1	P54787	YML097C	VPS9	1.5
	TRUE	28	LNGHDSDEDGASNSSSSQK	0.0000020000000000000.0	1007.88	2	Phospho (ST)	50.94	2	2	1069 : NAD-dependent deacetylase HST2 OS=Saccharomyces cerevisiae GN=HST2 PE=1 SV=1	P53686	YPL015C	HST2	0.75
	TRUE	303	VSQTGEKSESTNETEIHEK	0.0000000002000000000.0	738.325	3	Phospho (ST)	49.87	4	2	107 : Magnesium transporter ALR1 OS=Saccharomyces cerevisiae GN=ALR1 PE=1 SV=1	Q08269	YOL130W	ALR1	1.6
	TRUE	306	SESTNETEIHEK	0.002000000000.0	742.301	2	Phospho (ST)	62.54	8	2	107 : Magnesium transporter ALR1 OS=Saccharomyces cerevisiae GN=ALR1 PE=1 SV=1	Q08269	YOL130W	ALR1	1.89
	TRUE	776	STSQKSDADDDTLER	0.020002000000000.0	914.338	2	2 Phospho (ST)	53.87	3	2	107 : Magnesium transporter ALR1 OS=Saccharomyces cerevisiae GN=ALR1 PE=1 SV=1	Q08269	YOL130W	ALR1	1.66
	TRUE	781	STSQKSDADDDTLER	0.002002000000000.0	914.338	2	2 Phospho (ST)	43.81	2	2	107 : Magnesium transporter ALR1 OS=Saccharomyces cerevisiae GN=ALR1 PE=1 SV=1	Q08269	YOL130W	ALR1	1.59
	TRUE	1447	AGPSNKSVASLPSR	0.00000020020000.0	765.84	2	2 Phospho (ST)	52.86	3	1	107 : Magnesium transporter ALR1 OS=Saccharomyces cerevisiae GN=ALR1 PE=1 SV=1	Q08269	YOL130W	ALR1	2.95
	TRUE	4825	KSSLVSPVLEIPHESK	0.0020000000000000.0	610.652	3	Phospho (ST)	47.81	2	1	107 : Magnesium transporter ALR1 OS=Saccharomyces cerevisiae GN=ALR1 PE=1 SV=1	Q08269	YOL130W	ALR1	2.29
	TRUE	6353	SVISSFLPK	0.200000000.0	529.27	2	Phospho (ST)	44.52	2	1	107 : Magnesium transporter ALR1 OS=Saccharomyces cerevisiae GN=ALR1 PE=1 SV=1	Q08269	YOL130W	ALR1	2.3
	TRUE	2384	VKPENNMSETFATPTPNNR	0.0000000000002000000.0	743	3	Phospho (ST)	38.95	2	2	1074 : Spindle pole body component SPC42 OS=Saccharomyces cerevisiae GN=SPC42 PE=1 SV=1	P36094	YKL042W	SPC42	1.53
	TRUE	6398	TLSVLTNYVMR	0.00200000010.0	696.834	2	Oxidation (M); Phospho (ST)	40.46	2	1	1074 : Spindle pole body component SPC42 OS=Saccharomyces cerevisiae GN=SPC42 PE=1 SV=1	P36094	YKL042W	SPC42	9
	TRUE	6807	TLSVLTNYVMR	0.00200000000.0	688.836	2	Phospho (ST)	56.33	3	1	1074 : Spindle pole body component SPC42 OS=Saccharomyces cerevisiae GN=SPC42 PE=1 SV=1	P36094	YKL042W	SPC42	9999
	TRUE	3677	FYQQNKPLHNMSTSDSENFMQQH	0.00000000000020000000000.0	964.402	3	Phospho (ST)	44.47	1	1	1079 : Negative RAS protein regulator protein OS=Saccharomyces cerevisiae GN=RPI1 PE=1 SV=2	P23250	YIL119C	RPI1	1.67
	TRUE	3702	FYQQNKPLHNMSTSDSENFMQQH	0.00000000000002000000000.0	964.402	3	Phospho (ST)	38.28	2	2	1079 : Negative RAS protein regulator protein OS=Saccharomyces cerevisiae GN=RPI1 PE=1 SV=2	P23250	YIL119C	RPI1	1.47
	TRUE	808	SSLSNDVR	0.02000000.0	479.206	2	Phospho (ST)	52.62	5	2	108 : Protein transport protein SEC7 OS=Saccharomyces cerevisiae GN=SEC7 PE=1 SV=2	P11075	YDR170C	SEC7	1.32
	TRUE	913	QESRSSLSNDVR	0.002002000000.0	769.306	2	2 Phospho (ST)	51.74	1	1	108 : Protein transport protein SEC7 OS=Saccharomyces cerevisiae GN=SEC7 PE=1 SV=2	P11075	YDR170C	SEC7	1.73
	TRUE	5207	SLSSQNIDADDPTQFENLK	0.0020000000000000000.0	1101.48	2	Phospho (ST)	86.53	4	2	108 : Protein transport protein SEC7 OS=Saccharomyces cerevisiae GN=SEC7 PE=1 SV=2	P11075	YDR170C	SEC7	6.3
	TRUE	5216	SLSSQNIDADDPTQFENLK	0.2000000000000000000.0	1101.48	2	Phospho (ST)	68.78	1	1	108 : Protein transport protein SEC7 OS=Saccharomyces cerevisiae GN=SEC7 PE=1 SV=2	P11075	YDR170C	SEC7	5.9
	TRUE	5715	NHQQQSAIELSEASENAETPAPLTLENMDK	0.000002000000000000000000000000.0	1125.84	3	Phospho (ST)	62.54	2	1	108 : Protein transport protein SEC7 OS=Saccharomyces cerevisiae GN=SEC7 PE=1 SV=2	P11075	YDR170C	SEC7	9999
	TRUE	5801	SLSSQNIDADDPTQFENLK	0.0022000000000000000.0	1141.47	2	2 Phospho (ST)	50.53	3	1	108 : Protein transport protein SEC7 OS=Saccharomyces cerevisiae GN=SEC7 PE=1 SV=2	P11075	YDR170C	SEC7	6.78
	TRUE	6058	NISLSSNGSNTNSTIILVK	0.0020200000000000000.0	1061.49	2	2 Phospho (ST)	38.01	1	1	108 : Protein transport protein SEC7 OS=Saccharomyces cerevisiae GN=SEC7 PE=1 SV=2	P11075	YDR170C	SEC7	9999
	TRUE	6795	SNNTSFFDVWGK	0.200000000000.0	741.309	2	Phospho (ST)	63.35	7	2	108 : Protein transport protein SEC7 OS=Saccharomyces cerevisiae GN=SEC7 PE=1 SV=2	P11075	YDR170C	SEC7	4.79
	TRUE	3283	HLEGISDADIAK	0.000002000000.0	674.811	2	Phospho (ST)	76.7	6	2	1083 : Phosphoglycerate mutase 1 OS=Saccharomyces cerevisiae GN=GPM1 PE=1 SV=3	P00950	YKL152C	GPM1	2.27
	TRUE	5349	RSFDVPPPPIDASSPFSQK	0.0000000000002000000.0	718.009	3	Phospho (ST)	45.99	1	1	1083 : Phosphoglycerate mutase 1 OS=Saccharomyces cerevisiae GN=GPM1 PE=1 SV=3	P00950	YKL152C	GPM1	-9999
	TRUE	5351	RSFDVPPPPIDASSPFSQK	0.0000000000000200000.0	718.009	3	Phospho (ST)	75.24	2	1	1083 : Phosphoglycerate mutase 1 OS=Saccharomyces cerevisiae GN=GPM1 PE=1 SV=3	P00950	YKL152C	GPM1	-9999
	TRUE	5683	RSFDVPPPPIDASSPFSQK	0.0200000000000000000.0	1076.51	2	Phospho (ST)	62.54	2	1	1083 : Phosphoglycerate mutase 1 OS=Saccharomyces cerevisiae GN=GPM1 PE=1 SV=3	P00950	YKL152C	GPM1	1.51
	TRUE	6060	SFDVPPPPIDASSPFSQK	0.000000000000200000.0	998.459	2	Phospho (ST)	57.21	4	1	1083 : Phosphoglycerate mutase 1 OS=Saccharomyces cerevisiae GN=GPM1 PE=1 SV=3	P00950	YKL152C	GPM1	-9999
	TRUE	6295	SFDVPPPPIDASSPFSQK	0.000000000002000000.0	998.459	2	Phospho (ST)	38.54	1	1	1083 : Phosphoglycerate mutase 1 OS=Saccharomyces cerevisiae GN=GPM1 PE=1 SV=3	P00950	YKL152C	GPM1	1.43
	TRUE	6443	SFDVPPPPIDASSPFSQK	0.200000000000000000.0	998.459	2	Phospho (ST)	59.16	16	2	1083 : Phosphoglycerate mutase 1 OS=Saccharomyces cerevisiae GN=GPM1 PE=1 SV=3	P00950	YKL152C	GPM1	1
	TRUE	3506	ASGAFTGENSVDQIK	0.020000000000000.0	802.354	2	Phospho (ST)	69.29	12	2	1084 : Triosephosphate isomerase OS=Saccharomyces cerevisiae GN=TPI1 PE=1 SV=2	P00942	YDR050C	TPI1	1.21
	TRUE	3760	SYFHEDDKFIADK	0.2000000000000.0	565.575	3	Phospho (ST)	48.47	1	1	1084 : Triosephosphate isomerase OS=Saccharomyces cerevisiae GN=TPI1 PE=1 SV=2	P00942	YDR050C	TPI1	3.7
	TRUE	4570	DNLTLWTSDMSESGQAEDQQQQQQHQQQQPPAAAEGEAPK	0.0000000001002000000000000000000000000000.0	1510.98	3	Oxidation (M); Phospho (ST)	42.6	1	1	1085 : Protein BMH1 OS=Saccharomyces cerevisiae GN=BMH1 PE=1 SV=4	P29311	YER177W	BMH1	0.68
	TRUE	4573	DNLTLWTSDMSESGQAEDQQQQQQHQQQQPPAAAEGEAPK	0.0000000001200000000000000000000000000000.0	1510.98	3	Oxidation (M); Phospho (ST)	47.42	3	2	1085 : Protein BMH1 OS=Saccharomyces cerevisiae GN=BMH1 PE=1 SV=4	P29311	YER177W	BMH1	0.76
	TRUE	5152	DNLTLWTSDMSESGQAEDQQQQQQHQQQQPPAAAEGEAPK	0.0000000000200000000000000000000000000000.0	1505.65	3	Phospho (ST)	49.2	1	1	1085 : Protein BMH1 OS=Saccharomyces cerevisiae GN=BMH1 PE=1 SV=4	P29311	YER177W	BMH1	0.5
	TRUE	5214	DNLTLWTSDMSESGQAEDQQQQQQHQQQQPPAAAEGEAPK	0.0000000000002000000000000000000000000000.0	1505.65	3	Phospho (ST)	44.24	1	1	1085 : Protein BMH1 OS=Saccharomyces cerevisiae GN=BMH1 PE=1 SV=4	P29311	YER177W	BMH1	0.44
	TRUE	6648	QAFDDAIAELDTLSEESYK	0.0000000000000200000.0	1112.98	2	Phospho (ST)	68.47	5	2	1085 : Protein BMH1 OS=Saccharomyces cerevisiae GN=BMH1 PE=1 SV=4	P29311	YER177W	BMH1	2.02
	TRUE	5091	VSGFKDEVLETV	0.000000000020.0	701.828	2	Phospho (ST)	42.4	3	1	1086 : 40S ribosomal protein S1-B OS=Saccharomyces cerevisiae GN=RPS1B PE=1 SV=3	P23248	YML063W	RPS1B	0.27
	TRUE	5131	FDVGALMALHGEGSGEEK	0.000000100000020000.0	971.916	2	Oxidation (M); Phospho (ST)	57.89	2	2	1086 : 40S ribosomal protein S1-B OS=Saccharomyces cerevisiae GN=RPS1B PE=1 SV=3	P23248	YML063W	RPS1B	1.3
	TRUE	5492	KVSGFKDEVLETV	0.0020000000000.0	765.877	2	Phospho (ST)	48.33	6	2	1086 : 40S ribosomal protein S1-B OS=Saccharomyces cerevisiae GN=RPS1B PE=1 SV=3	P23248	YML063W	RPS1B	1.61
	TRUE	1109	TSSASSASLEGTPK	0.02000000000000.0	701.809	2	Phospho (ST)	71.56	6	2	109 : Phosphatidylinositol 4-kinase PIK1 OS=Saccharomyces cerevisiae GN=PIK1 PE=1 SV=1	P39104	YNL267W	PIK1	0.78
	TRUE	2734	KSFDDTIELKK	0.02000000000.0	468.565	3	Phospho (ST)	46.66	4	2	109 : Phosphatidylinositol 4-kinase PIK1 OS=Saccharomyces cerevisiae GN=PIK1 PE=1 SV=1	P39104	YNL267W	PIK1	0.72
	TRUE	3732	SFDDTIELKK	0.2000000000.0	638.297	2	Phospho (ST)	38.89	3	2	109 : Phosphatidylinositol 4-kinase PIK1 OS=Saccharomyces cerevisiae GN=PIK1 PE=1 SV=1	P39104	YNL267W	PIK1	0.81
	TRUE	3936	KSFDDTIELK	0.0200000000.0	638.298	2	Phospho (ST)	61.95	1	1	109 : Phosphatidylinositol 4-kinase PIK1 OS=Saccharomyces cerevisiae GN=PIK1 PE=1 SV=1	P39104	YNL267W	PIK1	0.72
	TRUE	5056	SFDDTIELK	0.200000000.0	574.25	2	Phospho (ST)	56.92	8	2	109 : Phosphatidylinositol 4-kinase PIK1 OS=Saccharomyces cerevisiae GN=PIK1 PE=1 SV=1	P39104	YNL267W	PIK1	0.65
	TRUE	6826	SSTPTSPIDLIDPIK	0.002002000000000.0	872.397	2	2 Phospho (ST)	42.43	1	1	109 : Phosphatidylinositol 4-kinase PIK1 OS=Saccharomyces cerevisiae GN=PIK1 PE=1 SV=1	P39104	YNL267W	PIK1	9999
	TRUE	1631	KASMIISGSR	0.0020000000.0	565.275	2	Phospho (ST)	52.39	3	1	1090 : Guanine nucleotide-binding protein subunit beta-like protein OS=Saccharomyces cerevisiae GN=ASC1 PE=1 SV=4	P38011	YMR116C	ASC1	0.12
	TRUE	3311	ADDDSVTIISAGNDK	0.000000200000000.0	800.841	2	Phospho (ST)	65.36	3	1	1090 : Guanine nucleotide-binding protein subunit beta-like protein OS=Saccharomyces cerevisiae GN=ASC1 PE=1 SV=4	P38011	YMR116C	ASC1	0.26
	TRUE	6323	FFGLSKEDDVR	0.00002000000.0	696.813	2	Phospho (ST)	37.05	1	1	1092 : 40S ribosomal protein S6 OS=Saccharomyces cerevisiae GN=RPS6A PE=1 SV=1	P02365	YPL090C	RPS6A	1.75
	TRUE	214	NEATPEAEQVKK	0.000200000000.0	712.327	2	Phospho (ST)	47.76	5	2	1093 : Protein ZEO1 OS=Saccharomyces cerevisiae GN=ZEO1 PE=1 SV=3	Q08245	YOL109W	ZEO1	5.56
	TRUE	420	LEETKESLQNK	0.00000020000.0	699.83	2	Phospho (ST)	63.49	6	2	1093 : Protein ZEO1 OS=Saccharomyces cerevisiae GN=ZEO1 PE=1 SV=3	Q08245	YOL109W	ZEO1	0.11
	TRUE	491	NEATPEAEQVK	0.00020000000.0	648.279	2	Phospho (ST)	45.41	5	2	1093 : Protein ZEO1 OS=Saccharomyces cerevisiae GN=ZEO1 PE=1 SV=3	Q08245	YOL109W	ZEO1	4.93
	TRUE	526	LEETKESLQNK	0.00020000000.0	699.829	2	Phospho (ST)	45.9	3	1	1093 : Protein ZEO1 OS=Saccharomyces cerevisiae GN=ZEO1 PE=1 SV=3	Q08245	YOL109W	ZEO1	2.48
	TRUE	2193	EQAEASIDNLK	0.00000200000.0	649.287	2	Phospho (ST)	40.5	3	1	1093 : Protein ZEO1 OS=Saccharomyces cerevisiae GN=ZEO1 PE=1 SV=3	Q08245	YOL109W	ZEO1	2.29
	TRUE	2455	EQAEASIDNLKNEATPEAEQVKK	0.00000200000000200000000.0	901.405	3	2 Phospho (ST)	37.76	2	1	1093 : Protein ZEO1 OS=Saccharomyces cerevisiae GN=ZEO1 PE=1 SV=3	Q08245	YOL109W	ZEO1	0.61
	TRUE	2657	EQAEASIDNLKNEATPEAEQVKK	0.00000000000000200000000.0	874.748	3	Phospho (ST)	47.41	4	2	1093 : Protein ZEO1 OS=Saccharomyces cerevisiae GN=ZEO1 PE=1 SV=3	Q08245	YOL109W	ZEO1	66.4
	TRUE	3001	EQAEASIDNLKNEATPEAEQVK	0.0000020000000020000000.0	858.707	3	2 Phospho (ST)	43.2	1	1	1093 : Protein ZEO1 OS=Saccharomyces cerevisiae GN=ZEO1 PE=1 SV=3	Q08245	YOL109W	ZEO1	0.67
	TRUE	3116	EQAEASIDNLKNEATPEAEQVK	0.0000000000000020000000.0	832.05	3	Phospho (ST)	48.5	6	2	1093 : Protein ZEO1 OS=Saccharomyces cerevisiae GN=ZEO1 PE=1 SV=3	Q08245	YOL109W	ZEO1	7.25
	TRUE	6631	DIFSNDELLSDAYDAK	0.0000000002000000.0	948.401	2	Phospho (ST)	47.05	3	1	1095 : Translationally-controlled tumor protein homolog OS=Saccharomyces cerevisiae GN=TMA19 PE=1 SV=1	P35691	YKL056C	TMA19	9999
	TRUE	5110	LEITKEETLNPIIQDTK	0.00000002000000000.0	689.02	3	Phospho (ST)	41.15	2	1	1097 : Inorganic pyrophosphatase OS=Saccharomyces cerevisiae GN=IPP1 PE=1 SV=4	P00817	YBR011C	IPP1	-9999
	TRUE	5149	VTGFKDEVLETV	0.000000000020.0	708.837	2	Phospho (ST)	44.91	3	1	1098 : 40S ribosomal protein S1-A OS=Saccharomyces cerevisiae GN=RPS1A PE=1 SV=2	P33442	YLR441C	RPS1A	0.23
	TRUE	6269	LPSQVVWIR	0.002000000.0	589.31	2	Phospho (ST)	60.74	6	2	1099 : 60S ribosomal protein L19 OS=Saccharomyces cerevisiae GN=RPL19A PE=1 SV=5	P05735	YBR084C-A	RPL19A	1.68
	TRUE	1091	GPEQLKSPEVQR	0.000000200000.0	483.236	3	Phospho (ST)	45.57	1	1	11 : Protein SPA2 OS=Saccharomyces cerevisiae GN=SPA2 PE=1 SV=1	P23201	YLL021W	SPA2	1.18
	TRUE	1127	GPEQLKSPEVQR	0.000000200000.0	724.351	2	Phospho (ST)	46.22	4	2	11 : Protein SPA2 OS=Saccharomyces cerevisiae GN=SPA2 PE=1 SV=1	P23201	YLL021W	SPA2	0.71
	TRUE	1338	ITAQESIKSPEAAR	0.00000000200000.0	527.594	3	Phospho (ST)	38.53	1	1	11 : Protein SPA2 OS=Saccharomyces cerevisiae GN=SPA2 PE=1 SV=1	P23201	YLL021W	SPA2	1.17
	TRUE	1361	ITAQESIKSPEAAR	0.00000000200000.0	790.888	2	Phospho (ST)	60.33	1	1	11 : Protein SPA2 OS=Saccharomyces cerevisiae GN=SPA2 PE=1 SV=1	P23201	YLL021W	SPA2	1.06
	TRUE	1376	SEAEVHTSEEDIDESNNVNGK	0.000000200000000000000.0	794.991	3	Phospho (ST)	58.77	3	1	11 : Protein SPA2 OS=Saccharomyces cerevisiae GN=SPA2 PE=1 SV=1	P23201	YLL021W	SPA2	1.22
	TRUE	1437	KLASSGEVDKIESPR	0.000000000000200.0	565.949	3	Phospho (ST)	42.95	3	2	11 : Protein SPA2 OS=Saccharomyces cerevisiae GN=SPA2 PE=1 SV=1	P23201	YLL021W	SPA2	1.1
	TRUE	1610	SEAEVHTSEEDIDESNNVNGK	0.200000020000000000000.0	821.646	3	2 Phospho (ST)	46.72	1	1	11 : Protein SPA2 OS=Saccharomyces cerevisiae GN=SPA2 PE=1 SV=1	P23201	YLL021W	SPA2	1.67
	TRUE	1616	SEAEVHTSEEDIDESNNVNGK	0.000000220000000000000.0	821.646	3	2 Phospho (ST)	57.96	6	2	11 : Protein SPA2 OS=Saccharomyces cerevisiae GN=SPA2 PE=1 SV=1	P23201	YLL021W	SPA2	1.52
	TRUE	1728	LASSGEVDKIESPR	0.00000000000200.0	784.372	2	Phospho (ST)	82.38	2	1	11 : Protein SPA2 OS=Saccharomyces cerevisiae GN=SPA2 PE=1 SV=1	P23201	YLL021W	SPA2	1.17
	TRUE	1846	VESPGMTGQIK	0.00200000000.0	613.778	2	Phospho (ST)	40.38	2	1	11 : Protein SPA2 OS=Saccharomyces cerevisiae GN=SPA2 PE=1 SV=1	P23201	YLL021W	SPA2	-9999
	TRUE	2086	KLASSGEVDKIESPR	0.000200000000000.0	565.948	3	Phospho (ST)	43.31	4	2	11 : Protein SPA2 OS=Saccharomyces cerevisiae GN=SPA2 PE=1 SV=1	P23201	YLL021W	SPA2	1.22
	TRUE	3855	ESESLEAVGNTIPSNMTVK	0.0200000000000001000.0	1051.47	2	Oxidation (M); Phospho (ST)	47.16	1	1	11 : Protein SPA2 OS=Saccharomyces cerevisiae GN=SPA2 PE=1 SV=1	P23201	YLL021W	SPA2	0.95
	TRUE	3856	ESESLEAVGNTIPSNMTVK	0.0002000000000001000.0	1051.47	2	Oxidation (M); Phospho (ST)	66.37	5	2	11 : Protein SPA2 OS=Saccharomyces cerevisiae GN=SPA2 PE=1 SV=1	P23201	YLL021W	SPA2	0.97
	TRUE	4045	MASIDWSSEEEEEEQVK	0.10000002000000000.0	1061.41	2	Oxidation (M); Phospho (ST)	78.14	4	2	11 : Protein SPA2 OS=Saccharomyces cerevisiae GN=SPA2 PE=1 SV=1	P23201	YLL021W	SPA2	1.58
	TRUE	4057	MASIDWSSEEEEEEQVK	0.10000020000000000.0	1061.41	2	Oxidation (M); Phospho (ST)	72.97	2	2	11 : Protein SPA2 OS=Saccharomyces cerevisiae GN=SPA2 PE=1 SV=1	P23201	YLL021W	SPA2	1.51
	TRUE	4128	NFQEPLGNVESPDMTQK	0.00000000002001000.0	1015.43	2	Oxidation (M); Phospho (ST)	80.59	6	2	11 : Protein SPA2 OS=Saccharomyces cerevisiae GN=SPA2 PE=1 SV=1	P23201	YLL021W	SPA2	0.64
	TRUE	4626	HYSDDDDSSYQFVPMK	0.0020000000000000.0	1007.38	2	Phospho (ST)	65.96	11	2	11 : Protein SPA2 OS=Saccharomyces cerevisiae GN=SPA2 PE=1 SV=1	P23201	YLL021W	SPA2	1.72
	TRUE	4631	MASIDWSSEEEEEEQVK	0.10000022000000000.0	1101.4	2	Oxidation (M); 2 Phospho (ST)	74.96	7	2	11 : Protein SPA2 OS=Saccharomyces cerevisiae GN=SPA2 PE=1 SV=1	P23201	YLL021W	SPA2	1.27
	TRUE	4708	NFQEPLGNVESPDMTQK	0.00000000002000000.0	1007.43	2	Phospho (ST)	63.32	8	2	11 : Protein SPA2 OS=Saccharomyces cerevisiae GN=SPA2 PE=1 SV=1	P23201	YLL021W	SPA2	1.45
	TRUE	4735	MASIDWSSEEEEEEQVK	0.00000020000000000.0	1053.42	2	Phospho (ST)	71.3	5	2	11 : Protein SPA2 OS=Saccharomyces cerevisiae GN=SPA2 PE=1 SV=1	P23201	YLL021W	SPA2	4.07
	TRUE	4753	MASIDWSSEEEEEEQVK	0.00000002000000000.0	1053.42	2	Phospho (ST)	47.79	1	1	11 : Protein SPA2 OS=Saccharomyces cerevisiae GN=SPA2 PE=1 SV=1	P23201	YLL021W	SPA2	4.09
	TRUE	5095	ESESLEAVGNTIPSNMTVK	0.0002000000000000000.0	1043.47	2	Phospho (ST)	51.45	2	1	11 : Protein SPA2 OS=Saccharomyces cerevisiae GN=SPA2 PE=1 SV=1	P23201	YLL021W	SPA2	2.94
	TRUE	5301	MASIDWSSEEEEEEQVK	0.00000022000000000.0	1093.4	2	2 Phospho (ST)	56.56	6	2	11 : Protein SPA2 OS=Saccharomyces cerevisiae GN=SPA2 PE=1 SV=1	P23201	YLL021W	SPA2	3.64
	TRUE	6146	NYWDVNDSPIIK	0.000000020000.0	772.346	2	Phospho (ST)	59.01	6	2	11 : Protein SPA2 OS=Saccharomyces cerevisiae GN=SPA2 PE=1 SV=1	P23201	YLL021W	SPA2	1.91
	TRUE	31	KEEDSDTLSKSK	0.000000000020.0	482.883	3	Phospho (ST)	38.66	1	1	110 : Transcription initiation factor IIF subunit alpha OS=Saccharomyces cerevisiae GN=TFG1 PE=1 SV=2	P41895	YGR186W	TFG1	3.5
	TRUE	1916	DGSQTPTVDSVTK	0.0020000000000.0	707.809	2	Phospho (ST)	38.79	3	2	110 : Transcription initiation factor IIF subunit alpha OS=Saccharomyces cerevisiae GN=TFG1 PE=1 SV=2	P41895	YGR186W	TFG1	0.76
	TRUE	5013	EMLQANAMGLRDEEAPSENEEDELFGEK	0.0100000100000000200000000000.0	1098.45	3	2 Oxidation (M); Phospho (ST)	62.12	3	1	110 : Transcription initiation factor IIF subunit alpha OS=Saccharomyces cerevisiae GN=TFG1 PE=1 SV=2	P41895	YGR186W	TFG1	0.17
	TRUE	5079	DEEAPSENEEDELFGEK	0.00000200000000000.0	1023.89	2	Phospho (ST)	89.2	10	2	110 : Transcription initiation factor IIF subunit alpha OS=Saccharomyces cerevisiae GN=TFG1 PE=1 SV=2	P41895	YGR186W	TFG1	1.36
	TRUE	5477	EMLQANAMGLRDEEAPSENEEDELFGEK	0.0000000100000000200000000000.0	1093.12	3	Oxidation (M); Phospho (ST)	55.14	2	1	110 : Transcription initiation factor IIF subunit alpha OS=Saccharomyces cerevisiae GN=TFG1 PE=1 SV=2	P41895	YGR186W	TFG1	9999
	TRUE	2919	SPPVYSDISR	0.2000000000.0	600.769	2	Phospho (ST)	36.26	1	1	1102 : Mitochondrial outer membrane protein porin 1 OS=Saccharomyces cerevisiae GN=POR1 PE=1 SV=4	P04840	YNL055C	POR1	0.16
	TRUE	6694	ADEFDSFPAASAAAAEEEEDDDVDLFGSDDEEADAEAEK	0.000000000000000000000000000200000000000.0	1401.54	3	Phospho (ST)	126.36	21	2	1103 : Elongation factor 1-beta OS=Saccharomyces cerevisiae GN=EFB1 PE=1 SV=4	P32471	YAL003W	EFB1	0.67
	TRUE	6778	ADEFDSFPAASAAAAEEEEDDDVDLFGSDDEEADAEAEK	0.000000000000000000000000000200000000000.0	1051.41	4	Phospho (ST)	68.71	1	1	1103 : Elongation factor 1-beta OS=Saccharomyces cerevisiae GN=EFB1 PE=1 SV=4	P32471	YAL003W	EFB1	16.83
	TRUE	1854	RRPSDDNELVLNMSGK	0.0002000000001000.0	642.963	3	Oxidation (M); Phospho (ST)	61.68	4	2	1107 : Pre-mRNA-splicing factor CWC24 OS=Saccharomyces cerevisiae GN=CWC24 PE=1 SV=1	P53769	YLR323C	CWC24	1.8
	TRUE	2473	RPSDDNELVLNMSGK	0.002000000001000.0	885.89	2	Oxidation (M); Phospho (ST)	66.55	6	2	1107 : Pre-mRNA-splicing factor CWC24 OS=Saccharomyces cerevisiae GN=CWC24 PE=1 SV=1	P53769	YLR323C	CWC24	1.88
	TRUE	3862	LVASDEEKGSSDLMSLAK	0.000200000000010000.0	659.302	3	Oxidation (M); Phospho (ST)	59.56	5	2	1107 : Pre-mRNA-splicing factor CWC24 OS=Saccharomyces cerevisiae GN=CWC24 PE=1 SV=1	P53769	YLR323C	CWC24	0.81
	TRUE	4397	RPSDDNELVLNMSGK	0.002000000000000.0	877.893	2	Phospho (ST)	102.67	6	2	1107 : Pre-mRNA-splicing factor CWC24 OS=Saccharomyces cerevisiae GN=CWC24 PE=1 SV=1	P53769	YLR323C	CWC24	1.23
	TRUE	5044	LVASDEEKGSSDLMSLAK	0.000200000000000000.0	980.453	2	Phospho (ST)	95.59	7	2	1107 : Pre-mRNA-splicing factor CWC24 OS=Saccharomyces cerevisiae GN=CWC24 PE=1 SV=1	P53769	YLR323C	CWC24	0.47
	TRUE	3602	KRSYSPNAYEIQPDYSEYR	0.0020000000000000000.0	816.029	3	Phospho (ST)	36.9	1	1	1108 : Type 1 phosphatases regulator YPI1 OS=Saccharomyces cerevisiae (strain YJM789) GN=YPI1 PE=3 SV=1	A7A241	YFR003C	YPI1	9999
	TRUE	3624	KRSYSPNAYEIQPDYSEYR	0.0000200000000000000.0	816.029	3	Phospho (ST)	43.76	2	1	1108 : Type 1 phosphatases regulator YPI1 OS=Saccharomyces cerevisiae (strain YJM789) GN=YPI1 PE=3 SV=1	A7A241	YFR003C	YPI1	28.6
	TRUE	3945	KRSYSPNAYEIQPDYSEYR	0.0023000000000000000.0	842.685	3	Phospho (ST); Phospho (Y)	37.03	1	1	1108 : Type 1 phosphatases regulator YPI1 OS=Saccharomyces cerevisiae (strain YJM789) GN=YPI1 PE=3 SV=1	A7A241	YFR003C	YPI1	0.8
	TRUE	3948	KRSYSPNAYEIQPDYSEYR	0.0020200000000000000.0	842.685	3	2 Phospho (ST)	40.24	2	2	1108 : Type 1 phosphatases regulator YPI1 OS=Saccharomyces cerevisiae (strain YJM789) GN=YPI1 PE=3 SV=1	A7A241	YFR003C	YPI1	0.83
	TRUE	4087	SYSPNAYEIQPDYSEYRR	0.002000000000000000.0	773.33	3	Phospho (ST)	53.77	4	2	1108 : Type 1 phosphatases regulator YPI1 OS=Saccharomyces cerevisiae (strain YJM789) GN=YPI1 PE=3 SV=1	A7A241	YFR003C	YPI1	0.508
	TRUE	4801	SYSPNAYEIQPDYSEYR	0.03000000000000000.0	1081.44	2	Phospho (Y)	44.15	1	1	1108 : Type 1 phosphatases regulator YPI1 OS=Saccharomyces cerevisiae (strain YJM789) GN=YPI1 PE=3 SV=1	A7A241	YFR003C	YPI1	0.271
	TRUE	4820	SYSPNAYEIQPDYSEYR	0.00200000000000000.0	1081.44	2	Phospho (ST)	85.36	8	2	1108 : Type 1 phosphatases regulator YPI1 OS=Saccharomyces cerevisiae (strain YJM789) GN=YPI1 PE=3 SV=1	A7A241	YFR003C	YPI1	0.97
	TRUE	4822	SYSPNAYEIQPDYSEYR	0.20000000000000000.0	1081.44	2	Phospho (ST)	82.99	3	2	1108 : Type 1 phosphatases regulator YPI1 OS=Saccharomyces cerevisiae (strain YJM789) GN=YPI1 PE=3 SV=1	A7A241	YFR003C	YPI1	0.93
	TRUE	5465	SYSPNAYEIQPDYSEYR	0.03200000000000000.0	1121.42	2	Phospho (ST); Phospho (Y)	67.11	6	2	1108 : Type 1 phosphatases regulator YPI1 OS=Saccharomyces cerevisiae (strain YJM789) GN=YPI1 PE=3 SV=1	A7A241	YFR003C	YPI1	1.05
	TRUE	6634	TVSVEEVPAVLQLR	0.20000000000000.0	810.424	2	Phospho (ST)	62.31	2	2	1108 : Type 1 phosphatases regulator YPI1 OS=Saccharomyces cerevisiae (strain YJM789) GN=YPI1 PE=3 SV=1	A7A241	YFR003C	YPI1	0.72
	TRUE	6641	TVSVEEVPAVLQLR	0.00200000000000.0	810.425	2	Phospho (ST)	70.56	8	2	1108 : Type 1 phosphatases regulator YPI1 OS=Saccharomyces cerevisiae (strain YJM789) GN=YPI1 PE=3 SV=1	A7A241	YFR003C	YPI1	0.72
	TRUE	543	ERESSIGEHAPGAER	0.000020000000000.0	568.917	3	Phospho (ST)	46.68	2	2	1109 : Uncharacterized protein YFR017C OS=Saccharomyces cerevisiae GN=YFR017C PE=1 SV=1	P43598	YFR017C	IGD1	1.24
	TRUE	649	ESSIGEHAPGAER	0.0020000000000.0	710.299	2	Phospho (ST)	53.07	2	1	1109 : Uncharacterized protein YFR017C OS=Saccharomyces cerevisiae GN=YFR017C PE=1 SV=1	P43598	YFR017C	IGD1	0.41
	TRUE	2550	STNYMDALNSR	0.02001000000.0	684.269	2	Oxidation (M); Phospho (ST)	50.2	4	2	1109 : Uncharacterized protein YFR017C OS=Saccharomyces cerevisiae GN=YFR017C PE=1 SV=1	P43598	YFR017C	IGD1	1.37
	TRUE	2563	STNYMDALNSR	0.20001000000.0	684.269	2	Oxidation (M); Phospho (ST)	63.63	2	2	1109 : Uncharacterized protein YFR017C OS=Saccharomyces cerevisiae GN=YFR017C PE=1 SV=1	P43598	YFR017C	IGD1	1.07
	TRUE	4381	STNYMDALNSR	0.02000000000.0	676.271	2	Phospho (ST)	57.13	4	2	1109 : Uncharacterized protein YFR017C OS=Saccharomyces cerevisiae GN=YFR017C PE=1 SV=1	P43598	YFR017C	IGD1	0.71
	TRUE	4384	STNYMDALNSR	0.20000000000.0	676.271	2	Phospho (ST)	62.28	3	2	1109 : Uncharacterized protein YFR017C OS=Saccharomyces cerevisiae GN=YFR017C PE=1 SV=1	P43598	YFR017C	IGD1	0.71
	TRUE	4984	RSSGPMDFQNTIHNMQYR	0.002000000000000000.0	754.658	3	Phospho (ST)	55.13	8	2	1109 : Uncharacterized protein YFR017C OS=Saccharomyces cerevisiae GN=YFR017C PE=1 SV=1	P43598	YFR017C	IGD1	0.37
	TRUE	5629	SSGPMDFQNTIHNMQYR	0.02000000000000000.0	702.624	3	Phospho (ST)	36.54	1	1	1109 : Uncharacterized protein YFR017C OS=Saccharomyces cerevisiae GN=YFR017C PE=1 SV=1	P43598	YFR017C	IGD1	0.72
	TRUE	5667	SSGPMDFQNTIHNMQYR	0.02000000000000000.0	1053.43	2	Phospho (ST)	47.53	1	1	1109 : Uncharacterized protein YFR017C OS=Saccharomyces cerevisiae GN=YFR017C PE=1 SV=1	P43598	YFR017C	IGD1	0.4
	TRUE	2298	LVSPSDPTSYMK	0.002000000010.0	710.807	2	Oxidation (M); Phospho (ST)	64.88	7	2	111 : Protein STE12 OS=Saccharomyces cerevisiae GN=STE12 PE=1 SV=1	P13574	YHR084W	STE12	1.16
	TRUE	3940	EKLVSPSDPTSYMK	0.00002000000000.0	831.379	2	Phospho (ST)	51.97	3	2	111 : Protein STE12 OS=Saccharomyces cerevisiae GN=STE12 PE=1 SV=1	P13574	YHR084W	STE12	4.5
	TRUE	4093	LVSPSDPTSYMK	0.002000000000.0	702.81	2	Phospho (ST)	53.86	8	2	111 : Protein STE12 OS=Saccharomyces cerevisiae GN=STE12 PE=1 SV=1	P13574	YHR084W	STE12	2.85
	TRUE	1073	EKEAAESPEEADVEMS	0.0000002000000010.0	923.85	2	Oxidation (M); Phospho (ST)	56.66	6	2	1110 : Proteasome component PUP2 OS=Saccharomyces cerevisiae GN=PUP2 PE=1 SV=2	P32379	YGR253C	PUP2	2.49
	TRUE	2222	EKEAAESPEEADVEMS	0.0000002000000000.0	915.852	2	Phospho (ST)	59.6	6	2	1110 : Proteasome component PUP2 OS=Saccharomyces cerevisiae GN=PUP2 PE=1 SV=2	P32379	YGR253C	PUP2	0.84
	TRUE	3705	ATSPLLESDSIEK	0.0020000000000.0	735.343	2	Phospho (ST)	63.55	3	1	1110 : Proteasome component PUP2 OS=Saccharomyces cerevisiae GN=PUP2 PE=1 SV=2	P32379	YGR253C	PUP2	-9999
	TRUE	2157	KFEENVSVDDTTATPK	0.0000000000000200.0	930.917	2	Phospho (ST)	57.53	2	1	1111 : Eukaryotic translation initiation factor 4E OS=Saccharomyces cerevisiae GN=TIF45 PE=1 SV=1	P07260	YOL139C	CDC33	-9999
	TRUE	2261	KFEENVSVDDTTATPK	0.0000002000000000.0	930.917	2	Phospho (ST)	84.73	9	2	1111 : Eukaryotic translation initiation factor 4E OS=Saccharomyces cerevisiae GN=TIF45 PE=1 SV=1	P07260	YOL139C	CDC33	0.98
	TRUE	2793	FEENVSVDDTTATPK	0.000002000000000.0	866.87	2	Phospho (ST)	58.14	1	1	1111 : Eukaryotic translation initiation factor 4E OS=Saccharomyces cerevisiae GN=TIF45 PE=1 SV=1	P07260	YOL139C	CDC33	0.7
	TRUE	4342	TVLSDSAHFDVK	0.000200000000.0	699.819	2	Phospho (ST)	70.83	8	2	1111 : Eukaryotic translation initiation factor 4E OS=Saccharomyces cerevisiae GN=TIF45 PE=1 SV=1	P07260	YOL139C	CDC33	1.79
	TRUE	977	HIQEEEEQDVDMTGDEEQEEEPDREK	0.00000000000120000000000000.0	1090.42	3	Oxidation (M); Phospho (ST)	47.74	2	2	1113 : DNA-directed RNA polymerases I and III subunit RPAC2 OS=Saccharomyces cerevisiae GN=RPC19 PE=1 SV=1	P28000	YNL113W	RPC19	2.01
	TRUE	2232	HIQEEEEQDVDMTGDEEQEEEPDREK	0.00000000000020000000000000.0	1085.09	3	Phospho (ST)	68	46	2	1113 : DNA-directed RNA polymerases I and III subunit RPAC2 OS=Saccharomyces cerevisiae GN=RPC19 PE=1 SV=1	P28000	YNL113W	RPC19	5.21
	TRUE	2945	DKEFTGSQDDGEDEYDLDK	0.0000200000000000000.0	1143.43	2	Phospho (ST)	90	1	1	1114 : M-phase phosphoprotein 6 homolog OS=Saccharomyces cerevisiae GN=MPP6 PE=1 SV=1	P53725	YNR024W	MPP6	0.83
	TRUE	3006	DKEFTGSQDDGEDEYDLDK	0.0000002000000000000.0	1143.43	2	Phospho (ST)	105.48	8	2	1114 : M-phase phosphoprotein 6 homolog OS=Saccharomyces cerevisiae GN=MPP6 PE=1 SV=1	P53725	YNR024W	MPP6	0.93
	TRUE	3177	TDDEESSNSNTPSNINSDVEPIEQK	0.0000000000002000000000000.0	943.724	3	Phospho (ST)	56.02	1	1	1114 : M-phase phosphoprotein 6 homolog OS=Saccharomyces cerevisiae GN=MPP6 PE=1 SV=1	P53725	YNR024W	MPP6	1.56
	TRUE	6336	DKEFTGSQDDGEDEYDLDKLFK	0.0000200000000000000000.0	892.042	3	Phospho (ST)	38.19	1	1	1114 : M-phase phosphoprotein 6 homolog OS=Saccharomyces cerevisiae GN=MPP6 PE=1 SV=1	P53725	YNR024W	MPP6	1.29
	TRUE	6345	DKEFTGSQDDGEDEYDLDKLFK	0.0000002000000000000000.0	892.041	3	Phospho (ST)	53.84	7	2	1114 : M-phase phosphoprotein 6 homolog OS=Saccharomyces cerevisiae GN=MPP6 PE=1 SV=1	P53725	YNR024W	MPP6	1.52
	TRUE	6439	FTPGSFTNYITR	0.020000000000.0	742.335	2	Phospho (ST)	54.41	4	1	1116 : 40S ribosomal protein S0-B OS=Saccharomyces cerevisiae (strain RM11-1a) GN=RPS0B PE=3 SV=1	B3LT19	YLR048W	RPS0B	0.08
	TRUE	2311	WAVATSGTR	0.000002000.0	514.732	2	Phospho (ST)	45.63	2	1	1117 : (DL)-glycerol-3-phosphatase 1 OS=Saccharomyces cerevisiae GN=GPP1 PE=1 SV=3	P41277	YIL053W	GPP1	0.03
	TRUE	2265	SMSPSNIASGEDR	0.0020000000000.0	715.784	2	Phospho (ST)	71.73	3	1	1118 : Uncharacterized protein YER079W OS=Saccharomyces cerevisiae GN=YER079W PE=1 SV=1	P40052	YER079W	-	-9999
	TRUE	3887	SNADSAPLDNANYPLSDHSPSLNSMDNTTK	0.000000000000000200000000100000.0	1091.46	3	Oxidation (M); Phospho (ST)	50.8	5	2	1118 : Uncharacterized protein YER079W OS=Saccharomyces cerevisiae GN=YER079W PE=1 SV=1	P40052	YER079W	-	0.41
	TRUE	3889	SNADSAPLDNANYPLSDHSPSLNSMDNTTK	0.000000000000000000202000100000.0	1118.12	3	Oxidation (M); 2 Phospho (ST)	45.33	1	1	1118 : Uncharacterized protein YER079W OS=Saccharomyces cerevisiae GN=YER079W PE=1 SV=1	P40052	YER079W	-	1.43
	TRUE	3910	SNADSAPLDNANYPLSDHSPSLNSMDNTTK	0.000000000000000200200000100000.0	1118.12	3	Oxidation (M); 2 Phospho (ST)	38.73	1	1	1118 : Uncharacterized protein YER079W OS=Saccharomyces cerevisiae GN=YER079W PE=1 SV=1	P40052	YER079W	-	0.89
	TRUE	3912	SNADSAPLDNANYPLSDHSPSLNSMDNTTK	0.000000000000000000200000100000.0	1091.46	3	Oxidation (M); Phospho (ST)	41.77	1	1	1118 : Uncharacterized protein YER079W OS=Saccharomyces cerevisiae GN=YER079W PE=1 SV=1	P40052	YER079W	-	0.6
	TRUE	4544	SNADSAPLDNANYPLSDHSPSLNSMDNTTK	0.000000000000000000002000000000.0	1086.13	3	Phospho (ST)	41.33	1	1	1118 : Uncharacterized protein YER079W OS=Saccharomyces cerevisiae GN=YER079W PE=1 SV=1	P40052	YER079W	-	0.3
	TRUE	4569	SNADSAPLDNANYPLSDHSPSLNSMDNTTK	0.000000000000000000000002000000.0	1086.13	3	Phospho (ST)	54.28	2	1	1118 : Uncharacterized protein YER079W OS=Saccharomyces cerevisiae GN=YER079W PE=1 SV=1	P40052	YER079W	-	0.29
	TRUE	4615	SNADSAPLDNANYPLSDHSPSLNSMDNTTK	0.000000000000000200200000000000.0	1112.79	3	2 Phospho (ST)	53.87	3	2	1118 : Uncharacterized protein YER079W OS=Saccharomyces cerevisiae GN=YER079W PE=1 SV=1	P40052	YER079W	-	0.7
	TRUE	243	SENNGTVEDSESDMDDAK	0.000000000200010000.0	1019.86	2	Oxidation (M); Phospho (ST)	69.13	3	1	1119 : Histone H2A.Z-specific chaperone CHZ1 OS=Saccharomyces cerevisiae GN=CHZ1 PE=1 SV=2	P40019	YER030W	CHZ1	9999
	TRUE	324	SENNGTVEDSESDMDDAK	0.000000000002010000.0	1019.86	2	Oxidation (M); Phospho (ST)	41.3	1	1	1119 : Histone H2A.Z-specific chaperone CHZ1 OS=Saccharomyces cerevisiae GN=CHZ1 PE=1 SV=2	P40019	YER030W	CHZ1	9999
	TRUE	943	SENNGTVEDSESDMDDAK	0.000000000200000000.0	1011.86	2	Phospho (ST)	87.77	8	2	1119 : Histone H2A.Z-specific chaperone CHZ1 OS=Saccharomyces cerevisiae GN=CHZ1 PE=1 SV=2	P40019	YER030W	CHZ1	6.41
	TRUE	1297	SENNGTVEDSESDMDDAK	0.000000000202000000.0	1051.84	2	2 Phospho (ST)	62.03	4	2	1119 : Histone H2A.Z-specific chaperone CHZ1 OS=Saccharomyces cerevisiae GN=CHZ1 PE=1 SV=2	P40019	YER030W	CHZ1	0.49
	TRUE	1350	SENNGTVEDSESDMDDAK	0.000000000002000000.0	1011.86	2	Phospho (ST)	82.27	8	2	1119 : Histone H2A.Z-specific chaperone CHZ1 OS=Saccharomyces cerevisiae GN=CHZ1 PE=1 SV=2	P40019	YER030W	CHZ1	12.31
	TRUE	1805	SSATNLAGMAEGAR	0.02000000100000.0	716.3	2	Oxidation (M); Phospho (ST)	78.32	5	2	112 : Serine/threonine-protein kinase PAK1 OS=Saccharomyces cerevisiae GN=PAK1 PE=1 SV=1	P38990	YER129W	SAK1	1.54
	TRUE	1816	SSATNLAGMAEGAR	0.00020000100000.0	716.3	2	Oxidation (M); Phospho (ST)	66.46	1	1	112 : Serine/threonine-protein kinase PAK1 OS=Saccharomyces cerevisiae GN=PAK1 PE=1 SV=1	P38990	YER129W	SAK1	0.6
	TRUE	2872	SRSLTVAELNEEK	0.0020000000000.0	778.368	2	Phospho (ST)	37.82	1	1	112 : Serine/threonine-protein kinase PAK1 OS=Saccharomyces cerevisiae GN=PAK1 PE=1 SV=1	P38990	YER129W	SAK1	1.15
	TRUE	3638	SSATNLAGMAEGAR	0.20000000000000.0	708.303	2	Phospho (ST)	94.92	1	1	112 : Serine/threonine-protein kinase PAK1 OS=Saccharomyces cerevisiae GN=PAK1 PE=1 SV=1	P38990	YER129W	SAK1	1.5
	TRUE	3644	SSATNLAGMAEGAR	0.02000000000000.0	708.303	2	Phospho (ST)	82.85	5	2	112 : Serine/threonine-protein kinase PAK1 OS=Saccharomyces cerevisiae GN=PAK1 PE=1 SV=1	P38990	YER129W	SAK1	1.52
	TRUE	3320	SIAGTDSSDSTAYTTASESSPQLK	0.000020000000000000000000.0	1242.54	2	Phospho (ST)	138.76	1	1	1122 : Oxidation resistance protein 1 OS=Saccharomyces cerevisiae GN=OXR1 PE=1 SV=1	Q08952	YPL196W	OXR1	0.19
	TRUE	3352	SIAGTDSSDSTAYTTASESSPQLK	0.000000200000000000000000.0	1242.54	2	Phospho (ST)	98.22	1	1	1122 : Oxidation resistance protein 1 OS=Saccharomyces cerevisiae GN=OXR1 PE=1 SV=1	Q08952	YPL196W	OXR1	0.23
	TRUE	6037	ALLDIDTLDEK	0.00000020000.0	663.316	2	Phospho (ST)	58.76	3	1	1123 : Eukaryotic translation initiation factor 3 subunit J OS=Saccharomyces cerevisiae GN=HCR1 PE=1 SV=1	Q05775	YLR192C	HCR1	-9999
	TRUE	6613	KNEETDLPVSGLFYAIGHTPATK	0.00000000000000000020000.0	856.751	3	Phospho (ST)	43.46	1	1	1124 : Thioredoxin reductase 1 OS=Saccharomyces cerevisiae GN=TRR1 PE=1 SV=3	P29509	YDR353W	TRR1	-9999
	TRUE	6198	MSEDEFFGGDNEAVWNGSR	0.1200000000000000000.0	1121.92	2	Oxidation (M); Phospho (ST)	78.26	3	1	1125 : Syntaxin PEP12 OS=Saccharomyces cerevisiae GN=PEP12 PE=1 SV=2	P32854	YOR036W	PEP12	0.5
	TRUE	6490	MSEDEFFGGDNEAVWNGSR	0.0200000000000000000.0	1113.93	2	Phospho (ST)	90.11	9	2	1125 : Syntaxin PEP12 OS=Saccharomyces cerevisiae GN=PEP12 PE=1 SV=2	P32854	YOR036W	PEP12	0.41
	TRUE	372	EESKEDSSAIADDDEEHKE	0.0000002000000000000.0	748.289	3	Phospho (ST)	47.55	2	2	1127 : La protein homolog OS=Saccharomyces cerevisiae GN=LAH1 PE=1 SV=2	P33399	YDL051W	LAH1	0.76
	TRUE	2362	RKSSSQEGNPQLVQLK	0.0020000000000000.0	626.986	3	Phospho (ST)	39.55	1	1	1129 : Uncharacterized protein YBR197C OS=Saccharomyces cerevisiae GN=YBR197C PE=1 SV=1	P38306	YBR197C	-	0.2
	TRUE	2908	KSSSQEGNPQLVQLK	0.020000000000000.0	861.925	2	Phospho (ST)	74.81	5	2	1129 : Uncharacterized protein YBR197C OS=Saccharomyces cerevisiae GN=YBR197C PE=1 SV=1	P38306	YBR197C	-	0.38
	TRUE	3401	KGSSDSTASIMGSSNALPTK	0.00200000000000000000.0	1009.96	2	Phospho (ST)	81.59	2	1	1129 : Uncharacterized protein YBR197C OS=Saccharomyces cerevisiae GN=YBR197C PE=1 SV=1	P38306	YBR197C	-	0.27
	TRUE	3652	SSSQEGNPQLVQLK	0.00200000000000.0	797.878	2	Phospho (ST)	68.7	5	2	1129 : Uncharacterized protein YBR197C OS=Saccharomyces cerevisiae GN=YBR197C PE=1 SV=1	P38306	YBR197C	-	-9999
	TRUE	61	MKNEKSTSEETENTSESR	0.000002000000000000.0	722.967	3	Phospho (ST)	42.54	2	2	113 : Silent chromatin protein ESC1 OS=Saccharomyces cerevisiae GN=ESC1 PE=1 SV=1	Q03661	YMR219W	ESC1	1.58
	TRUE	759	STSEETENTSESRDQGFAK	0.0000000002000000000.0	1091.94	2	Phospho (ST)	41.98	1	1	113 : Silent chromatin protein ESC1 OS=Saccharomyces cerevisiae GN=ESC1 PE=1 SV=1	Q03661	YMR219W	ESC1	1.4
	TRUE	772	STSEETENTSESRDQGFAK	0.0000000020000000000.0	1091.94	2	Phospho (ST)	38.96	1	1	113 : Silent chromatin protein ESC1 OS=Saccharomyces cerevisiae GN=ESC1 PE=1 SV=1	Q03661	YMR219W	ESC1	1.48
	TRUE	1042	VRNSDLEDDESLKK	0.00020000000000.0	576.6	3	Phospho (ST)	47.59	3	1	113 : Silent chromatin protein ESC1 OS=Saccharomyces cerevisiae GN=ESC1 PE=1 SV=1	Q03661	YMR219W	ESC1	1.33
	TRUE	4171	SVLEEQKPSMELINDKSSPENNNDEETNR	0.00000000000000002200000000000.0	1169.49	3	2 Phospho (ST)	38.54	1	1	113 : Silent chromatin protein ESC1 OS=Saccharomyces cerevisiae GN=ESC1 PE=1 SV=1	Q03661	YMR219W	ESC1	3.45
	TRUE	4332	NLSDLENYSQR	0.00200000000.0	709.802	2	Phospho (ST)	65.98	6	2	113 : Silent chromatin protein ESC1 OS=Saccharomyces cerevisiae GN=ESC1 PE=1 SV=1	Q03661	YMR219W	ESC1	1.37
	TRUE	5907	VINIDPTTNGAYEEDSEVFR	0.00000000000000020000.0	1175.02	2	Phospho (ST)	56.17	2	1	113 : Silent chromatin protein ESC1 OS=Saccharomyces cerevisiae GN=ESC1 PE=1 SV=1	Q03661	YMR219W	ESC1	9999
	TRUE	5153	YIGPEGEAPEAFSMK	0.000000000000200.0	853.363	2	Phospho (ST)	53.17	7	2	1130 : SEC14 cytosolic factor OS=Saccharomyces cerevisiae GN=SEC14 PE=1 SV=3	P24280	YMR079W	SEC14	1.04
	TRUE	6309	SNTSLLNLQVSSLSK	0.002000000000000.0	835.922	2	Phospho (ST)	72.52	2	2	1132 : ADP-ribosylation factor GTPase-activating protein effector protein 2 OS=Saccharomyces cerevisiae GN=AGE2 PE=1 SV=1	P40529	YIL044C	AGE2	0.72
	TRUE	6314	SNTSLLNLQVSSLSK	0.200000000000000.0	835.922	2	Phospho (ST)	85.71	5	2	1132 : ADP-ribosylation factor GTPase-activating protein effector protein 2 OS=Saccharomyces cerevisiae GN=AGE2 PE=1 SV=1	P40529	YIL044C	AGE2	0.55
	TRUE	6402	SNTSLLNLQVSSLSK	0.002200000000000.0	875.905	2	2 Phospho (ST)	63.66	2	1	1132 : ADP-ribosylation factor GTPase-activating protein effector protein 2 OS=Saccharomyces cerevisiae GN=AGE2 PE=1 SV=1	P40529	YIL044C	AGE2	2.67
	TRUE	6411	SNTSLLNLQVSSLSK	0.200200000000000.0	875.905	2	2 Phospho (ST)	54.14	3	2	1132 : ADP-ribosylation factor GTPase-activating protein effector protein 2 OS=Saccharomyces cerevisiae GN=AGE2 PE=1 SV=1	P40529	YIL044C	AGE2	2.67
	TRUE	1749	ELAEDVDDASTGDGAAK	0.00000000002000000.0	872.352	2	Phospho (ST)	68.07	1	1	1133 : DNA-directed RNA polymerase III subunit RPC7 OS=Saccharomyces cerevisiae GN=RPC31 PE=1 SV=1	P17890	YNL151C	RPC31	0.96
	TRUE	1750	ELAEDVDDASTGDGAAK	0.00000000020000000.0	872.352	2	Phospho (ST)	71.94	5	2	1133 : DNA-directed RNA polymerase III subunit RPC7 OS=Saccharomyces cerevisiae GN=RPC31 PE=1 SV=1	P17890	YNL151C	RPC31	0.79
	TRUE	2346	LKELAEDVDDASTGDGAAK	0.0000000000020000000.0	992.941	2	Phospho (ST)	117.59	4	2	1133 : DNA-directed RNA polymerase III subunit RPC7 OS=Saccharomyces cerevisiae GN=RPC31 PE=1 SV=1	P17890	YNL151C	RPC31	2.24
	TRUE	2353	LKELAEDVDDASTGDGAAK	0.0000000000020000000.0	662.297	3	Phospho (ST)	76.42	2	2	1133 : DNA-directed RNA polymerase III subunit RPC7 OS=Saccharomyces cerevisiae GN=RPC31 PE=1 SV=1	P17890	YNL151C	RPC31	1.26
	TRUE	1057	TIGHSVQSPDDTVK	0.00000002000000.0	782.357	2	Phospho (ST)	64.65	6	2	1134 : Phosphomannomutase OS=Saccharomyces cerevisiae GN=SEC53 PE=1 SV=1	P07283	YFL045C	SEC53	1.25
	TRUE	1740	LTDESEESSSANNTTTTASHTLSNSK	0.00000000020000000000000000.0	931.396	3	Phospho (ST)	40.63	1	1	1135 : Uncharacterized protein YLR407W OS=Saccharomyces cerevisiae GN=YLR407W PE=1 SV=1	Q06070	YLR407W	-	-9999
	TRUE	4470	DSGASMSQVGGGVNSTLEMK	0.00000000000000200000.0	1017.93	2	Phospho (ST)	83.45	5	2	1135 : Uncharacterized protein YLR407W OS=Saccharomyces cerevisiae GN=YLR407W PE=1 SV=1	Q06070	YLR407W	-	-9999
	TRUE	2740	SDIDSSTGDTSVSISGTK	0.000020000000000000.0	918.891	2	Phospho (ST)	78.95	1	1	1138 : GTP-binding protein RHO4 OS=Saccharomyces cerevisiae GN=RHO4 PE=1 SV=2	Q00246	YKR055W	RHO4	0.2
	TRUE	1493	LAESSIGEAR	0.0000200000.0	556.753	2	Phospho (ST)	61.28	3	1	1139 : Translation machinery-associated protein 22 OS=Saccharomyces cerevisiae (strain YJM789) GN=TMA22 PE=3 SV=1	A6ZPY2	YJR014W	TMA22	0.13
	TRUE	116	GRSPEEIRR	0.002000000.0	393.859	3	Phospho (ST)	48.2	1	1	1140 : Suppressor of kinetochore protein 1 OS=Saccharomyces cerevisiae GN=SKP1 PE=1 SV=2	P52286	YDR328C	SKP1	1.09
	TRUE	1414	NYLNDMHDSNLQNNSDSESDSDSETNHK	0.0000010000000000200000000000.0	1102.75	3	Oxidation (M); Phospho (ST)	37.82	1	1	1140 : Suppressor of kinetochore protein 1 OS=Saccharomyces cerevisiae GN=SKP1 PE=1 SV=2	P52286	YDR328C	SKP1	15.11
	TRUE	2572	NYLNDMHDSNLQNNSDSESDSDSETNHK	0.0000000000000000200000000000.0	1097.42	3	Phospho (ST)	64.45	1	1	1140 : Suppressor of kinetochore protein 1 OS=Saccharomyces cerevisiae GN=SKP1 PE=1 SV=2	P52286	YDR328C	SKP1	6.41
	TRUE	2595	NYLNDMHDSNLQNNSDSESDSDSETNHK	0.0000000000000000002000000000.0	1097.42	3	Phospho (ST)	44.69	1	1	1140 : Suppressor of kinetochore protein 1 OS=Saccharomyces cerevisiae GN=SKP1 PE=1 SV=2	P52286	YDR328C	SKP1	5.24
	TRUE	2886	NYLNDMHDSNLQNNSDSESDSDSETNHK	0.0000000000000000202000000000.0	1124.08	3	2 Phospho (ST)	41.62	1	1	1140 : Suppressor of kinetochore protein 1 OS=Saccharomyces cerevisiae GN=SKP1 PE=1 SV=2	P52286	YDR328C	SKP1	19.09
	TRUE	1232	SAGDDNLSGHSVPSSGSAQATTHQTAPR	0.0000000000000020000000000000.0	939.413	3	Phospho (ST)	47.55	1	1	1145 : Protein MEH1 OS=Saccharomyces cerevisiae GN=MEH1 PE=1 SV=1	Q02205	YKR007W	MEH1	5.24
	TRUE	1238	SAGDDNLSGHSVPSSGSAQATTHQTAPR	0.0000000000000200000000000000.0	939.412	3	Phospho (ST)	45.71	1	1	1145 : Protein MEH1 OS=Saccharomyces cerevisiae GN=MEH1 PE=1 SV=1	Q02205	YKR007W	MEH1	14.32
	TRUE	1305	SAGDDNLSGHSVPSSGSAQATTHQTAPR	0.0000000200000000000000000000.0	939.413	3	Phospho (ST)	38.6	1	1	1145 : Protein MEH1 OS=Saccharomyces cerevisiae GN=MEH1 PE=1 SV=1	Q02205	YKR007W	MEH1	5.18
	TRUE	1335	SAGDDNLSGHSVPSSGSAQATTHQTAPR	0.0000000200200000000000000000.0	966.068	3	2 Phospho (ST)	51.54	2	2	1145 : Protein MEH1 OS=Saccharomyces cerevisiae GN=MEH1 PE=1 SV=1	Q02205	YKR007W	MEH1	4.23
	TRUE	5764	TNTFTLLTSPDSAK	0.00000000200000.0	788.369	2	Phospho (ST)	61.72	10	2	1145 : Protein MEH1 OS=Saccharomyces cerevisiae GN=MEH1 PE=1 SV=1	Q02205	YKR007W	MEH1	1.3
	TRUE	5774	TNTFTLLTSPDSAK	0.00000002000000.0	788.369	2	Phospho (ST)	61.54	1	1	1145 : Protein MEH1 OS=Saccharomyces cerevisiae GN=MEH1 PE=1 SV=1	Q02205	YKR007W	MEH1	0.25
	TRUE	6297	TNTFTLLTSPDSAK	0.00000000200200.0	828.352	2	2 Phospho (ST)	37.21	1	1	1145 : Protein MEH1 OS=Saccharomyces cerevisiae GN=MEH1 PE=1 SV=1	Q02205	YKR007W	MEH1	1.9
	TRUE	6418	GYGSQVAQQFEIGGYVK	0.00020000000000000.0	955.938	2	Phospho (ST)	79.76	8	2	1147 : Replication factor A protein 2 OS=Saccharomyces cerevisiae GN=RFA2 PE=1 SV=1	P26754	YNL312W	RFA2	0.72
	TRUE	6660	ETLPESTSLDSFNDFLNK	0.000000000020000000.0	1068.97	2	Phospho (ST)	76.54	4	1	1148 : Mitochondrial acidic protein MAM33 OS=Saccharomyces cerevisiae GN=MAM33 PE=1 SV=1	P40513	YIL070C	MAM33	-9999
	TRUE	2603	KHSVPNISMNALDMTR	0.0020000010000100.0	642.626	3	2 Oxidation (M); Phospho (ST)	54.14	2	1	1149 : 6-phosphogluconolactonase-like protein 2 OS=Saccharomyces cerevisiae GN=SOL2 PE=1 SV=2	P37262	YCR073W-A	SOL2	0.517
	TRUE	3725	KHSVPNISMNALDMTR	0.0020000010000000.0	637.294	3	Oxidation (M); Phospho (ST)	52.8	4	2	1149 : 6-phosphogluconolactonase-like protein 2 OS=Saccharomyces cerevisiae GN=SOL2 PE=1 SV=2	P37262	YCR073W-A	SOL2	1.1
	TRUE	4854	KHSVPNISMNALDMTR	0.0020000000000000.0	631.963	3	Phospho (ST)	45.48	10	2	1149 : 6-phosphogluconolactonase-like protein 2 OS=Saccharomyces cerevisiae GN=SOL2 PE=1 SV=2	P37262	YCR073W-A	SOL2	0.91
	TRUE	1271	SSSSLELDSEKNEK	0.02000000000000.0	816.854	2	Phospho (ST)	46.18	1	1	115 : Golgin IMH1 OS=Saccharomyces cerevisiae GN=IMH1 PE=1 SV=1	Q06704	YLR309C	IMH1	2.35
	TRUE	1310	SSSSLELDSEKNEK	0.00200000000000.0	816.853	2	Phospho (ST)	52.41	2	1	115 : Golgin IMH1 OS=Saccharomyces cerevisiae GN=IMH1 PE=1 SV=1	Q06704	YLR309C	IMH1	2.35
	TRUE	1958	IRSSSSLELDSEK	0.0020000000000.0	765.856	2	Phospho (ST)	68.33	8	2	115 : Golgin IMH1 OS=Saccharomyces cerevisiae GN=IMH1 PE=1 SV=1	Q06704	YLR309C	IMH1	1.91
	TRUE	3916	SGSIGTLANANIDSSPANNSNPTK	0.002000000000000000000000.0	804.034	3	Phospho (ST)	51.06	1	1	115 : Golgin IMH1 OS=Saccharomyces cerevisiae GN=IMH1 PE=1 SV=1	Q06704	YLR309C	IMH1	0.39
	TRUE	3927	SGSIGTLANANIDSSPANNSNPTK	0.000002000000000000000000.0	1205.55	2	Phospho (ST)	127.98	2	2	115 : Golgin IMH1 OS=Saccharomyces cerevisiae GN=IMH1 PE=1 SV=1	Q06704	YLR309C	IMH1	0.38
	TRUE	4890	GGITTGDISEEETVDNSINTEEYDK	0.0000000020000000000000000.0	1398.58	2	Phospho (ST)	129.74	3	1	115 : Golgin IMH1 OS=Saccharomyces cerevisiae GN=IMH1 PE=1 SV=1	Q06704	YLR309C	IMH1	9999
	TRUE	4893	GGITTGDISEEETVDNSINTEEYDK	0.0000200000000000000000000.0	1398.59	2	Phospho (ST)	112.78	1	1	115 : Golgin IMH1 OS=Saccharomyces cerevisiae GN=IMH1 PE=1 SV=1	Q06704	YLR309C	IMH1	9999
	TRUE	125	KVKSPLDDK	0.000200000.0	555.284	2	Phospho (ST)	46.11	1	1	1155 : Protein NIP29 OS=Saccharomyces cerevisiae GN=NIP29 PE=1 SV=1	P33419	YPL124W	SPC29	0.35
	TRUE	1306	VKSPLDDKLR	0.0020000000.0	417.555	3	Phospho (ST)	62.77	5	2	1155 : Protein NIP29 OS=Saccharomyces cerevisiae GN=NIP29 PE=1 SV=1	P33419	YPL124W	SPC29	1.27
	TRUE	1333	KFQDDTLNRVR	0.00000200000.0	491.24	3	Phospho (ST)	40.07	2	1	1155 : Protein NIP29 OS=Saccharomyces cerevisiae GN=NIP29 PE=1 SV=1	P33419	YPL124W	SPC29	1.67
	TRUE	1507	LREENFSSNTSELGNKK	0.00000000020000000.0	678.316	3	Phospho (ST)	39.84	1	1	1155 : Protein NIP29 OS=Saccharomyces cerevisiae GN=NIP29 PE=1 SV=1	P33419	YPL124W	SPC29	0.28
	TRUE	1985	NFASLEHSR	0.000000020.0	570.745	2	Phospho (ST)	46.68	5	2	1155 : Protein NIP29 OS=Saccharomyces cerevisiae GN=NIP29 PE=1 SV=1	P33419	YPL124W	SPC29	0.65
	TRUE	2064	LREENFSSNTSELGNK	0.0000000002000000.0	952.923	2	Phospho (ST)	62.23	1	1	1155 : Protein NIP29 OS=Saccharomyces cerevisiae GN=NIP29 PE=1 SV=1	P33419	YPL124W	SPC29	-9999
	TRUE	4240	FGSLKEFAEK	0.0020000000.0	618.289	2	Phospho (ST)	40.71	1	1	1157 : Increased copper sensitivity protein 2 OS=Saccharomyces cerevisiae GN=ICS2 PE=1 SV=2	P38284	IBR157C	ICS2	1.45
	TRUE	4431	FSSLSSTESQFDSSK	0.000002000000000.0	858.854	2	Phospho (ST)	55.35	2	1	1157 : Increased copper sensitivity protein 2 OS=Saccharomyces cerevisiae GN=ICS2 PE=1 SV=2	P38284	IBR157C	ICS2	0.23
	TRUE	4443	KTSLASSFLDK	0.02000000000.0	638.813	2	Phospho (ST)	51.7	1	1	1157 : Increased copper sensitivity protein 2 OS=Saccharomyces cerevisiae GN=ICS2 PE=1 SV=2	P38284	IBR157C	ICS2	-9999
	TRUE	4461	FSSLSSTESQFDSSK	0.000000200000000.0	858.854	2	Phospho (ST)	39.9	1	1	1157 : Increased copper sensitivity protein 2 OS=Saccharomyces cerevisiae GN=ICS2 PE=1 SV=2	P38284	IBR157C	ICS2	0.4
	TRUE	2323	NTLSDEEDLEQRR	0.0002000000000.0	842.862	2	Phospho (ST)	57.39	3	1	1158 : Transcriptional regulator NRG1 OS=Saccharomyces cerevisiae GN=NRG1 PE=1 SV=1	Q03125	YDR043C	NRG1	1.16
	TRUE	2767	NTLSDEEDLEQR	0.000200000000.0	764.812	2	Phospho (ST)	61.46	6	2	1158 : Transcriptional regulator NRG1 OS=Saccharomyces cerevisiae GN=NRG1 PE=1 SV=1	Q03125	YDR043C	NRG1	1.08
	TRUE	4176	MWLEQHPDGVTNEYQGPRSDDEDDEDSE	0.1000000000000000002000000020.0	1157.08	3	Oxidation (M); 2 Phospho (ST)	58.6	3	2	1160 : Putative adenylate kinase FAP7 OS=Saccharomyces cerevisiae GN=FAP7 PE=1 SV=1	Q12055	YDL166C	FAP7	0.83
	TRUE	4514	MWLEQHPDGVTNEYQGPRSDDEDDEDSE	0.0000000000000000002000000000.0	1125.1	3	Phospho (ST)	50.87	2	2	1160 : Putative adenylate kinase FAP7 OS=Saccharomyces cerevisiae GN=FAP7 PE=1 SV=1	Q12055	YDL166C	FAP7	1.68
	TRUE	4530	MWLEQHPDGVTNEYQGPRSDDEDDEDSE	0.0000000000000000000000000020.0	1125.1	3	Phospho (ST)	50.5	1	1	1160 : Putative adenylate kinase FAP7 OS=Saccharomyces cerevisiae GN=FAP7 PE=1 SV=1	Q12055	YDL166C	FAP7	1.81
	TRUE	4886	MWLEQHPDGVTNEYQGPRSDDEDDEDSE	0.0000000000000300000000000020.0	1151.75	3	Phospho (ST); Phospho (Y)	39.68	1	1	1160 : Putative adenylate kinase FAP7 OS=Saccharomyces cerevisiae GN=FAP7 PE=1 SV=1	Q12055	YDL166C	FAP7	0.73
	TRUE	4996	MWLEQHPDGVTNEYQGPRSDDEDDEDSE	0.0000000000000000002000000020.0	1151.75	3	2 Phospho (ST)	55.85	5	2	1160 : Putative adenylate kinase FAP7 OS=Saccharomyces cerevisiae GN=FAP7 PE=1 SV=1	Q12055	YDL166C	FAP7	0.75
	TRUE	788	YAYMMNSQSPR	0.00011000200.0	730.273	2	2 Oxidation (M); Phospho (ST)	36.18	1	1	1161 : Nucleoporin POM34 OS=Saccharomyces cerevisiae GN=POM34 PE=1 SV=1	Q12445	YLR018C	POM34	0.21
	TRUE	3008	YAYMMNSQSPR	0.00000000200.0	714.278	2	Phospho (ST)	65.29	6	2	1161 : Nucleoporin POM34 OS=Saccharomyces cerevisiae GN=POM34 PE=1 SV=1	Q12445	YLR018C	POM34	0.34
	TRUE	6628	ELEDFAFPDTPTIVK	0.000000000200000.0	901.419	2	Phospho (ST)	47.08	3	2	1164 : Pyruvate dehydrogenase E1 component subunit beta, mitochondrial OS=Saccharomyces cerevisiae GN=PDB1 PE=1 SV=2	P32473	YBR221C	PDB1	-9999
	TRUE	618	ELDNRSDSEDDEDESDDE	0.000000000000002000.0	1097.36	2	Phospho (ST)	64.07	3	1	1165 : Eukaryotic translation initiation factor 2 subunit alpha OS=Saccharomyces cerevisiae GN=SUI2 PE=1 SV=1	P20459	YLR007W	SUI2	9999
	TRUE	982	ELDNRSDSEDDEDESDDE	0.000000020000002000.0	1137.34	2	2 Phospho (ST)	38.28	1	1	1165 : Eukaryotic translation initiation factor 2 subunit alpha OS=Saccharomyces cerevisiae GN=SUI2 PE=1 SV=1	P20459	YLR007W	SUI2	9999
	TRUE	5362	EGDDAPESPDIHFEPVVHLEK	0.000000020000000000000.0	814.03	3	Phospho (ST)	41.89	4	2	1167 : Ran-specific GTPase-activating protein 1 OS=Saccharomyces cerevisiae GN=YRB1 PE=1 SV=1	P41920	YDR002W	YRB1	1.43
	TRUE	5419	DLQDSPFPSAPLR	0.0000200000000.0	761.851	2	Phospho (ST)	38.07	2	1	1169 : F-actin-capping protein subunit beta OS=Saccharomyces cerevisiae GN=CAP2 PE=1 SV=3	P13517	YIL034C	CAP2	-9999
	TRUE	632	AVDNDTAGSAGKKPLATESTEK	0.0000000020000000000000.0	757.356	3	Phospho (ST)	40.57	2	1	117 : Increased sodium tolerance protein 2 OS=Saccharomyces cerevisiae GN=IST2 PE=1 SV=1	P38250	YBR086C	IST2	2.42
	TRUE	4513	DEESAEVEDVHDDVESDDEI	0.00000000000000020000.0	1178.43	2	Phospho (ST)	75.15	7	2	1171 : Tubulin-specific chaperone B OS=Saccharomyces cerevisiae GN=ALF1 PE=1 SV=1	P53904	YNL148C	ALF1	0.6
	TRUE	2067	LMNEPTDTVSGEDNDR	0.0000000002000000.0	936.87	2	Phospho (ST)	81.03	6	2	1172 : Pre-mRNA-splicing factor PRP21 OS=Saccharomyces cerevisiae GN=PRP21 PE=1 SV=1	P32524	YJL203W	PRP21	0.38
	TRUE	4107	LFDSIKPTNEEEKIVSDQGK	0.00000000000000020000.0	786.381	3	Phospho (ST)	55.89	3	1	1172 : Pre-mRNA-splicing factor PRP21 OS=Saccharomyces cerevisiae GN=PRP21 PE=1 SV=1	P32524	YJL203W	PRP21	1.23
	TRUE	92	RPNSAAGNDGEEPVKK	0.0002000000000000.0	583.604	3	Phospho (ST)	38.54	1	1	1174 : Nucleolar protein 6 OS=Saccharomyces cerevisiae GN=NOP6 PE=1 SV=1	Q07623	YDL213C	NOP6	0.15
	TRUE	264	RPNSAAGNDGEEPVK	0.000200000000000.0	810.854	2	Phospho (ST)	47.64	3	1	1174 : Nucleolar protein 6 OS=Saccharomyces cerevisiae GN=NOP6 PE=1 SV=1	Q07623	YDL213C	NOP6	-9999
	TRUE	6338	YSFSLTTFSPSGK	0.0000000020000.0	751.334	2	Phospho (ST)	59.55	3	2	1175 : Proteasome component Y7 OS=Saccharomyces cerevisiae GN=PRE8 PE=1 SV=1	P23639	YML092C	PRE8	0.86
	TRUE	6210	AISPDITLFNK	0.00200000000.0	649.824	2	Phospho (ST)	53.84	12	2	1176 : Probable kynurenine formamidase OS=Saccharomyces cerevisiae GN=BNA7 PE=1 SV=1	Q04066	YDR428C	BNA7	0.45
	TRUE	549	NNESKVAISENNQK	0.00020000200000.0	867.858	2	2 Phospho (ST)	41.68	4	2	118 : Copper transport protein CTR1 OS=Saccharomyces cerevisiae GN=CTR1 PE=1 SV=1	P49573	YPR124W	CTR1	2.48
	TRUE	3064	HPEPSPDPIAVADTTSGSDQSTR	0.00000000000000020000000.0	815.691	3	Phospho (ST)	47.74	4	2	118 : Copper transport protein CTR1 OS=Saccharomyces cerevisiae GN=CTR1 PE=1 SV=1	P49573	YPR124W	CTR1	1.85
	TRUE	3314	HPEPSPDPIAVADTTSGSDQSTR	0.00000000000000000000200.0	815.691	3	Phospho (ST)	65.42	3	1	118 : Copper transport protein CTR1 OS=Saccharomyces cerevisiae GN=CTR1 PE=1 SV=1	P49573	YPR124W	CTR1	1.56
	TRUE	3509	HPEPSPDPIAVADTTSGSDQSTR	0.00000000000000000200200.0	842.347	3	2 Phospho (ST)	51.02	2	1	118 : Copper transport protein CTR1 OS=Saccharomyces cerevisiae GN=CTR1 PE=1 SV=1	P49573	YPR124W	CTR1	2.02
	TRUE	2425	SSESASNIPDAVNTR	0.000200000000000.0	814.352	2	Phospho (ST)	89.14	5	2	1181 : Protein PXR1 OS=Saccharomyces cerevisiae (strain YJM789) GN=PXR1 PE=3 SV=1	A6ZUT6	YGR280C	PXR1	0.26
	TRUE	2446	SSESASNIPDAVNTR	0.000002000000000.0	814.352	2	Phospho (ST)	79.24	1	1	1181 : Protein PXR1 OS=Saccharomyces cerevisiae (strain YJM789) GN=PXR1 PE=3 SV=1	A6ZUT6	YGR280C	PXR1	0.02
	TRUE	5671	KDSAQSLDDLLM	0.000002000001.0	716.308	2	Oxidation (M); Phospho (ST)	64.39	8	2	1182 : Uncharacterized protein YOR021C OS=Saccharomyces cerevisiae GN=YOR021C PE=1 SV=1	Q12314	YOR021C	SFM1	1.81
	TRUE	6538	KDSAQSLDDLLM	0.002000000000.0	708.31	2	Phospho (ST)	40.71	1	1	1182 : Uncharacterized protein YOR021C OS=Saccharomyces cerevisiae GN=YOR021C PE=1 SV=1	Q12314	YOR021C	SFM1	1.3
	TRUE	6546	KDSAQSLDDLLM	0.000002000000.0	708.31	2	Phospho (ST)	53.07	7	2	1182 : Uncharacterized protein YOR021C OS=Saccharomyces cerevisiae GN=YOR021C PE=1 SV=1	Q12314	YOR021C	SFM1	1.6
	TRUE	1320	RLSTSSSPSSSPMSAQR	0.00220000000000000.0	963.395	2	2 Phospho (ST)	37.53	1	1	1183 : Uncharacterized protein RTS3 OS=Saccharomyces cerevisiae GN=RTS3 PE=1 SV=1	P53289	YGR161C	RTS3	0.44
	TRUE	3820	RLSREEIINEMEK	0.0020000000000.0	576.278	3	Phospho (ST)	44.1	3	2	1183 : Uncharacterized protein RTS3 OS=Saccharomyces cerevisiae GN=RTS3 PE=1 SV=1	P53289	YGR161C	RTS3	0.75
	TRUE	5769	SLSGISSSDLTESGALLHDR	0.00200000000000000000.0	708.999	3	Phospho (ST)	40.83	1	1	1183 : Uncharacterized protein RTS3 OS=Saccharomyces cerevisiae GN=RTS3 PE=1 SV=1	P53289	YGR161C	RTS3	-9999
	TRUE	3041	LQDAQPESISGNLR	0.00000000020000.0	804.375	2	Phospho (ST)	58.94	3	1	1185 : Eukaryotic translation initiation factor 6 OS=Saccharomyces cerevisiae GN=TIF6 PE=1 SV=1	Q12522	YPR016C	TIF6	0.02
	TRUE	69	SSISNTSDHDGANR	0.00000020000000.0	770.805	2	Phospho (ST)	66.01	5	2	1186 : Uncharacterized protein YMR295C OS=Saccharomyces cerevisiae GN=YMR295C PE=1 SV=1	Q03559	YMR295C	-	0.87
	TRUE	77	SSISNTSDHDGANR	0.02000000000000.0	770.805	2	Phospho (ST)	40.18	2	2	1186 : Uncharacterized protein YMR295C OS=Saccharomyces cerevisiae GN=YMR295C PE=1 SV=1	Q03559	YMR295C	-	0.9
	TRUE	86	SSISNTSDHDGANR	0.00000200000000.0	770.805	2	Phospho (ST)	40.82	1	1	1186 : Uncharacterized protein YMR295C OS=Saccharomyces cerevisiae GN=YMR295C PE=1 SV=1	Q03559	YMR295C	-	0.76
	TRUE	234	SSISNTSDHDGANRASDVK	0.0000000000000002000.0	680.959	3	Phospho (ST)	36.7	1	1	1186 : Uncharacterized protein YMR295C OS=Saccharomyces cerevisiae GN=YMR295C PE=1 SV=1	Q03559	YMR295C	-	1.8
	TRUE	319	SSISNTSDHDGANRASDVK	0.0000002000000002000.0	1060.92	2	2 Phospho (ST)	42.86	1	1	1186 : Uncharacterized protein YMR295C OS=Saccharomyces cerevisiae GN=YMR295C PE=1 SV=1	Q03559	YMR295C	-	2
	TRUE	439	ASDVKISEDDKAR	0.0000002000000.0	505.235	3	Phospho (ST)	38.25	1	1	1186 : Uncharacterized protein YMR295C OS=Saccharomyces cerevisiae GN=YMR295C PE=1 SV=1	Q03559	YMR295C	-	1.6
	TRUE	6649	ISPVSESLAINPFSQK	0.0200000000000000.0	898.946	2	Phospho (ST)	81.15	3	1	1187 : mRNA transport factor GFD1 OS=Saccharomyces cerevisiae GN=GFD1 PE=1 SV=1	Q04839	YMR255W	GFD1	-9999
	TRUE	704	AADVENLSDDDEHRQNESR	0.0000000200000000000.0	760.644	3	Phospho (ST)	55.78	4	2	119 : Bud site selection protein 3 OS=Saccharomyces cerevisiae GN=BUD3 PE=1 SV=2	P25558	YCL014W	BUD3	1.5
	TRUE	719	AADVENLSDDDEHRQNESR	0.0000000200000000000.0	1140.46	2	Phospho (ST)	41.36	1	1	119 : Bud site selection protein 3 OS=Saccharomyces cerevisiae GN=BUD3 PE=1 SV=2	P25558	YCL014W	BUD3	2.14
	TRUE	1086	AADVENLSDDDEHR	0.00000002000000.0	833.323	2	Phospho (ST)	58.64	1	1	119 : Bud site selection protein 3 OS=Saccharomyces cerevisiae GN=BUD3 PE=1 SV=2	P25558	YCL014W	BUD3	1.15
	TRUE	2131	VLTENSNELKDTNNEGK	0.00200200000000000.0	1032.93	2	2 Phospho (ST)	48.57	2	1	119 : Bud site selection protein 3 OS=Saccharomyces cerevisiae GN=BUD3 PE=1 SV=2	P25558	YCL014W	BUD3	1.82
	TRUE	3164	DLSSLYSEKK	0.0000002000.0	625.29	2	Phospho (ST)	41.08	1	1	119 : Bud site selection protein 3 OS=Saccharomyces cerevisiae GN=BUD3 PE=1 SV=2	P25558	YCL014W	BUD3	2.95
	TRUE	3187	DLSSLYSEKK	0.0002000000.0	625.29	2	Phospho (ST)	41.77	1	1	119 : Bud site selection protein 3 OS=Saccharomyces cerevisiae GN=BUD3 PE=1 SV=2	P25558	YCL014W	BUD3	1.74
	TRUE	4391	SYGTITTFR	0.200000000.0	563.253	2	Phospho (ST)	50.36	5	2	119 : Bud site selection protein 3 OS=Saccharomyces cerevisiae GN=BUD3 PE=1 SV=2	P25558	YCL014W	BUD3	2.17
	TRUE	6592	YTGEGSIGNMTNMLLTK	0.00000200000000000.0	955.426	2	Phospho (ST)	74.2	4	1	119 : Bud site selection protein 3 OS=Saccharomyces cerevisiae GN=BUD3 PE=1 SV=2	P25558	YCL014W	BUD3	9999
	TRUE	6728	SPSYIELFQGMR	0.200000000000.0	754.337	2	Phospho (ST)	58.19	2	1	119 : Bud site selection protein 3 OS=Saccharomyces cerevisiae GN=BUD3 PE=1 SV=2	P25558	YCL014W	BUD3	5.7
	TRUE	6732	SPSYIELFQGMR	0.002000000000.0	754.337	2	Phospho (ST)	56.39	2	1	119 : Bud site selection protein 3 OS=Saccharomyces cerevisiae GN=BUD3 PE=1 SV=2	P25558	YCL014W	BUD3	9999
	TRUE	969	YGSEKGSPAGPSAVTAR	0.00000020000000000.0	857.893	2	Phospho (ST)	46.3	1	1	1190 : Eukaryotic translation initiation factor 3 subunit G OS=Saccharomyces cerevisiae (strain YJM789) GN=TIF35 PE=3 SV=1	A6ZZ25	YDR429C	TIF35	-9999
	TRUE	978	YGSEKGSPAGPSAVTAR	0.00200000000000000.0	572.265	3	Phospho (ST)	38.99	1	1	1190 : Eukaryotic translation initiation factor 3 subunit G OS=Saccharomyces cerevisiae (strain YJM789) GN=TIF35 PE=3 SV=1	A6ZZ25	YDR429C	TIF35	2.29
	TRUE	1821	RKASSEDPMGTPSSNGNTPEYTPASK	0.00020000000000000000000000.0	930.408	3	Phospho (ST)	43.72	2	1	1196 : Protein MSO1 OS=Saccharomyces cerevisiae GN=MSO1 PE=1 SV=1	P53604	YNR049C	MSO1	-9999
	TRUE	2233	KASSEDPMGTPSSNGNTPEYTPASK	0.0002000000000000000000000.0	878.374	3	Phospho (ST)	37.6	1	1	1196 : Protein MSO1 OS=Saccharomyces cerevisiae GN=MSO1 PE=1 SV=1	P53604	YNR049C	MSO1	-9999
	TRUE	2306	HFSPSFSNR	0.002000000.0	579.74	2	Phospho (ST)	38.51	1	1	1196 : Protein MSO1 OS=Saccharomyces cerevisiae GN=MSO1 PE=1 SV=1	P53604	YNR049C	MSO1	0.06
	TRUE	673	EKPIVSDSEQSDTK	0.00000200000000.0	821.864	2	Phospho (ST)	63.52	5	2	1197 : Upstream activation factor subunit UAF30 OS=Saccharomyces cerevisiae GN=UAF30 PE=1 SV=1	Q08747	YOR295W	UAF30	0.83
	TRUE	2970	HDNLSSSSSDIIYGR	0.000000200000000.0	865.873	2	Phospho (ST)	44.81	1	1	1198 : Protein CCC1 OS=Saccharomyces cerevisiae GN=CCC1 PE=1 SV=1	P47818	YLR220W	CCC1	1.33
	TRUE	2998	HDNLSSSSSDIIYGR	0.000000002000000.0	865.873	2	Phospho (ST)	61.57	4	2	1198 : Protein CCC1 OS=Saccharomyces cerevisiae GN=CCC1 PE=1 SV=1	P47818	YLR220W	CCC1	3.9
	TRUE	3040	HDNLSSSSSDIIYGR	0.000000020000000.0	865.873	2	Phospho (ST)	58.08	1	1	1198 : Protein CCC1 OS=Saccharomyces cerevisiae GN=CCC1 PE=1 SV=1	P47818	YLR220W	CCC1	1.24
	TRUE	3487	HDNLSSSSSDIIYGR	0.000020000000000.0	865.873	2	Phospho (ST)	85.16	3	1	1198 : Protein CCC1 OS=Saccharomyces cerevisiae GN=CCC1 PE=1 SV=1	P47818	YLR220W	CCC1	9999
	TRUE	5871	NGDNGSDNEKANLGFFQSVDPR	0.0000020000000000000000.0	821.019	3	Phospho (ST)	67.49	2	1	1198 : Protein CCC1 OS=Saccharomyces cerevisiae GN=CCC1 PE=1 SV=1	P47818	YLR220W	CCC1	1.7
	TRUE	738	DSITSSSTTTPPSSQQK	0.00000000020000000.0	916.401	2	Phospho (ST)	59.25	7	2	1199 : CTD kinase subunit gamma OS=Saccharomyces cerevisiae GN=CTK3 PE=1 SV=2	P46963	YML112W	CTK3	3.18
	TRUE	864	DSITSSSTTTPPSSQQK	0.00000022000000000.0	956.385	2	2 Phospho (ST)	46.05	2	1	1199 : CTD kinase subunit gamma OS=Saccharomyces cerevisiae GN=CTK3 PE=1 SV=2	P46963	YML112W	CTK3	0.72
	TRUE	393	LTQDKSFNDNSK	0.000002000000.0	738.822	2	Phospho (ST)	41.94	1	1	12 : Pyruvate decarboxylase isozyme 1 OS=Saccharomyces cerevisiae GN=PDC1 PE=1 SV=7	P06169	YLR044C	PDC1	1.15
	TRUE	1079	RSTTHDVGEISNNVK	0.002000000000000.0	579.603	3	Phospho (ST)	49.45	4	2	120 : Myosin tail region-interacting protein MTI1 OS=Saccharomyces cerevisiae GN=BBC1 PE=1 SV=2	P47068	YJL020C	BBC1	0.94
	TRUE	1339	KVPMDSPKLK	0.0000020000.0	408.214	3	Phospho (ST)	41.6	1	1	120 : Myosin tail region-interacting protein MTI1 OS=Saccharomyces cerevisiae GN=BBC1 PE=1 SV=2	P47068	YJL020C	BBC1	1.86
	TRUE	1549	RSTTHDVGEISNNVK	0.002200000000000.0	606.259	3	2 Phospho (ST)	36.6	1	1	120 : Myosin tail region-interacting protein MTI1 OS=Saccharomyces cerevisiae GN=BBC1 PE=1 SV=2	P47068	YJL020C	BBC1	2.04
	TRUE	1719	NGSINSLTK	0.002000000.0	507.237	2	Phospho (ST)	49.57	2	1	120 : Myosin tail region-interacting protein MTI1 OS=Saccharomyces cerevisiae GN=BBC1 PE=1 SV=2	P47068	YJL020C	BBC1	0.21
	TRUE	1807	STTHDVGEISNNVK	0.02000000000000.0	790.852	2	Phospho (ST)	50.52	2	2	120 : Myosin tail region-interacting protein MTI1 OS=Saccharomyces cerevisiae GN=BBC1 PE=1 SV=2	P47068	YJL020C	BBC1	0.91
	TRUE	1831	STTHDVGEISNNVK	0.00200000000000.0	790.852	2	Phospho (ST)	74.21	4	2	120 : Myosin tail region-interacting protein MTI1 OS=Saccharomyces cerevisiae GN=BBC1 PE=1 SV=2	P47068	YJL020C	BBC1	0.98
	TRUE	3030	KHSMVEQAFQIGNNESENVNSGEK	0.002100000000000000000000.0	924.736	3	Oxidation (M); Phospho (ST)	73.44	3	1	120 : Myosin tail region-interacting protein MTI1 OS=Saccharomyces cerevisiae GN=BBC1 PE=1 SV=2	P47068	YJL020C	BBC1	4.97
	TRUE	3561	DLPEPISPETK	0.00000020000.0	653.303	2	Phospho (ST)	58.14	7	2	120 : Myosin tail region-interacting protein MTI1 OS=Saccharomyces cerevisiae GN=BBC1 PE=1 SV=2	P47068	YJL020C	BBC1	0.8
	TRUE	2549	LDSDSEVDIR	0.0020000000.0	614.759	2	Phospho (ST)	76.77	6	2	1200 : Uncharacterized protein YJR056C OS=Saccharomyces cerevisiae GN=YJR056C PE=1 SV=1	P47115	YJR056C	-	1.58
	TRUE	2397	IHPSSLSSPSEDGMLR	0.0000000200000100.0	904.898	2	Oxidation (M); Phospho (ST)	54.99	3	1	1201 : Zinc finger protein RTS2 OS=Saccharomyces cerevisiae GN=RTS2 PE=1 SV=1	P40962	YOR077W	RTS2	-9999
	TRUE	3697	IHPSSLSSPSEDGMLR	0.0000000200000000.0	896.901	2	Phospho (ST)	51.32	2	1	1201 : Zinc finger protein RTS2 OS=Saccharomyces cerevisiae GN=RTS2 PE=1 SV=1	P40962	YOR077W	RTS2	0.06
	TRUE	210	QDSSADEEDNKNVPK	0.000200000000000.0	878.357	2	Phospho (ST)	43.7	2	1	1204 : Pre-mRNA-splicing factor SYF2 OS=Saccharomyces cerevisiae GN=SYF2 PE=1 SV=1	P53277	YGR129W	SYF2	1
	TRUE	350	QDSSADEEDNKNVPK	0.002200000000000.0	918.34	2	2 Phospho (ST)	49.15	1	1	1204 : Pre-mRNA-splicing factor SYF2 OS=Saccharomyces cerevisiae GN=SYF2 PE=1 SV=1	P53277	YGR129W	SYF2	2.45
	TRUE	800	NLATQTQNSSKQDSSADEEDNKNVPK	0.00000000000002200000000000.0	1003.42	3	2 Phospho (ST)	39.75	1	1	1204 : Pre-mRNA-splicing factor SYF2 OS=Saccharomyces cerevisiae GN=SYF2 PE=1 SV=1	P53277	YGR129W	SYF2	0.69
	TRUE	1934	VYSMEDVNDADESVGDTESPEKEK	0.000100000000000000200000.0	923.703	3	Oxidation (M); Phospho (ST)	40.91	1	1	1204 : Pre-mRNA-splicing factor SYF2 OS=Saccharomyces cerevisiae GN=SYF2 PE=1 SV=1	P53277	YGR129W	SYF2	0.96
	TRUE	3115	VYSMEDVNDADESVGDTESPEKEK	0.000000000000200000000000.0	918.372	3	Phospho (ST)	39.33	1	1	1204 : Pre-mRNA-splicing factor SYF2 OS=Saccharomyces cerevisiae GN=SYF2 PE=1 SV=1	P53277	YGR129W	SYF2	1.17
	TRUE	3298	VYSMEDVNDADESVGDTESPEKEK	0.000000000000000020000000.0	918.372	3	Phospho (ST)	41.01	1	1	1204 : Pre-mRNA-splicing factor SYF2 OS=Saccharomyces cerevisiae GN=SYF2 PE=1 SV=1	P53277	YGR129W	SYF2	1.51
	TRUE	3343	VYSMEDVNDADESVGDTESPEKEK	0.000000000000000000200000.0	918.372	3	Phospho (ST)	43.66	2	2	1204 : Pre-mRNA-splicing factor SYF2 OS=Saccharomyces cerevisiae GN=SYF2 PE=1 SV=1	P53277	YGR129W	SYF2	1.57
	TRUE	6096	KSSSLSLESFMK	0.002000000000.0	712.331	2	Phospho (ST)	66.38	3	1	1205 : Ribonuclease MRP protein subunit SNM1 OS=Saccharomyces cerevisiae GN=SNM1 PE=1 SV=1	P40993	YDR478W	SNM1	-9999
	TRUE	5046	SPGSMGSAFGQPAFGANK	0.200000000000000000.0	895.883	2	Phospho (ST)	60.05	3	1	1206 : Nucleoporin NUP42 OS=Saccharomyces cerevisiae GN=NUP42 PE=1 SV=1	P49686	YDR192C	NUP42	-9999
	TRUE	1674	TAEVIKEGSPDTYK	0.00000000200000.0	809.374	2	Phospho (ST)	61.31	3	1	1207 : Trans-aconitate 3-methyltransferase OS=Saccharomyces cerevisiae (strain YJM789) GN=TMT1 PE=2 SV=1	A6ZRD1	YER175C	TMT1	0.22
	TRUE	6212	LPDWLDEEESEGER	0.00000000020000.0	892.357	2	Phospho (ST)	77.09	11	2	121 : Elongation factor 1 alpha-like protein OS=Saccharomyces cerevisiae GN=HBS1 PE=1 SV=2	P32769	YKR084C	HBS1	8.14
	TRUE	6780	ENVLAADPLSNDALFK	0.0000000002000000.0	898.928	2	Phospho (ST)	67.91	9	2	1212 : Ribosome biogenesis protein BRX1 OS=Saccharomyces cerevisiae GN=BRX1 PE=1 SV=1	Q08235	YOL077C	BRX1	2.84
	TRUE	6275	ASLTHQLGEFIVK	0.0200000000000.0	761.887	2	Phospho (ST)	38.2	1	1	1213 : 6-phosphogluconolactonase 3 OS=Saccharomyces cerevisiae (strain RM11-1a) GN=SOL3 PE=3 SV=1	B3LSS7	YHR163W	SOL3	0.75
	TRUE	2237	VGEGTYGVVYK	0.00000300000.0	626.286	2	Phospho (Y)	45.7	5	2	1214 : Cell division control protein 28 OS=Saccharomyces cerevisiae GN=CDC28 PE=1 SV=1	P00546	YBR160W	CDC28	0.04
	TRUE	6566	AYTHEIVTLWYR	0.002000000000.0	816.385	2	Phospho (ST)	51.59	4	2	1214 : Cell division control protein 28 OS=Saccharomyces cerevisiae GN=CDC28 PE=1 SV=1	P00546	YBR160W	CDC28	40
	TRUE	429	LQESGDGSGKESITK	0.000000020000000.0	808.365	2	Phospho (ST)	60.9	2	1	1216 : rRNA-processing protein UTP23 OS=Saccharomyces cerevisiae GN=UTP23 PE=1 SV=1	Q12339	YOL004W	UTP23	-9999
	TRUE	447	LQESGDGSGKESITK	0.000200000000000.0	808.364	2	Phospho (ST)	51.44	1	1	1216 : rRNA-processing protein UTP23 OS=Saccharomyces cerevisiae GN=UTP23 PE=1 SV=1	Q12339	YOL004W	UTP23	-9999
	TRUE	3171	SFNSTETKPVFATK	0.20000000000000.0	818.885	2	Phospho (ST)	54.83	3	1	1218 : Mitochondrial genome maintenance protein MGM101 OS=Saccharomyces cerevisiae GN=MGM101 PE=1 SV=1	P32787	YJR144W	MGM101	0.29
	TRUE	5205	DLDTLYLVHNNADEKSN	0.00000000000000020.0	1020.95	2	Phospho (ST)	65.41	4	2	1219 : AN1-type zinc finger protein YNL155W OS=Saccharomyces cerevisiae GN=YNL155W PE=1 SV=1	P53899	YNL155W	CUZ1	0.7
	TRUE	5208	DLDTLYLVHNNADEKSN	0.00000000000000020.0	680.969	3	Phospho (ST)	45.85	2	2	1219 : AN1-type zinc finger protein YNL155W OS=Saccharomyces cerevisiae GN=YNL155W PE=1 SV=1	P53899	YNL155W	CUZ1	1.58
	TRUE	472	TSAGNQGIESETEKGK	0.0200000000000000.0	858.378	2	Phospho (ST)	37.4	1	1	122 : Transcriptional regulatory protein SIN3 OS=Saccharomyces cerevisiae GN=SIN3 PE=1 SV=2	P22579	YOL004W	SIN3	1.2
	TRUE	514	TSAGNQGIESETEKGK	0.0000000002000000.0	858.378	2	Phospho (ST)	37.03	1	1	122 : Transcriptional regulatory protein SIN3 OS=Saccharomyces cerevisiae GN=SIN3 PE=1 SV=2	P22579	YOL004W	SIN3	1.22
	TRUE	803	QNVSESSGSDDGSSIASR	0.000000200000000000.0	931.873	2	Phospho (ST)	80.2	1	1	122 : Transcriptional regulatory protein SIN3 OS=Saccharomyces cerevisiae GN=SIN3 PE=1 SV=2	P22579	YOL004W	SIN3	1.98
	TRUE	804	QNVSESSGSDDGSSIASR	0.000000002000000000.0	931.873	2	Phospho (ST)	97.46	5	2	122 : Transcriptional regulatory protein SIN3 OS=Saccharomyces cerevisiae GN=SIN3 PE=1 SV=2	P22579	YOL004W	SIN3	2
	TRUE	2955	VTTPMGTTTVNNNISPSGR	0.0200000000000000200.0	1053.95	2	2 Phospho (ST)	58.98	6	2	122 : Transcriptional regulatory protein SIN3 OS=Saccharomyces cerevisiae GN=SIN3 PE=1 SV=2	P22579	YOL004W	SIN3	1.3
	TRUE	6030	GSLEGEDNGNSDGADGEMDEDDEEYDVFR	0.00000000002000000000000000000.0	1082.72	3	Phospho (ST)	70.12	2	1	1224 : Transcriptional activator HAP5 OS=Saccharomyces cerevisiae GN=HAP5 PE=1 SV=1	Q02516	YOR358W	HAP5	0.5
	TRUE	5455	RFESPDETPFFPDK	0.00020000000000.0	896.385	2	Phospho (ST)	45.07	3	2	1227 : Chorismate mutase OS=Saccharomyces cerevisiae GN=ARO7 PE=1 SV=1	P32178	YPR060C	ARO7	0.58
	TRUE	3543	NQPLNVAQPPAMNTIYSSPHSSNSR	0.0000000000010000000002020.0	962.747	3	Oxidation (M); 2 Phospho (ST)	37.54	1	1	1228 : CBK1 kinase activator protein MOB2 OS=Saccharomyces cerevisiae GN=MOB2 PE=1 SV=2	P43563	YFL034C-B	MOB2	2.46
	TRUE	4704	NQPLNVAQPPAMNTIYSSPHSSNSR	0.0000000000000000200000000.0	930.76	3	Phospho (ST)	41.84	1	1	1228 : CBK1 kinase activator protein MOB2 OS=Saccharomyces cerevisiae GN=MOB2 PE=1 SV=2	P43563	YFL034C-B	MOB2	0.12
	TRUE	4834	NQPLNVAQPPAMNTIYSSPHSSNSR	0.0000000000000000020002000.0	957.417	3	2 Phospho (ST)	37.22	1	1	1228 : CBK1 kinase activator protein MOB2 OS=Saccharomyces cerevisiae GN=MOB2 PE=1 SV=2	P43563	YFL034C-B	MOB2	0.93
	TRUE	4865	NQPLNVAQPPAMNTIYSSPHSSNSR	0.0000000000000000200002000.0	957.417	3	2 Phospho (ST)	40.95	1	1	1228 : CBK1 kinase activator protein MOB2 OS=Saccharomyces cerevisiae GN=MOB2 PE=1 SV=2	P43563	YFL034C-B	MOB2	0.91
	TRUE	5057	ETIDDTASQILK	0.000000020000.0	707.329	2	Phospho (ST)	41.32	2	1	1236 : NADPH-dependent methylglyoxal reductase GRE2 OS=Saccharomyces cerevisiae GN=GRE2 PE=1 SV=1	Q12068	YOL151W	GRE2	-9999
	TRUE	4139	RSSSINANFSFQK	0.0022000000000.0	823.342	2	2 Phospho (ST)	48.08	3	1	1238 : PX domain-containing protein YPT35 OS=Saccharomyces cerevisiae (strain YJM789) GN=YPT35 PE=3 SV=1	A6ZT13	YHR105W	YPT35	-9999
	TRUE	1578	LIEDSDNDIDHAK	0.0000200000000.0	782.831	2	Phospho (ST)	62.96	15	2	124 : 60S ribosome subunit biogenesis protein NOP8 OS=Saccharomyces cerevisiae GN=NOP8 PE=1 SV=1	Q08287	YOL144W	NOP8	3.03
	TRUE	5229	LIEDSDNDIDHAKDVDVNQLEEEVSK	0.00002000000000000000000000.0	1017.12	3	Phospho (ST)	50.82	4	2	124 : 60S ribosome subunit biogenesis protein NOP8 OS=Saccharomyces cerevisiae GN=NOP8 PE=1 SV=1	Q08287	YOL144W	NOP8	3.32
	TRUE	6563	DFDFDKPMTLNDSDEELLTEQR	0.0000000000002000000000.0	913.39	3	Phospho (ST)	55.26	4	2	124 : 60S ribosome subunit biogenesis protein NOP8 OS=Saccharomyces cerevisiae GN=NOP8 PE=1 SV=1	Q08287	YOL144W	NOP8	6.42
	TRUE	3757	FPSNVDISK	0.002000000.0	543.748	2	Phospho (ST)	47.1	5	1	1240 : DNA-directed RNA polymerase I subunit RPA34 OS=Saccharomyces cerevisiae GN=RPA34 PE=1 SV=1	P47006	YJL148W	RPA34	0.3
	TRUE	4378	AVNPLVTSSPIHMSPLQSR	0.0000000200001200000.0	737.341	3	Oxidation (M); 2 Phospho (ST)	44.95	4	2	1241 : Nuclear envelope protein YPR174C OS=Saccharomyces cerevisiae GN=YPR174C PE=1 SV=1	Q06616	YPR174C	-	2.98
	TRUE	6035	AVNPLVTSSPIHMSPLQSR	0.0000000220000000000.0	1097.51	2	2 Phospho (ST)	37.72	1	1	1241 : Nuclear envelope protein YPR174C OS=Saccharomyces cerevisiae GN=YPR174C PE=1 SV=1	Q06616	YPR174C	-	5.27
	TRUE	2326	RIEEEKELTEEELK	0.00000000200000.0	618.963	3	Phospho (ST)	53.05	4	2	1243 : 26S proteasome regulatory subunit RPN11 OS=Saccharomyces cerevisiae GN=RPN11 PE=1 SV=1	P43588	YFR004W	RPN11	1.21
	TRUE	3190	SQSEREEEWLEK	0.002000000000.0	815.343	2	Phospho (ST)	36.62	1	1	1245 : Nucleolar protein 16 OS=Saccharomyces cerevisiae GN=NOP16 PE=1 SV=1	P40007	YER002W	NOP16	0.3
	TRUE	3195	SQSEREEEWLEK	0.200000000000.0	815.343	2	Phospho (ST)	42.42	1	1	1245 : Nucleolar protein 16 OS=Saccharomyces cerevisiae GN=NOP16 PE=1 SV=1	P40007	YER002W	NOP16	0.3
	TRUE	2321	RNSVDIPLQTHNR	0.0020000000000.0	543.933	3	Phospho (ST)	53.36	3	2	1246 : Uncharacterized protein YPL077C OS=Saccharomyces cerevisiae GN=YPL077C PE=1 SV=1	Q02831	YPL077C	-	0.23
	TRUE	3255	KLDEGDAANTGDETEDPFTK	0.00000000020000000000.0	744.978	3	Phospho (ST)	50.58	2	1	1247 : Ubiquitin-conjugating enzyme E2 6 OS=Saccharomyces cerevisiae GN=UBC6 PE=1 SV=1	P33296	YDL064W	UBC9	0.78
	TRUE	6313	SLNHPENEPSSVKDYSFLGVIAR	0.00000000020000000000000.0	880.421	3	Phospho (ST)	50.9	3	2	1248 : Superoxide dismutase 1 copper chaperone OS=Saccharomyces cerevisiae GN=CCS1 PE=1 SV=1	P40202	YMR038C	CCS1	5
	TRUE	944	SELTRQSLEK	0.0000002000.0	635.806	2	Phospho (ST)	37.31	1	1	1252 : Epsin-4 OS=Saccharomyces cerevisiae GN=ENT4 PE=1 SV=1	Q07872	YLL038C	ENT4	-9999
	TRUE	6517	FSLDPLAEEDSEDTPGVAGGISK	0.02000000000000000000000.0	1207.54	2	Phospho (ST)	61.98	2	2	1252 : Epsin-4 OS=Saccharomyces cerevisiae GN=ENT4 PE=1 SV=1	Q07872	YLL038C	ENT4	1.5
	TRUE	2359	SALDVGEHSDSSDIEVDHTK	0.00000000200000000000.0	740.981	3	Phospho (ST)	51.25	5	2	1254 : DNA polymerase epsilon subunit C OS=Saccharomyces cerevisiae GN=DPB3 PE=1 SV=2	P27344	YBR278W	DPB3	3.2
	TRUE	4125	SAGDISAINIK	0.20000000000.0	584.784	2	Phospho (ST)	50.81	4	2	1258 : Ribosome assembly protein 3 OS=Saccharomyces cerevisiae GN=RSA3 PE=1 SV=1	Q05942	YLR221C	RSA3	0.79
	TRUE	5227	GNDEDKQEDIAIEVSDVELTDEESKDLK	0.0000000000000020000200000000.0	1108.47	3	2 Phospho (ST)	42.8	1	1	1258 : Ribosome assembly protein 3 OS=Saccharomyces cerevisiae GN=RSA3 PE=1 SV=1	Q05942	YLR221C	RSA3	9999
	TRUE	1188	KEVEAEGDAEEETEQSSAEESAER	0.000000000000000020000000.0	907.03	3	Phospho (ST)	61.5	4	2	126 : Uncharacterized protein YGR130C OS=Saccharomyces cerevisiae GN=YGR130C PE=1 SV=1	P53278	YGR130C	-	0.95
	TRUE	1198	KEVEAEGDAEEETEQSSAEESAER	0.000000000000000220000000.0	933.685	3	2 Phospho (ST)	68.52	1	1	126 : Uncharacterized protein YGR130C OS=Saccharomyces cerevisiae GN=YGR130C PE=1 SV=1	P53278	YGR130C	-	2.11
	TRUE	2610	TSTPETSEPESEEDESPIDPSK	0.0000000000200000000000.0	1236	2	Phospho (ST)	37.14	2	2	126 : Uncharacterized protein YGR130C OS=Saccharomyces cerevisiae GN=YGR130C PE=1 SV=1	P53278	YGR130C	-	0.84
	TRUE	2774	TSTPETSEPESEEDESPIDPSK	0.0200000000000000000000.0	1236	2	Phospho (ST)	65.15	2	2	126 : Uncharacterized protein YGR130C OS=Saccharomyces cerevisiae GN=YGR130C PE=1 SV=1	P53278	YGR130C	-	0.96
	TRUE	5458	GTADSAQINVAEPISSENGVLEPR	0.000020000000000000000000.0	1267.59	2	Phospho (ST)	74.76	1	1	126 : Uncharacterized protein YGR130C OS=Saccharomyces cerevisiae GN=YGR130C PE=1 SV=1	P53278	YGR130C	-	9999
	TRUE	6787	SFSQSFIILK	0.0020000000.0	625.315	2	Phospho (ST)	42.7	3	1	1261 : Ribosome-recycling factor, mitochondrial OS=Saccharomyces cerevisiae GN=RRF1 PE=1 SV=1	P38771	YHR038W	RRF1	-9999
	TRUE	989	KASSPSSLTYK	0.00020000000.0	624.797	2	Phospho (ST)	38.55	1	1	1265 : Histone H1 OS=Saccharomyces cerevisiae GN=HHO1 PE=1 SV=1	P53551	YPL127C	HHO1	-9999
	TRUE	4235	SHDQLLQESNQSMNQAQQSLSNR	0.20000000000000000000000.0	908.399	3	Phospho (ST)	51.32	1	1	1266 : Vacuolar protein-sorting-associated protein 60 OS=Saccharomyces cerevisiae GN=VPS60 PE=1 SV=2	Q03390	YDR486C	VPS60	0.83
	TRUE	244	LVKTEEDREQK	0.00020000000.0	485.567	3	Phospho (ST)	39.8	3	2	1269 : Uncharacterized transporter YHL008C OS=Saccharomyces cerevisiae GN=YHL008C PE=1 SV=1	P38750	YHL008C	-	0.25
	TRUE	1761	IPEKPENTKSSDAIGIK	0.00000000020000000.0	636.323	3	Phospho (ST)	40.96	1	1	127 : Guanine nucleotide exchange factor LTE1 OS=Saccharomyces cerevisiae GN=LTE1 PE=1 SV=2	P07866	YAL024C	LTE1	1.59
	TRUE	2325	RANSESAFTGSLNK	0.00020000000000.0	781.355	2	Phospho (ST)	58.14	3	1	127 : Guanine nucleotide exchange factor LTE1 OS=Saccharomyces cerevisiae GN=LTE1 PE=1 SV=2	P07866	YAL024C	LTE1	1.3
	TRUE	2979	TIDLSDSNNDLESPSTHAK	0.0000000000002000000.0	1062.46	2	Phospho (ST)	39.18	1	1	127 : Guanine nucleotide exchange factor LTE1 OS=Saccharomyces cerevisiae GN=LTE1 PE=1 SV=2	P07866	YAL024C	LTE1	1.6
	TRUE	2983	TIDLSDSNNDLESPSTHAK	0.0000000000002000000.0	708.643	3	Phospho (ST)	36.99	1	1	127 : Guanine nucleotide exchange factor LTE1 OS=Saccharomyces cerevisiae GN=LTE1 PE=1 SV=2	P07866	YAL024C	LTE1	1.23
	TRUE	3099	ANSESAFTGSLNK	0.0020000000000.0	703.304	2	Phospho (ST)	89.09	6	2	127 : Guanine nucleotide exchange factor LTE1 OS=Saccharomyces cerevisiae GN=LTE1 PE=1 SV=2	P07866	YAL024C	LTE1	1.33
	TRUE	6508	SPSMLLFPDNTSNVYSK	0.00200000000000000.0	990.445	2	Phospho (ST)	42.57	2	1	127 : Guanine nucleotide exchange factor LTE1 OS=Saccharomyces cerevisiae GN=LTE1 PE=1 SV=2	P07866	YAL024C	LTE1	5.75
	TRUE	6510	SPSMLLFPDNTSNVYSK	0.20000000000000000.0	990.445	2	Phospho (ST)	41.38	2	1	127 : Guanine nucleotide exchange factor LTE1 OS=Saccharomyces cerevisiae GN=LTE1 PE=1 SV=2	P07866	YAL024C	LTE1	5.56
	TRUE	6578	YFFSPDDGSIDVASPMK	0.00000000000002000.0	978.411	2	Phospho (ST)	56.99	3	1	127 : Guanine nucleotide exchange factor LTE1 OS=Saccharomyces cerevisiae GN=LTE1 PE=1 SV=2	P07866	YAL024C	LTE1	9999
	TRUE	4027	VSLLVDK	0.0200000.0	427.225	2	Phospho (ST)	41.8	3	2	1272 : Vacuolar v-SNARE NYV1 OS=Saccharomyces cerevisiae GN=NYV1 PE=1 SV=2	Q12255	YLR093C	NYV1	0.625
	TRUE	1964	ELEQSNTEKENEIKSLSAK	0.0000000000000020000.0	753.025	3	Phospho (ST)	45.53	1	1	1274 : Tropomyosin-2 OS=Saccharomyces cerevisiae GN=TPM2 PE=1 SV=1	P40414	YIL138C	TPM2	-9999
	TRUE	740	KLSMSQLR	0.00210000.0	529.757	2	Oxidation (M); Phospho (ST)	57.88	3	1	128 : Serine/threonine-protein kinase HRK1 OS=Saccharomyces cerevisiae GN=HRK1 PE=1 SV=1	Q08732	YOR267C	HRK1	0.73
	TRUE	2977	KLSMSQLR	0.00200000.0	521.759	2	Phospho (ST)	42.94	2	1	128 : Serine/threonine-protein kinase HRK1 OS=Saccharomyces cerevisiae GN=HRK1 PE=1 SV=1	Q08732	YOR267C	HRK1	0.78
	TRUE	450	KVSSASAAASESDVAK	0.0000000002000000.0	794.367	2	Phospho (ST)	106.07	4	2	1289 : 60S ribosomal protein L16-B OS=Saccharomyces cerevisiae GN=RPL16B PE=1 SV=3	P26785	YNL069C	RPL16B	1.59
	TRUE	479	KVSSASAAASESDVAK	0.0000000000020000.0	794.367	2	Phospho (ST)	107.08	7	2	1289 : 60S ribosomal protein L16-B OS=Saccharomyces cerevisiae GN=RPL16B PE=1 SV=3	P26785	YNL069C	RPL16B	1.46
	TRUE	687	KVSSASAAASESDVAK	0.0020000000000000.0	794.367	2	Phospho (ST)	78.01	2	1	1289 : 60S ribosomal protein L16-B OS=Saccharomyces cerevisiae GN=RPL16B PE=1 SV=3	P26785	YNL069C	RPL16B	0.58
	TRUE	709	VSSASAAASESDVAK	0.000000002000000.0	730.319	2	Phospho (ST)	54.38	3	1	1289 : 60S ribosomal protein L16-B OS=Saccharomyces cerevisiae GN=RPL16B PE=1 SV=3	P26785	YNL069C	RPL16B	2.18
	TRUE	575	KRSNPTSASSSQSELSEQPK	0.00000200000000000000.0	743.345	3	Phospho (ST)	45.03	1	1	129 : 6-phosphofructo-2-kinase 1 OS=Saccharomyces cerevisiae GN=PFK26 PE=1 SV=1	P40433	YIL107C	PFK26	-9999
	TRUE	604	KRSNPTSASSSQSELSEQPK	0.00000020000000000000.0	743.345	3	Phospho (ST)	63.31	3	2	129 : 6-phosphofructo-2-kinase 1 OS=Saccharomyces cerevisiae GN=PFK26 PE=1 SV=1	P40433	YIL107C	PFK26	7.77
	TRUE	5982	SSFASDFLSR	0.0200000000.0	598.753	2	Phospho (ST)	59.36	13	2	129 : 6-phosphofructo-2-kinase 1 OS=Saccharomyces cerevisiae GN=PFK26 PE=1 SV=1	P40433	YIL107C	PFK26	0.76
	TRUE	1927	TQNDGEIDSDEEEVDSDEER	0.00000000000000020000.0	1195.93	2	Phospho (ST)	98.91	7	2	1290 : Transcription elongation factor 1 OS=Saccharomyces cerevisiae GN=ELF1 PE=1 SV=1	P36053	YKL160W	ELF1	34.82
	TRUE	2284	TQNDGEIDSDEEEVDSDEER	0.00000000200000000000.0	1195.94	2	Phospho (ST)	90.67	6	2	1290 : Transcription elongation factor 1 OS=Saccharomyces cerevisiae GN=ELF1 PE=1 SV=1	P36053	YKL160W	ELF1	17.89
	TRUE	2360	TQNDGEIDSDEEEVDSDEER	0.00000000200000020000.0	1235.92	2	2 Phospho (ST)	73.33	9	2	1290 : Transcription elongation factor 1 OS=Saccharomyces cerevisiae GN=ELF1 PE=1 SV=1	P36053	YKL160W	ELF1	1.26
	TRUE	4294	KLEDLSPSTHNMEVPVVK	0.000000020000000000.0	701.679	3	Phospho (ST)	45.15	1	1	1291 : Eukaryotic translation initiation factor 5A-2 OS=Saccharomyces cerevisiae GN=HYP2 PE=1 SV=3	P23301	YEL034W	HYP2	5.49
	TRUE	4319	KLEDLSPSTHNMEVPVVK	0.000000002000000000.0	701.679	3	Phospho (ST)	36.09	1	1	1291 : Eukaryotic translation initiation factor 5A-2 OS=Saccharomyces cerevisiae GN=HYP2 PE=1 SV=3	P23301	YEL034W	HYP2	5.44
	TRUE	6627	EAVVDDGSENAFGIPEFTR	0.0000000200000000000.0	1066.96	2	Phospho (ST)	66.73	11	2	1294 : Transcription initiation factor TFIID subunit 10 OS=Saccharomyces cerevisiae GN=TAF10 PE=1 SV=1	Q12030	YDR167W	TAF10	1.76
	TRUE	815	GMGWESDSEQDSKGDK	0.0100020000000000.0	926.341	2	Oxidation (M); Phospho (ST)	56.06	1	1	1295 : Pre-mRNA-splicing factor SPP2 OS=Saccharomyces cerevisiae GN=SPP2 PE=1 SV=1	Q02521	YOR148C	SPP2	-9999
	TRUE	1910	GMGWESDSEQDSKGDK	0.0000020000000000.0	918.344	2	Phospho (ST)	56.43	2	1	1295 : Pre-mRNA-splicing factor SPP2 OS=Saccharomyces cerevisiae GN=SPP2 PE=1 SV=1	Q02521	YOR148C	SPP2	-9999
	TRUE	5070	AESVSEQEESEEEEEDMEIDSDEEEEEQLEK	0.0000000002000000000020000000000.0	1283.46	3	2 Phospho (ST)	104.21	3	1	1297 : Ribosome biogenesis protein RLP24 OS=Saccharomyces cerevisiae GN=RLP24 PE=1 SV=1	Q07915	YLR009W	RLP24	50.25
	TRUE	5825	AESVSEQEESEEEEEDMEIDSDEEEEEQLEK	0.0020000002000000100020000000000.0	1315.45	3	Oxidation (M); 3 Phospho (ST)	79.07	1	1	1297 : Ribosome biogenesis protein RLP24 OS=Saccharomyces cerevisiae GN=RLP24 PE=1 SV=1	Q07915	YLR009W	RLP24	2.3
	TRUE	5874	AESVSEQEESEEEEEDMEIDSDEEEEEQLEK	0.0000200002000000100020000000000.0	1315.45	3	Oxidation (M); 3 Phospho (ST)	73.68	5	2	1297 : Ribosome biogenesis protein RLP24 OS=Saccharomyces cerevisiae GN=RLP24 PE=1 SV=1	Q07915	YLR009W	RLP24	2.28
	TRUE	6027	AESVSEQEESEEEEEDMEIDSDEEEEEQLEK	0.0000200002000000000020000000000.0	1310.12	3	3 Phospho (ST)	89.52	2	1	1297 : Ribosome biogenesis protein RLP24 OS=Saccharomyces cerevisiae GN=RLP24 PE=1 SV=1	Q07915	YLR009W	RLP24	1.22
	TRUE	1670	EIDEQESSDDELK	0.0000000200000.0	808.814	2	Phospho (ST)	54.54	4	1	1298 : UPF0399 protein YOR287C OS=Saccharomyces cerevisiae GN=YOR287C PE=1 SV=1	Q12481	YOR287C	RRP36	2.07
	TRUE	1701	EIDEQESSDDELK	0.0000002000000.0	808.814	2	Phospho (ST)	46.99	1	1	1298 : UPF0399 protein YOR287C OS=Saccharomyces cerevisiae GN=YOR287C PE=1 SV=1	Q12481	YOR287C	RRP36	9999
	TRUE	37	KEERNSEDDSNRPISK	0.0000020000000000.0	661.964	3	Phospho (ST)	44.73	4	2	1299 : Protein CMS1 OS=Saccharomyces cerevisiae GN=CMS1 PE=1 SV=1	Q07897	YLR003C	CMS1	0.27
	TRUE	1500	FVDDSDTSYEEKEK	0.00002000300000.0	926.334	2	Phospho (ST); Phospho (Y)	55.9	2	2	130 : AP-3 complex subunit delta OS=Saccharomyces cerevisiae GN=APL5 PE=1 SV=1	Q08951	YPL195W	APL5	1.11
	TRUE	2177	FVDDSDTSYEEK	0.000020020000.0	797.766	2	2 Phospho (ST)	49.61	1	1	130 : AP-3 complex subunit delta OS=Saccharomyces cerevisiae GN=APL5 PE=1 SV=1	Q08951	YPL195W	APL5	2.38
	TRUE	2210	FVDDSDTSYEEK	0.000020003000.0	797.766	2	Phospho (ST); Phospho (Y)	52.7	2	1	130 : AP-3 complex subunit delta OS=Saccharomyces cerevisiae GN=APL5 PE=1 SV=1	Q08951	YPL195W	APL5	2.17
	TRUE	5087	DEKDNLSDTEEVIVIK	0.0000002000000000.0	963.951	2	Phospho (ST)	62.55	1	1	130 : AP-3 complex subunit delta OS=Saccharomyces cerevisiae GN=APL5 PE=1 SV=1	Q08951	YPL195W	APL5	9999
	TRUE	5120	DEKDNLSDTEEVIVIK	0.0000002000000000.0	642.97	3	Phospho (ST)	42.3	3	2	130 : AP-3 complex subunit delta OS=Saccharomyces cerevisiae GN=APL5 PE=1 SV=1	Q08951	YPL195W	APL5	9999
	TRUE	5166	VQVLSDEPVIEAAPK	0.000020000000000.0	837.921	2	Phospho (ST)	72.94	5	2	130 : AP-3 complex subunit delta OS=Saccharomyces cerevisiae GN=APL5 PE=1 SV=1	Q08951	YPL195W	APL5	1.48
	TRUE	2017	DINSSPDWGNAHR	0.0000200000000.0	774.815	2	Phospho (ST)	49.71	2	1	1304 : Uncharacterized protein YHR127W OS=Saccharomyces cerevisiae GN=YHR127W PE=1 SV=1	P38833	YHR127W	-	0.18
	TRUE	1699	KLFDESPSSDKEDR	0.00000200000000.0	578.253	3	Phospho (ST)	46.91	2	1	1306 : tRNA (uridine-2'-O-)-methyltransferase TRM7 OS=Saccharomyces cerevisiae GN=TRM7 PE=1 SV=1	P38238	YBR061C	TRM7	0.3
	TRUE	4409	DTSFANLHNFR	0.00200000000.0	701.301	2	Phospho (ST)	39.65	2	1	1311 : Uncharacterized membrane protein YMR126C OS=Saccharomyces cerevisiae GN=YMR126C PE=1 SV=1	Q04216	YMR126C	DLT1	0.59
	TRUE	473	RSSVSHGNEAIPR	0.0020000000000.0	497.235	3	Phospho (ST)	53.45	2	2	1312 : Vacuolar amino acid transporter 4 OS=Saccharomyces cerevisiae GN=AVT4 PE=1 SV=1	P50944	YNL101W	AVT4	1.3
	TRUE	2387	ASAFLSQNESSSK	0.0000000000200.0	718.309	2	Phospho (ST)	36.76	1	1	1315 : Transport protein particle 31 kDa subunit OS=Saccharomyces cerevisiae GN=TRS31 PE=1 SV=1	Q03337	YDR472W	TRS31	-9999
	TRUE	2409	ASAFLSQNESSSK	0.0000000000020.0	718.309	2	Phospho (ST)	41.38	1	1	1315 : Transport protein particle 31 kDa subunit OS=Saccharomyces cerevisiae GN=TRS31 PE=1 SV=1	Q03337	YDR472W	TRS31	-9999
	TRUE	6104	RKDASPEQEAIESFTSLTK	0.0000200000000000000.0	739.686	3	Phospho (ST)	47.43	3	1	1317 : Defective in cullin neddylation protein 1 OS=Saccharomyces cerevisiae GN=DCN1 PE=1 SV=1	Q12395	YLR128W	DCN1	2.25
	TRUE	6536	KDASPEQEAIESFTSLTK	0.000200000000000000.0	1030.97	2	Phospho (ST)	50.5	1	1	1317 : Defective in cullin neddylation protein 1 OS=Saccharomyces cerevisiae GN=DCN1 PE=1 SV=1	Q12395	YLR128W	DCN1	-9999
	TRUE	2283	LGQMIISQSR	0.0001000020.0	614.792	2	Oxidation (M); Phospho (ST)	50.97	2	1	132 : Enhancer of mRNA-decapping protein 3 OS=Saccharomyces cerevisiae GN=EDC3 PE=1 SV=1	P39998	YEL015W	EDC3	-9999
	TRUE	4078	LGQMIISQSRSNSTSLPAANK	0.000000002000002000000.0	788.366	3	2 Phospho (ST)	45.49	2	2	132 : Enhancer of mRNA-decapping protein 3 OS=Saccharomyces cerevisiae GN=EDC3 PE=1 SV=1	P39998	YEL015W	EDC3	5.44
	TRUE	4081	LGQMIISQSRSNSTSLPAANK	0.000000002000200000000.0	788.367	3	2 Phospho (ST)	47.06	2	2	132 : Enhancer of mRNA-decapping protein 3 OS=Saccharomyces cerevisiae GN=EDC3 PE=1 SV=1	P39998	YEL015W	EDC3	5.72
	TRUE	4103	LGQMIISQSRSNSTSLPAANK	0.000000200000200000000.0	788.366	3	2 Phospho (ST)	43.87	1	1	132 : Enhancer of mRNA-decapping protein 3 OS=Saccharomyces cerevisiae GN=EDC3 PE=1 SV=1	P39998	YEL015W	EDC3	5.43
	TRUE	2676	ESISGTPTPTSIPHEEQR	0.000200020000000000.0	1063.45	2	2 Phospho (ST)	38.75	1	1	1324 : Pyridoxamine 5'-phosphate oxidase homolog OS=Saccharomyces cerevisiae GN=YPR172W PE=1 SV=1	Q06608	YPR172W	-	0.67
	TRUE	671	RPSSSSYTGKSPLSR	0.000000000020000.0	563.937	3	Phospho (ST)	52.98	5	2	133 : Serine/threonine-protein kinase KSP1 OS=Saccharomyces cerevisiae GN=KSP1 PE=1 SV=1	P38691	YHR082C	KSP1	1.82
	TRUE	1969	SSANESNPLHMNK	0.2000000000000.0	754.814	2	Phospho (ST)	45.08	1	1	133 : Serine/threonine-protein kinase KSP1 OS=Saccharomyces cerevisiae GN=KSP1 PE=1 SV=1	P38691	YHR082C	KSP1	1.33
	TRUE	1995	SSANESNPLHMNK	0.0200000000000.0	754.814	2	Phospho (ST)	42.8	1	1	133 : Serine/threonine-protein kinase KSP1 OS=Saccharomyces cerevisiae GN=KSP1 PE=1 SV=1	P38691	YHR082C	KSP1	1.51
	TRUE	2419	NHHVSPTNQFLR	0.000020000000.0	510.572	3	Phospho (ST)	57.07	3	1	133 : Serine/threonine-protein kinase KSP1 OS=Saccharomyces cerevisiae GN=KSP1 PE=1 SV=1	P38691	YHR082C	KSP1	0.69
	TRUE	3971	KRSDVSQNQNVASGFFK	0.00000200000000000.0	664.649	3	Phospho (ST)	54.55	6	2	133 : Serine/threonine-protein kinase KSP1 OS=Saccharomyces cerevisiae GN=KSP1 PE=1 SV=1	P38691	YHR082C	KSP1	2.56
	TRUE	3998	KRSDVSQNQNVASGFFK	0.00200000000000000.0	664.649	3	Phospho (ST)	41.12	2	2	133 : Serine/threonine-protein kinase KSP1 OS=Saccharomyces cerevisiae GN=KSP1 PE=1 SV=1	P38691	YHR082C	KSP1	2.83
	TRUE	5341	DFFTPPSVQHR	0.00020020000.0	745.797	2	2 Phospho (ST)	39.32	1	1	133 : Serine/threonine-protein kinase KSP1 OS=Saccharomyces cerevisiae GN=KSP1 PE=1 SV=1	P38691	YHR082C	KSP1	6.19
	TRUE	770	KGSLENNIR	0.002000000.0	555.769	2	Phospho (ST)	63.23	9	2	1330 : 60S ribosomal protein L10 OS=Saccharomyces cerevisiae GN=RPL10 PE=1 SV=1	P41805	YLR075W	RPL10	0.89
	TRUE	2286	TKDSNKDVVVEGLR	0.00020000000000.0	547.273	3	Phospho (ST)	46.29	7	2	1330 : 60S ribosomal protein L10 OS=Saccharomyces cerevisiae GN=RPL10 PE=1 SV=1	P41805	YLR075W	RPL10	1.32
	TRUE	2941	KKTIEQLLSK	0.0020000000.0	423.239	3	Phospho (ST)	50.61	2	2	1333 : Vacuolar-sorting protein SNF7 OS=Saccharomyces cerevisiae GN=SNF7 PE=1 SV=1	P39929	YLR025W	SNF7	0.19
	TRUE	5852	TIHSGLDIDKVDETMDEIR	0.0002000000000000000.0	756.347	3	Phospho (ST)	46.64	1	1	1333 : Vacuolar-sorting protein SNF7 OS=Saccharomyces cerevisiae GN=SNF7 PE=1 SV=1	P39929	YLR025W	SNF7	2
	TRUE	5858	TIHSGLDIDKVDETMDEIR	0.2000000000000000000.0	756.347	3	Phospho (ST)	39.41	1	1	1333 : Vacuolar-sorting protein SNF7 OS=Saccharomyces cerevisiae GN=SNF7 PE=1 SV=1	P39929	YLR025W	SNF7	1.8
	TRUE	5483	ISRPIASQNSLGWNEV	0.0000000002000000.0	925.944	2	Phospho (ST)	38.68	2	1	1338 : Protein MSB2 OS=Saccharomyces cerevisiae GN=MSB2 PE=1 SV=1	P32334	YGR014W	MSB2	-9999
	TRUE	536	KEFDEDEDDGYDSNEHHQK	0.0000000000002000000.0	806.3	3	Phospho (ST)	50.42	1	1	1339 : Tyrosine-protein phosphatase SIW14 OS=Saccharomyces cerevisiae GN=SIW14 PE=1 SV=1	P53965	YNL032W	SIW14	1.08
	TRUE	5916	RFSDVITNQFPSMTNSR	0.00200000000000000.0	1040.47	2	Phospho (ST)	38.83	1	1	134 : Zinc finger protein MSN2 OS=Saccharomyces cerevisiae GN=MSN2 PE=1 SV=1	P33748	YMR037C	MSN2	-9999
	TRUE	6442	ALGSSLEMSQIMDAGTNK	0.000200000000000000.0	966.926	2	Phospho (ST)	45.16	1	1	1341 : rRNA-processing protein EFG1 OS=Saccharomyces cerevisiae GN=EFG1 PE=1 SV=2	Q3E705	YGR271C-A	EFG1	-9999
	TRUE	240	VATHSKSEPLTR	0.000000200000.0	469.232	3	Phospho (ST)	41.09	1	1	1345 : Transcription factor NRM1 OS=Saccharomyces cerevisiae (strain YJM789) GN=NRM1 PE=2 SV=1	A6ZS83	YNR009W	NRM1	0.23
	TRUE	387	GHEGKSDDEGNGSGDENGVDSVEK	0.000000000000200000000000.0	833.324	3	Phospho (ST)	39.45	1	1	1347 : AP-1-like transcription factor YAP7 OS=Saccharomyces cerevisiae GN=YAP7 PE=1 SV=1	Q08182	YOL028C	YAP7	9999
	TRUE	574	GHEGKSDDEGNGSGDENGVDSVEK	0.000002000000200000000000.0	859.98	3	2 Phospho (ST)	39.19	1	1	1347 : AP-1-like transcription factor YAP7 OS=Saccharomyces cerevisiae GN=YAP7 PE=1 SV=1	Q08182	YOL028C	YAP7	1.13
	TRUE	4935	AISSDQLFGRGSFDEAANR	0.0000000000020000000.0	707.652	3	Phospho (ST)	38.93	1	1	135 : ADP-ribosylation factor GTPase-activating protein GLO3 OS=Saccharomyces cerevisiae GN=GLO3 PE=1 SV=1	P38682	YER122C	GLO3	0.27
	TRUE	1868	LYDETDEDFQKK	0.000020000000.0	805.835	2	Phospho (ST)	44.69	1	1	1350 : N(6)-adenine-specific DNA methyltransferase-like 1 OS=Saccharomyces cerevisiae GN=AML1 PE=1 SV=2	P53200	YGR001C	EFM5	0.65
	TRUE	921	MQTPSENTDVK	0.00002000000.0	665.273	2	Phospho (ST)	37.58	1	1	1353 : ULP1-interacting protein 3 OS=Saccharomyces cerevisiae GN=UIP3 PE=1 SV=1	P39547	YAR027W	UIP3	-9999
	TRUE	3888	SVDELITEGNEK	0.200000000000.0	707.311	2	Phospho (ST)	56.81	2	1	1357 : 60S acidic ribosomal protein P2-alpha OS=Saccharomyces cerevisiae GN=RPP2A PE=1 SV=1	P05319	YOL039W	RPP2A	0.8
	TRUE	6654	VSSVLSALEGKSVDELITEGNEK	0.00000200000000000000000.0	828.742	3	Phospho (ST)	44.53	2	1	1357 : 60S acidic ribosomal protein P2-alpha OS=Saccharomyces cerevisiae GN=RPP2A PE=1 SV=1	P05319	YOL039W	RPP2A	2.21
	TRUE	6814	EEEAAEESDDDMGFGLFD	0.000000020001000000.0	1051.36	2	Oxidation (M); Phospho (ST)	78.16	4	2	1357 : 60S acidic ribosomal protein P2-alpha OS=Saccharomyces cerevisiae GN=RPP2A PE=1 SV=1	P05319	YOL039W	RPP2A	0.83
	TRUE	820	KAEASGEAADEADEADEE	0.000020000000000000.0	958.849	2	Phospho (ST)	95.98	6	2	1358 : 40S ribosomal protein S9-A OS=Saccharomyces cerevisiae GN=RPS9A PE=1 SV=3	O13516	YPL081W	RPS9A	1.48
	TRUE	551	TNMAEDKTSISK	0.000000002000.0	702.808	2	Phospho (ST)	72.03	6	2	136 : WD repeat-containing protein YMR102C OS=Saccharomyces cerevisiae GN=YMR102C PE=1 SV=1	Q03177	YMR102C	-	0.7
	TRUE	1967	RFNSSDSLHSLSR	0.0000200000000.0	529.242	3	Phospho (ST)	36.22	1	1	136 : WD repeat-containing protein YMR102C OS=Saccharomyces cerevisiae GN=YMR102C PE=1 SV=1	Q03177	YMR102C	-	-9999
	TRUE	2180	RFNSSDSLHSLSR	0.0002002000000.0	833.343	2	2 Phospho (ST)	41.9	1	1	136 : WD repeat-containing protein YMR102C OS=Saccharomyces cerevisiae GN=YMR102C PE=1 SV=1	Q03177	YMR102C	-	0.86
	TRUE	860	KVSSAEYYAK	0.0020000000.0	613.279	2	Phospho (ST)	43.77	2	1	1360 : 60S ribosomal protein L16-A OS=Saccharomyces cerevisiae GN=RPL16A PE=1 SV=3	P26784	YIL133C	RPL16A	1.24
	TRUE	1085	VASANATAAESDVAK	0.000000000020000.0	742.835	2	Phospho (ST)	66.79	6	2	1360 : 60S ribosomal protein L16-A OS=Saccharomyces cerevisiae GN=RPL16A PE=1 SV=3	P26784	YIL133C	RPL16A	1.47
	TRUE	3574	DNSQVFGVAR	0.0020000000.0	586.759	2	Phospho (ST)	59.99	6	2	1361 : 40S ribosomal protein S14-A OS=Saccharomyces cerevisiae GN=RPS14A PE=1 SV=5	P06367	YCR031C	RPS14A	0.54
	TRUE	6479	EEEAKEESDDDMGFGLFD	0.000000020001000000.0	1079.89	2	Oxidation (M); Phospho (ST)	61.41	6	2	1362 : 60S acidic ribosomal protein P2-beta OS=Saccharomyces cerevisiae GN=RPP2B PE=1 SV=2	P02400	YDR382W	RPP2B	0.64
	TRUE	6796	EEEAKEESDDDMGFGLFD	0.000000020000000000.0	1071.89	2	Phospho (ST)	63.02	9	2	1362 : 60S acidic ribosomal protein P2-beta OS=Saccharomyces cerevisiae GN=RPP2B PE=1 SV=2	P02400	YDR382W	RPP2B	0.58
	TRUE	2142	MIGVLNNSSESDEEESNDEKQK	0.1000000000200000000000.0	860.022	3	Oxidation (M); Phospho (ST)	51.29	2	1	1363 : 26S proteasome regulatory subunit RPN13 OS=Saccharomyces cerevisiae GN=RPN13 PE=1 SV=1	O13563	YLR421C	RPN13	2
	TRUE	2488	MIGVLNNSSESDEEESNDEKQK	0.1000000000200002000000.0	886.677	3	Oxidation (M); 2 Phospho (ST)	39.72	1	1	1363 : 26S proteasome regulatory subunit RPN13 OS=Saccharomyces cerevisiae GN=RPN13 PE=1 SV=1	O13563	YLR421C	RPN13	1.3
	TRUE	2799	MIGVLNNSSESDEEESNDEK	0.10000000200000000000.0	1161.45	2	Oxidation (M); Phospho (ST)	106.37	1	1	1363 : 26S proteasome regulatory subunit RPN13 OS=Saccharomyces cerevisiae GN=RPN13 PE=1 SV=1	O13563	YLR421C	RPN13	2.03
	TRUE	2814	MIGVLNNSSESDEEESNDEK	0.10000000002000000000.0	1161.45	2	Oxidation (M); Phospho (ST)	104.39	5	2	1363 : 26S proteasome regulatory subunit RPN13 OS=Saccharomyces cerevisiae GN=RPN13 PE=1 SV=1	O13563	YLR421C	RPN13	1.91
	TRUE	3093	MIGVLNNSSESDEEESNDEKQK	0.0000000000200000000000.0	854.691	3	Phospho (ST)	43.45	1	1	1363 : 26S proteasome regulatory subunit RPN13 OS=Saccharomyces cerevisiae GN=RPN13 PE=1 SV=1	O13563	YLR421C	RPN13	1.68
	TRUE	3228	MIGVLNNSSESDEEESNDEKQK	0.0000000000200000000000.0	1281.53	2	Phospho (ST)	48.21	1	1	1363 : 26S proteasome regulatory subunit RPN13 OS=Saccharomyces cerevisiae GN=RPN13 PE=1 SV=1	O13563	YLR421C	RPN13	2.01
	TRUE	4523	MIGVLNNSSESDEEESNDEK	0.00000000200000020000.0	1193.44	2	2 Phospho (ST)	39.94	1	1	1363 : 26S proteasome regulatory subunit RPN13 OS=Saccharomyces cerevisiae GN=RPN13 PE=1 SV=1	O13563	YLR421C	RPN13	1.43
	TRUE	4546	MIGVLNNSSESDEEESNDEK	0.00000000002000020000.0	1193.44	2	2 Phospho (ST)	36.9	1	1	1363 : 26S proteasome regulatory subunit RPN13 OS=Saccharomyces cerevisiae GN=RPN13 PE=1 SV=1	O13563	YLR421C	RPN13	1.42
	TRUE	4557	MIGVLNNSSESDEEESNDEK	0.00000000202000000000.0	1193.44	2	2 Phospho (ST)	37.29	1	1	1363 : 26S proteasome regulatory subunit RPN13 OS=Saccharomyces cerevisiae GN=RPN13 PE=1 SV=1	O13563	YLR421C	RPN13	1.34
	TRUE	5859	TFIDLESSSPELK	0.0000000020000.0	773.359	2	Phospho (ST)	81.94	5	2	1365 : 40S ribosomal protein S7-B OS=Saccharomyces cerevisiae GN=RPS7B PE=1 SV=1	P48164	YNL096C	RPS7B	3.17
	TRUE	6756	RNQGLDPDSDADIEELLEE	0.0000000020000000000.0	1119.48	2	Phospho (ST)	93.77	9	2	1366 : Uncharacterized protein YNL149C OS=Saccharomyces cerevisiae GN=YNL149C PE=1 SV=3	P53903	YNL149C	PGA2	1.74
	TRUE	5391	KDQYVPEVSALDLSR	0.000000000000020.0	900.434	2	Phospho (ST)	82.57	3	2	1368 : 40S ribosomal protein S17-A OS=Saccharomyces cerevisiae GN=RPS17A PE=1 SV=1	P02407	YML024W	RPS17A	1.06
	TRUE	5414	KDQYVPEVSALDLSR	0.000000000000020.0	600.624	3	Phospho (ST)	44.36	2	1	1368 : 40S ribosomal protein S17-A OS=Saccharomyces cerevisiae GN=RPS17A PE=1 SV=1	P02407	YML024W	RPS17A	2.9
	TRUE	6100	DQYVPEVSALDLSR	0.00000000000020.0	836.386	2	Phospho (ST)	44.14	2	1	1368 : 40S ribosomal protein S17-A OS=Saccharomyces cerevisiae GN=RPS17A PE=1 SV=1	P02407	YML024W	RPS17A	0.79
	TRUE	5228	SRSVQSLPLEFK	0.002000000000.0	735.872	2	Phospho (ST)	48.8	3	1	137 : Protein SBE2 OS=Saccharomyces cerevisiae (strain YJM789) GN=SBE2 PE=3 SV=1	A6ZYV1	YDR351W	SBE2	-9999
	TRUE	5678	NIDLASMEELQK	0.000002000000.0	735.831	2	Phospho (ST)	83.99	8	2	137 : Protein SBE2 OS=Saccharomyces cerevisiae (strain YJM789) GN=SBE2 PE=3 SV=1	A6ZYV1	YDR351W	SBE2	13.25
	TRUE	500	VAEIEKTADVKR	0.000000200000.0	480.248	3	Phospho (ST)	52.37	3	1	1371 : 60S ribosomal protein L20 OS=Saccharomyces cerevisiae GN=RPL20A PE=1 SV=2	P0C2I0	YMR242C	RPL20A	-9999
	TRUE	4985	SALGLLNTTGSQR	0.0000000000200.0	699.344	2	Phospho (ST)	60.72	6	2	1373 : Small COPII coat GTPase SAR1 OS=Saccharomyces cerevisiae GN=SAR1 PE=1 SV=1	P20606	YPL218W	SAR1	2.99
	TRUE	922	RFNSSIGR	0.00020000.0	508.737	2	Phospho (ST)	46.41	3	2	1374 : 60S ribosomal protein L17-B OS=Saccharomyces cerevisiae GN=RPL17B PE=1 SV=2	P46990	YJL177W	RPL17B	1.33
	TRUE	2656	LGLHSIR	0.0000200.0	438.228	2	Phospho (ST)	52.85	7	2	1375 : ADP-ribosylation factor 1 OS=Saccharomyces cerevisiae GN=ARF1 PE=1 SV=3	P11076	YDL192W	ARF1	1.78
	TRUE	3909	MKVEIDSFSGAK	0.000000200000.0	696.318	2	Phospho (ST)	56.54	6	2	1378 : 60S ribosomal protein L24-A OS=Saccharomyces cerevisiae GN=RPL24A PE=1 SV=1	P04449	YGL031C	RPL24A	2.54
	TRUE	5020	AQRPITGASLDLIK	0.00000000200000.0	781.919	2	Phospho (ST)	74.81	6	2	1378 : 60S ribosomal protein L24-A OS=Saccharomyces cerevisiae GN=RPL24A PE=1 SV=1	P04449	YGL031C	RPL24A	6.04
	TRUE	552	ASEALKPDSQKSYAEQGK	0.000000000002000000.0	672.981	3	Phospho (ST)	50.69	3	2	1379 : 12 kDa heat shock protein OS=Saccharomyces cerevisiae GN=HSP12 PE=1 SV=1	P22943	YFL014W	HSP12	0.48
	TRUE	1033	GKDNAEGQGESLADQAR	0.00000000002000000.0	913.39	2	Phospho (ST)	77.3	4	2	1379 : 12 kDa heat shock protein OS=Saccharomyces cerevisiae GN=HSP12 PE=1 SV=1	P22943	YFL014W	HSP12	0.48
	TRUE	1968	GVFQGVHDSAEK	0.000000002000.0	677.296	2	Phospho (ST)	48.42	1	1	1379 : 12 kDa heat shock protein OS=Saccharomyces cerevisiae GN=HSP12 PE=1 SV=1	P22943	YFL014W	HSP12	0.26
	TRUE	1021	NEGSDAEEEEGEYK	0.00020000000000.0	833.294	2	Phospho (ST)	85.33	8	2	138 : ISWI chromatin-remodeling complex ATPase ISW2 OS=Saccharomyces cerevisiae GN=ISW2 PE=1 SV=1	Q08773	YOR304W	ISW2	2.18
	TRUE	4927	IGPLGLSPK	0.000000200.0	481.26	2	Phospho (ST)	59.86	6	2	1380 : 60S ribosomal protein L12 OS=Saccharomyces cerevisiae GN=RPL12A PE=1 SV=1	P17079	ISW2	RPL12A	9.84
	TRUE	2969	KNISMDDDDALNSPDMGQEYEGR	0.00001000000020000000000.0	899.355	3	Oxidation (M); Phospho (ST)	38.99	2	1	1381 : DASH complex subunit SPC19 OS=Saccharomyces cerevisiae GN=SPC19 PE=1 SV=1	Q03954	YDR201W	SPC19	1.2
	TRUE	3776	NISMDDDDALNSPDMGQEYEGR	0.0001000000020000000000.0	1284.48	2	Oxidation (M); Phospho (ST)	93.06	5	2	1381 : DASH complex subunit SPC19 OS=Saccharomyces cerevisiae GN=SPC19 PE=1 SV=1	Q03954	YDR201W	SPC19	0.99
	TRUE	3798	KNISMDDDDALNSPDMGQEYEGR	0.00000000000020000000000.0	894.023	3	Phospho (ST)	51.2	4	2	1381 : DASH complex subunit SPC19 OS=Saccharomyces cerevisiae GN=SPC19 PE=1 SV=1	Q03954	YDR201W	SPC19	0.8
	TRUE	4648	NISMDDDDALNSPDMGQEYEGR	0.0000000000020000000000.0	1276.48	2	Phospho (ST)	103.92	3	2	1381 : DASH complex subunit SPC19 OS=Saccharomyces cerevisiae GN=SPC19 PE=1 SV=1	Q03954	YDR201W	SPC19	0.77
	TRUE	4662	NISMDDDDALNSPDMGQEYEGR	0.0000000000020000000000.0	851.325	3	Phospho (ST)	46.65	2	2	1381 : DASH complex subunit SPC19 OS=Saccharomyces cerevisiae GN=SPC19 PE=1 SV=1	Q03954	YDR201W	SPC19	0.76
	TRUE	6647	EILSGFHNAGPVAGAGAASGAAAAGGDAAAEEEKEEEAAEESDDDMGFGLFD	0.0000000000000000000000000000000000000000020001000000.0	1277.54	4	Oxidation (M); Phospho (ST)	43.23	2	1	1382 : 60S acidic ribosomal protein P1-beta OS=Saccharomyces cerevisiae GN=RPP1B PE=1 SV=3	P10622	YDL130W	RPP1B	0.39
	TRUE	6136	LEGADDRLEADDSDDLENIDSGDLALYK	0.0000000000002000000000000000.0	1049.79	3	Phospho (ST)	91.1	10	2	1385 : Translation machinery-associated protein 17 OS=Saccharomyces cerevisiae GN=TMA17 PE=1 SV=1	Q12513	YDL110C	TMA17	1.21
	TRUE	6279	LEADDSDDLENIDSGDLALYK	0.000002000000000000000.0	1196.01	2	Phospho (ST)	103.05	6	2	1385 : Translation machinery-associated protein 17 OS=Saccharomyces cerevisiae GN=TMA17 PE=1 SV=1	Q12513	YDL110C	TMA17	1.1
	TRUE	3092	MKVEVDSFSGAK	0.000000200000.0	689.31	2	Phospho (ST)	62.66	6	2	1386 : 60S ribosomal protein L24-B OS=Saccharomyces cerevisiae GN=RPL24B PE=1 SV=1	P24000	YGR148C	RPL24B	2.59
	TRUE	1696	RDDEVLVVRGSK	0.000000000020.0	484.912	3	Phospho (ST)	43.89	2	1	1388 : 60S ribosomal protein L26-A OS=Saccharomyces cerevisiae GN=RPL26A PE=1 SV=3	P05743	YLR344W	RPL26A	1
	TRUE	225	IDKSNSNELDNSK	0.0000020000000.0	772.335	2	Phospho (ST)	73.09	6	2	139 : Protein GIS4 OS=Saccharomyces cerevisiae GN=GIS4 PE=1 SV=1	Q04233	YML006C	GIS4	2.25
	TRUE	703	REDESGQDEVEDHYSR	0.0000200000000000.0	677.596	3	Phospho (ST)	54.98	4	2	139 : Protein GIS4 OS=Saccharomyces cerevisiae GN=GIS4 PE=1 SV=1	Q04233	YML006C	GIS4	0.94
	TRUE	2102	SLSGIDNPTHATNK	0.00200000000000.0	767.848	2	Phospho (ST)	43.42	2	1	139 : Protein GIS4 OS=Saccharomyces cerevisiae GN=GIS4 PE=1 SV=1	Q04233	YML006C	GIS4	1.85
	TRUE	1325	SSVSNSYSASDEEDEDAGTMPQK	0.00000000020000000001000.0	1265.47	2	Oxidation (M); Phospho (ST)	117.74	5	2	1397 : Uncharacterized protein YGR251W OS=Saccharomyces cerevisiae GN=YGR251W PE=1 SV=1	P53317	YGR251W	NOP19	4.75
	TRUE	1966	SSVSNSYSASDEEDEDAGTMPQK	0.00000000020000000000000.0	1257.48	2	Phospho (ST)	105.83	6	2	1397 : Uncharacterized protein YGR251W OS=Saccharomyces cerevisiae GN=YGR251W PE=1 SV=1	P53317	YGR251W	NOP19	2.6
	TRUE	1994	SSVSNSYSASDEEDEDAGTMPQK	0.00000002000000000000000.0	1257.48	2	Phospho (ST)	67.78	1	1	1397 : Uncharacterized protein YGR251W OS=Saccharomyces cerevisiae GN=YGR251W PE=1 SV=1	P53317	YGR251W	NOP19	2.65
	TRUE	3943	RLSAAQAELAYAETGAHDK	0.0020000000000000000.0	694.66	3	Phospho (ST)	73.63	8	2	1398 : Guanylate kinase OS=Saccharomyces cerevisiae GN=GUK1 PE=1 SV=2	P15454	YDR454C	GUK1	1.09
	TRUE	1134	GSMADVPK	0.02000000.0	442.683	2	Phospho (ST)	40.51	1	1	14 : Hexokinase-2 OS=Saccharomyces cerevisiae GN=HXK2 PE=1 SV=4	P04807	YGL253W	HXK2	0.25
	TRUE	851	EKEDEENDITNSHINR	0.0000000002000000.0	674.952	3	Phospho (ST)	51.72	5	2	140 : Kinetochore protein SLK19 OS=Saccharomyces cerevisiae GN=SLK19 PE=1 SV=1	Q08581	YOR195W	SLK19	0.84
	TRUE	4715	NDSFNINTDTLK	0.002000000000.0	731.317	2	Phospho (ST)	52.23	9	2	140 : Kinetochore protein SLK19 OS=Saccharomyces cerevisiae GN=SLK19 PE=1 SV=1	Q08581	YOR195W	SLK19	1.5
	TRUE	4876	HVLALNYSPIR	0.00000002000.0	681.85	2	Phospho (ST)	58.03	3	1	140 : Kinetochore protein SLK19 OS=Saccharomyces cerevisiae GN=SLK19 PE=1 SV=1	Q08581	YOR195W	SLK19	1.55
	TRUE	576	KLEDAEGQENAASSE	0.000000000000020.0	829.333	2	Phospho (ST)	61.25	2	1	1400 : Single-stranded DNA-binding protein RIM1, mitochondrial OS=Saccharomyces cerevisiae GN=RIM1 PE=1 SV=1	P32445	YCR028C-A	RIM1	-9999
	TRUE	5681	LIEVSSGLEDDSDVEELR	0.000002000000000000.0	1042.97	2	Phospho (ST)	67.34	1	1	1404 : Uncharacterized protein YDR063W OS=Saccharomyces cerevisiae GN=YDR063W PE=1 SV=1	Q12156	YDR063W	AIM7	1.63
	TRUE	5691	LIEVSSGLEDDSDVEELR	0.000000000002000000.0	1042.97	2	Phospho (ST)	99.75	11	2	1404 : Uncharacterized protein YDR063W OS=Saccharomyces cerevisiae GN=YDR063W PE=1 SV=1	Q12156	YDR063W	AIM7	1.7
	TRUE	5608	IDYIVGLESR	0.0000000020.0	622.8	2	Phospho (ST)	47.02	8	2	1406 : Adenine phosphoribosyltransferase 1 OS=Saccharomyces cerevisiae GN=APT1 PE=1 SV=3	P49435	YML022W	APT1	1.17
	TRUE	6243	EDYELSPQAVSSFVR	0.000000000002000.0	903.902	2	Phospho (ST)	57.25	3	1	1408 : Proteasome component C11 OS=Saccharomyces cerevisiae GN=PRE1 PE=1 SV=2	P22141	YER012W	PRE1	2.6
	TRUE	161	NFTKSPSR	0.00002000.0	508.732	2	Phospho (ST)	41.24	3	2	141 : Actin cytoskeleton-regulatory complex protein SLA1 OS=Saccharomyces cerevisiae (strain YJM789) GN=SLA1 PE=3 SV=1	A6ZKU1	YBL007C	SLA1	0.32
	TRUE	2103	SESNLLSK	0.00200000.0	479.218	2	Phospho (ST)	57.79	4	2	141 : Actin cytoskeleton-regulatory complex protein SLA1 OS=Saccharomyces cerevisiae (strain YJM789) GN=SLA1 PE=3 SV=1	A6ZKU1	YBL007C	SLA1	2
	TRUE	3685	SKSNANASWKDDELQNDVVGSAAGK	0.2000000000000000000000000.0	891.071	3	Phospho (ST)	83.96	4	2	141 : Actin cytoskeleton-regulatory complex protein SLA1 OS=Saccharomyces cerevisiae (strain YJM789) GN=SLA1 PE=3 SV=1	A6ZKU1	YBL007C	SLA1	0.98
	TRUE	6377	DLEPVKTGGTTVPAAPVSSAPVSSAPAPLDPFK	0.000000000020000000000000000000000.0	1095.22	3	Phospho (ST)	46.61	1	1	141 : Actin cytoskeleton-regulatory complex protein SLA1 OS=Saccharomyces cerevisiae (strain YJM789) GN=SLA1 PE=3 SV=1	A6ZKU1	YBL007C	SLA1	9999
	TRUE	6478	KSEFTGSMQDLLDLQPLEPK	0.00000021000000000000.0	791.375	3	Oxidation (M); Phospho (ST)	40.21	1	1	141 : Actin cytoskeleton-regulatory complex protein SLA1 OS=Saccharomyces cerevisiae (strain YJM789) GN=SLA1 PE=3 SV=1	A6ZKU1	YBL007C	SLA1	9999
	TRUE	6324	GSSSLYTLVINDAGK	0.000200000000000.0	802.882	2	Phospho (ST)	55.17	4	2	1410 : 60S ribosomal protein L38 OS=Saccharomyces cerevisiae GN=RPL38 PE=1 SV=1	P49167	YLR325C	RPL38	4.2
	TRUE	6342	GSSSLYTLVINDAGK	0.002000000000000.0	802.883	2	Phospho (ST)	49.49	2	1	1410 : 60S ribosomal protein L38 OS=Saccharomyces cerevisiae GN=RPL38 PE=1 SV=1	P49167	YLR325C	RPL38	3.8
	TRUE	5472	SAITSAQELLDSK	0.2000000000000.0	721.843	2	Phospho (ST)	100.16	6	2	1415 : Tubulin-specific chaperone A OS=Saccharomyces cerevisiae GN=RBL2 PE=1 SV=1	P48606	YOR265W	RBL2	1.02
	TRUE	3963	TASGLYLPEK	0.0020000000.0	579.776	2	Phospho (ST)	39.59	2	2	1416 : 10 kDa heat shock protein, mitochondrial OS=Saccharomyces cerevisiae GN=HSP10 PE=1 SV=1	P38910	YOR020C	HSP10	1.6
	TRUE	2291	HNDVIENVEEDKEVHTN	0.00000000000000020.0	700.967	3	Phospho (ST)	92.2	6	2	1419 : Protease B inhibitors 2 and 1 OS=Saccharomyces cerevisiae GN=PBI2 PE=1 SV=3	P01095	YNL015W	PBI2	1.65
	TRUE	875	TNSSDLSAEESDR	0.0020000000000.0	745.786	2	Phospho (ST)	64.28	5	2	142 : Serine/threonine-protein kinase RIM15 OS=Saccharomyces cerevisiae GN=RIM15 PE=1 SV=1	P43565	YFL033C	RIM15	1.13
	TRUE	2901	SQEDEEHTILSDSDETH	0.00000000002000000.0	1026.39	2	Phospho (ST)	81.22	3	2	142 : Serine/threonine-protein kinase RIM15 OS=Saccharomyces cerevisiae GN=RIM15 PE=1 SV=1	P43565	YFL033C	RIM15	1.6
	TRUE	4647	SHGSSNIDLPASLR	0.00022000000000.0	807.34	2	2 Phospho (ST)	45.06	2	2	142 : Serine/threonine-protein kinase RIM15 OS=Saccharomyces cerevisiae GN=RIM15 PE=1 SV=1	P43565	YFL033C	RIM15	1.2
	TRUE	6502	ASATNNDVVDDEDDSDSDFEDEFDENETLLDR	0.00000000000000002000000000000000.0	1239.47	3	Phospho (ST)	69.15	3	1	1420 : Mitochondrial import receptor subunit TOM22 OS=Saccharomyces cerevisiae GN=TOM22 PE=1 SV=3	P49334	YNL131W	TOM22	2.86
	TRUE	6519	ASATNNDVVDDEDDSDSDFEDEFDENETLLDR	0.00000000000000200000000000000000.0	1239.47	3	Phospho (ST)	87.14	5	1	1420 : Mitochondrial import receptor subunit TOM22 OS=Saccharomyces cerevisiae GN=TOM22 PE=1 SV=3	P49334	YNL131W	TOM22	2.7
	TRUE	260	RMSSSSGGDSISR	0.0000000002000.0	703.79	2	Phospho (ST)	58.46	2	1	1424 : Protein IGO2 OS=Saccharomyces cerevisiae GN=IGO2 PE=1 SV=3	Q9P305	YHR132W-A	IGO2	1.7
	TRUE	279	RMSSSSGGDSISR	0.0020000000000.0	703.79	2	Phospho (ST)	62.24	4	2	1424 : Protein IGO2 OS=Saccharomyces cerevisiae GN=IGO2 PE=1 SV=3	Q9P305	YHR132W-A	IGO2	1.8
	TRUE	397	RMSSSSGGDSISR	0.0020020000000.0	743.773	2	2 Phospho (ST)	36.24	1	1	1424 : Protein IGO2 OS=Saccharomyces cerevisiae GN=IGO2 PE=1 SV=3	Q9P305	YHR132W-A	IGO2	0.37
	TRUE	398	MSSSSGGDSISR	0.000200000000.0	625.74	2	Phospho (ST)	57.55	1	1	1424 : Protein IGO2 OS=Saccharomyces cerevisiae GN=IGO2 PE=1 SV=3	Q9P305	YHR132W-A	IGO2	1.41
	TRUE	407	MSSSSGGDSISR	0.000020000000.0	625.74	2	Phospho (ST)	50.25	3	2	1424 : Protein IGO2 OS=Saccharomyces cerevisiae GN=IGO2 PE=1 SV=3	Q9P305	YHR132W-A	IGO2	1.54
	TRUE	427	MSSSSGGDSISR	0.020000000000.0	625.74	2	Phospho (ST)	39.57	1	1	1424 : Protein IGO2 OS=Saccharomyces cerevisiae GN=IGO2 PE=1 SV=3	Q9P305	YHR132W-A	IGO2	1.33
	TRUE	449	MSSSSGGDSISR	0.002000000000.0	625.74	2	Phospho (ST)	56.54	1	1	1424 : Protein IGO2 OS=Saccharomyces cerevisiae GN=IGO2 PE=1 SV=3	Q9P305	YHR132W-A	IGO2	1.3
	TRUE	5601	KKGSGEDDEEETETTPTSTVPVATIAQETLK	0.0000000000000020000000000000000.0	1124.53	3	Phospho (ST)	55.98	3	2	1426 : Cap-associated protein CAF20 OS=Saccharomyces cerevisiae (strain YJM789) GN=CAF20 PE=3 SV=1	A6ZPB3	YOR276W	CAF20	1.65
	TRUE	5804	KKGSGEDDEEETETTPTSTVPVATIAQETLK	0.0002000000000000000000000000000.0	1124.53	3	Phospho (ST)	54.53	2	1	1426 : Cap-associated protein CAF20 OS=Saccharomyces cerevisiae (strain YJM789) GN=CAF20 PE=3 SV=1	A6ZPB3	YOR276W	CAF20	1.65
	TRUE	5879	KKGSGEDDEEETETTPTSTVPVATIAQETLK	0.0000000000020000000000000000000.0	1124.53	3	Phospho (ST)	38.41	1	1	1426 : Cap-associated protein CAF20 OS=Saccharomyces cerevisiae (strain YJM789) GN=CAF20 PE=3 SV=1	A6ZPB3	YOR276W	CAF20	1.67
	TRUE	5962	KKGSGEDDEEETETTPTSTVPVATIAQETLK	0.0000000000000220000000000000000.0	1151.18	3	2 Phospho (ST)	58.3	1	1	1426 : Cap-associated protein CAF20 OS=Saccharomyces cerevisiae (strain YJM789) GN=CAF20 PE=3 SV=1	A6ZPB3	YOR276W	CAF20	1.36
	TRUE	5966	KKGSGEDDEEETETTPTSTVPVATIAQETLK	0.0002000000020000000000000000000.0	1151.18	3	2 Phospho (ST)	52.91	4	2	1426 : Cap-associated protein CAF20 OS=Saccharomyces cerevisiae (strain YJM789) GN=CAF20 PE=3 SV=1	A6ZPB3	YOR276W	CAF20	1.44
	TRUE	6021	KGSGEDDEEETETTPTSTVPVATIAQETLK	0.000000000000020000000000000000.0	1081.83	3	Phospho (ST)	42.48	1	1	1426 : Cap-associated protein CAF20 OS=Saccharomyces cerevisiae (strain YJM789) GN=CAF20 PE=3 SV=1	A6ZPB3	YOR276W	CAF20	3.05
	TRUE	6133	KGSGEDDEEETETTPTSTVPVATIAQETLK	0.002000000000000000000000000000.0	1081.83	3	Phospho (ST)	37.56	2	1	1426 : Cap-associated protein CAF20 OS=Saccharomyces cerevisiae (strain YJM789) GN=CAF20 PE=3 SV=1	A6ZPB3	YOR276W	CAF20	3.12
	TRUE	6387	GSGEDDEEETETTPTSTVPVATIAQETLK	0.00000000000000200000000000000.0	1039.13	3	Phospho (ST)	97.2	2	1	1426 : Cap-associated protein CAF20 OS=Saccharomyces cerevisiae (strain YJM789) GN=CAF20 PE=3 SV=1	A6ZPB3	YOR276W	CAF20	4.69
	TRUE	6428	GSGEDDEEETETTPTSTVPVATIAQETLK	0.00000000000020000000000000000.0	1039.13	3	Phospho (ST)	66.91	3	2	1426 : Cap-associated protein CAF20 OS=Saccharomyces cerevisiae (strain YJM789) GN=CAF20 PE=3 SV=1	A6ZPB3	YOR276W	CAF20	7.79
	TRUE	3348	LDNLVDKSESLTASSK	0.0000000002000020.0	933.91	2	2 Phospho (ST)	51.09	2	1	1428 : Synaptobrevin homolog YKT6 OS=Candida glabrata GN=YKT6 PE=3 SV=1	Q6FW27	YKL196C	YKT6	1.2
	TRUE	3357	LDNLVDKSESLTASSK	0.0000000002000200.0	933.91	2	2 Phospho (ST)	48.24	1	1	1428 : Synaptobrevin homolog YKT6 OS=Candida glabrata GN=YKT6 PE=3 SV=1	Q6FW27	YKL196C	YKT6	1.18
	TRUE	76	NVNANSNSETENDNDRDDR	0.0000000200000000000.0	753.623	3	Phospho (ST)	37.41	1	1	143 : GRAM domain-containing protein YSP2 OS=Saccharomyces cerevisiae GN=YSP2 PE=1 SV=1	Q06681	YDR326C	YSP2	1.61
	TRUE	3643	NSSSDFFSTNQGQQMPR	0.00200000000000100.0	1013.9	2	Oxidation (M); Phospho (ST)	64.71	2	1	143 : GRAM domain-containing protein YSP2 OS=Saccharomyces cerevisiae GN=YSP2 PE=1 SV=1	Q06681	YDR326C	YSP2	1.5
	TRUE	4469	NSSSDFFSTNQGQQMPR	0.02000000000000000.0	1005.9	2	Phospho (ST)	50.11	1	1	143 : GRAM domain-containing protein YSP2 OS=Saccharomyces cerevisiae GN=YSP2 PE=1 SV=1	Q06681	YDR326C	YSP2	0.7
	TRUE	4485	NSSSDFFSTNQGQQMPR	0.00020000000000000.0	1005.9	2	Phospho (ST)	51.1	1	1	143 : GRAM domain-containing protein YSP2 OS=Saccharomyces cerevisiae GN=YSP2 PE=1 SV=1	Q06681	YDR326C	YSP2	0.69
	TRUE	1981	LQINDSDNDNDDNNNDNNKGDGNDDDNNTVTANPTAR	0.0000020000000000000000000000000000000.0	1366.87	3	Phospho (ST)	93.97	7	2	1430 : Uncharacterized protein YJR012C OS=Saccharomyces cerevisiae GN=YJR012C PE=1 SV=1	P47087	YJR012C	-	1.34
	TRUE	6494	EEEEAKEESDDDMGFGLFD	0.0000000020001000000.0	1144.41	2	Oxidation (M); Phospho (ST)	42.87	2	1	1431 : 60S acidic ribosomal protein P1-alpha OS=Saccharomyces cerevisiae GN=RPP1A PE=1 SV=3	P05318	YDL081C	RPP1A	0.93
	TRUE	6794	EEEEAKEESDDDMGFGLFD	0.0000000020000000000.0	1136.41	2	Phospho (ST)	55.08	5	2	1431 : 60S acidic ribosomal protein P1-alpha OS=Saccharomyces cerevisiae GN=RPP1A PE=1 SV=3	P05318	YDL081C	RPP1A	0.67
	TRUE	5326	LTSIEDKADNLAVSAQGFK	0.0020000000000000000.0	1044.01	2	Phospho (ST)	79.65	2	1	1441 : Synaptobrevin homolog 1 OS=Saccharomyces cerevisiae GN=SNC1 PE=1 SV=1	P31109	YAL030W	SNC1	1.72
	TRUE	5336	LTSIEDKADNLAVSAQGFK	0.0200000000000000000.0	1044.01	2	Phospho (ST)	86.06	2	2	1441 : Synaptobrevin homolog 1 OS=Saccharomyces cerevisiae GN=SNC1 PE=1 SV=1	P31109	YAL030W	SNC1	1.62
	TRUE	5357	LTSIEDKADNLAVSAQGFK	0.0020000000000000000.0	696.341	3	Phospho (ST)	47.31	2	2	1441 : Synaptobrevin homolog 1 OS=Saccharomyces cerevisiae GN=SNC1 PE=1 SV=1	P31109	YAL030W	SNC1	1.97
	TRUE	699	SSVATTASTESSEQGPK	0.02000000000000000.0	873.875	2	Phospho (ST)	83.07	6	2	145 : Uncharacterized protein YMR196W OS=Saccharomyces cerevisiae GN=YMR196W PE=1 SV=1	Q04336	YMR196W	-	1.01
	TRUE	5353	AKDEDIDPMDPMSPLNK	0.00000000000020000.0	998.426	2	Phospho (ST)	76.05	3	2	145 : Uncharacterized protein YMR196W OS=Saccharomyces cerevisiae GN=YMR196W PE=1 SV=1	Q04336	YMR196W	-	2.54
	TRUE	2021	NLDAEDESLAK	0.00000002000.0	642.772	2	Phospho (ST)	40.22	4	2	1450 : Rho GDP-dissociation inhibitor OS=Saccharomyces cerevisiae GN=RDI1 PE=1 SV=1	Q12434	YDL135C	RDI1	0.75
	TRUE	5196	DYYGNSGSNDTLSESTPGALGLSSK	0.0000000200000000000000000.0	1300.56	2	Phospho (ST)	37.36	1	1	1451 : Retrograde regulation protein 1 OS=Saccharomyces cerevisiae GN=RTG1 PE=1 SV=2	P32607	YOL067C	RTG1	2.2
	TRUE	5209	DYYGNSGSNDTLSESTPGALGLSSK	0.0000020000000000000000000.0	1300.56	2	Phospho (ST)	39.75	1	1	1451 : Retrograde regulation protein 1 OS=Saccharomyces cerevisiae GN=RTG1 PE=1 SV=2	P32607	YOL067C	RTG1	2.28
	TRUE	1581	YREEDEEGDEMEEDEDEQQVTDDDEEAAGR	0.000000000010000000002000000000.0	1220.1	3	Oxidation (M); Phospho (ST)	87.99	3	2	1453 : Transcription initiation factor TFIID subunit 13 OS=Saccharomyces cerevisiae GN=TAF13 PE=1 SV=2	P11747	YML098W	TAF13	1.56
	TRUE	2241	YREEDEEGDEMEEDEDEQQVTDDDEEAAGR	0.000000000000000000002000000000.0	1214.77	3	Phospho (ST)	72.03	5	2	1453 : Transcription initiation factor TFIID subunit 13 OS=Saccharomyces cerevisiae GN=TAF13 PE=1 SV=2	P11747	YML098W	TAF13	1.15
	TRUE	2349	DASQNGSGDSQSVISVDK	0.000000200000000000.0	937.394	2	Phospho (ST)	58.26	1	1	1456 : Transcription initiation factor IIA small subunit OS=Saccharomyces cerevisiae GN=TOA2 PE=1 SV=1	P32774	YKL058W	TOA2	0.86
	TRUE	2412	DASQNGSGDSQSVISVDK	0.002000000000000000.0	937.394	2	Phospho (ST)	75.81	4	2	1456 : Transcription initiation factor IIA small subunit OS=Saccharomyces cerevisiae GN=TOA2 PE=1 SV=1	P32774	YKL058W	TOA2	1.12
	TRUE	6825	GSAGGSPMGGGFEDMFFNSR	0.02000000000000000000.0	1044.4	2	Phospho (ST)	49	1	1	1457 : Protein HLJ1 OS=Saccharomyces cerevisiae GN=HLJ1 PE=1 SV=1	P48353	YMR161W	HLJ1	1.2
	TRUE	6828	GSAGGSPMGGGFEDMFFNSR	0.00000200000000000000.0	1044.4	2	Phospho (ST)	77.98	5	2	1457 : Protein HLJ1 OS=Saccharomyces cerevisiae GN=HLJ1 PE=1 SV=1	P48353	YMR161W	HLJ1	1.39
	TRUE	5619	VLVQDLLHPTAASEAR	0.0000000000002000.0	900.457	2	Phospho (ST)	86.99	1	1	1458 : 40S ribosomal protein S27-A OS=Saccharomyces cerevisiae GN=RPS27A PE=1 SV=1	P35997	YKL156W	RPS27A	1.32
	TRUE	3346	NHSPDPIGIDNYK	0.0020000000000.0	775.338	2	Phospho (ST)	61.64	6	2	1459 : Uncharacterized protein YPL071C OS=Saccharomyces cerevisiae GN=YPL071C PE=1 SV=1	Q02864	YPL071C	-	0.75
	TRUE	4998	KSDSGTVLGAIPLNSR	0.0000000000000020.0	847.928	2	Phospho (ST)	54.92	2	2	1460 : AN1-type zinc finger protein YOR052C OS=Saccharomyces cerevisiae GN=YOR052C PE=1 SV=1	Q08422	YOR052C	TMC1	2.13
	TRUE	5077	KSDSGTVLGAIPLNSR	0.0000020000000000.0	847.928	2	Phospho (ST)	78.09	1	1	1460 : AN1-type zinc finger protein YOR052C OS=Saccharomyces cerevisiae GN=YOR052C PE=1 SV=1	Q08422	YOR052C	TMC1	2.27
	TRUE	5610	SDSGTVLGAIPLNSR	0.000000000000020.0	783.881	2	Phospho (ST)	42.86	3	2	1460 : AN1-type zinc finger protein YOR052C OS=Saccharomyces cerevisiae GN=YOR052C PE=1 SV=1	Q08422	YOR052C	TMC1	1.68
	TRUE	5898	SDSGTVLGAIPLNSR	0.002000000000000.0	783.881	2	Phospho (ST)	75.56	3	1	1460 : AN1-type zinc finger protein YOR052C OS=Saccharomyces cerevisiae GN=YOR052C PE=1 SV=1	Q08422	YOR052C	TMC1	2.22
	TRUE	1429	TLNYARPQSN	0.0000000020.0	622.277	2	Phospho (ST)	45.25	3	2	1462 : 3-hydroxyanthranilate 3,4-dioxygenase OS=Saccharomyces cerevisiae GN=BNA1 PE=1 SV=1	P47096	YJR025C	BNA1	1.02
	TRUE	9	RGSNLQSHEQK	0.00200000000.0	455.209	3	Phospho (ST)	51.91	3	2	1468 : ATPase-stabilizing factor 15 kDa protein OS=Saccharomyces cerevisiae GN=STF2 PE=1 SV=2	P16965	YGR008C	STF2	0.38
	TRUE	1623	GSNLQSHEQKFENVQKE	0.02000000000000000.0	694.647	3	Phospho (ST)	49.37	2	1	1468 : ATPase-stabilizing factor 15 kDa protein OS=Saccharomyces cerevisiae GN=STF2 PE=1 SV=2	P16965	YGR008C	STF2	0.47
	TRUE	3548	YSHLSSSDDNYGSLA	0.000002000000000.0	848.331	2	Phospho (ST)	59.33	6	2	1469 : Protein SNA2 OS=Saccharomyces cerevisiae GN=SNA2 PE=1 SV=1	P56508	YDR525W-A	SNA2	0.8
	TRUE	2910	RDSAPDNQGIYHTVISK	0.00200000000000000.0	660.978	3	Phospho (ST)	74.31	9	2	147 : Morphogenesis-related protein MSB1 OS=Saccharomyces cerevisiae GN=MSB1 PE=1 SV=1	P21339	YOR188W	MSB1	2.12
	TRUE	3284	LDDDSKTNSFEALAK	0.000000002000000.0	867.386	2	Phospho (ST)	71.87	2	1	1472 : Peptidyl-prolyl cis-trans isomerase ESS1 OS=Saccharomyces cerevisiae GN=ESS1 PE=1 SV=3	P22696	YJR017C	ESS1	10.5
	TRUE	476	LHHNSVSDPVKSEDSS	0.0000000000020000.0	606.595	3	Phospho (ST)	40.88	2	2	1475 : Negative cofactor 2 complex subunit beta OS=Saccharomyces cerevisiae GN=NCB2 PE=1 SV=1	Q92317	YDR397C	NCB2	0.98
	TRUE	3541	KADVTSLDEDLR	0.000002000000.0	721.333	2	Phospho (ST)	65.87	5	2	1477 : Transgelin OS=Saccharomyces cerevisiae GN=SCP1 PE=1 SV=1	Q08873	YOR367W	SCP1	0.76
	TRUE	4537	ADVTSLDEDLR	0.00002000000.0	657.285	2	Phospho (ST)	56.3	9	2	1477 : Transgelin OS=Saccharomyces cerevisiae GN=SCP1 PE=1 SV=1	Q08873	YOR367W	SCP1	-9999
	TRUE	3253	AESDAVAEANDIDD	0.00200000000000.0	757.781	2	Phospho (ST)	46.24	3	1	1479 : Mitochondrial import receptor subunit TOM20 OS=Saccharomyces cerevisiae GN=TOM20 PE=1 SV=1	P35180	YGR082W	TOM20	1.07
	TRUE	454	RNSLGVR	0.0020000.0	441.221	2	Phospho (ST)	40.87	4	2	148 : Serine/threonine-protein kinase HAL5 OS=Saccharomyces cerevisiae GN=HAL5 PE=1 SV=2	P38970	YJL165C	HAL5	3.14
	TRUE	623	NVDSGDEKDADASVNSGDDGDNDSEANMHK	0.000200000000000000000000000100.0	1068.73	3	Oxidation (M); Phospho (ST)	55.21	2	2	148 : Serine/threonine-protein kinase HAL5 OS=Saccharomyces cerevisiae GN=HAL5 PE=1 SV=2	P38970	YJL165C	HAL5	4.44
	TRUE	933	NVDSGDEKDADASVNSGDDGDNDSEANMHK	0.000200000000000000000000000000.0	1063.4	3	Phospho (ST)	68.45	4	2	148 : Serine/threonine-protein kinase HAL5 OS=Saccharomyces cerevisiae GN=HAL5 PE=1 SV=2	P38970	YJL165C	HAL5	1.7
	TRUE	5069	NFDIISENSNDVR	0.0000020000000.0	801.844	2	Phospho (ST)	53.97	5	2	1483 : UPF0357 protein YCL012C OS=Saccharomyces cerevisiae GN=YCL012C PE=1 SV=2	Q8J0M4	YCL012C	-	0.89
	TRUE	905	KETSIGVSATGGK	0.0002000000000.0	657.819	2	Phospho (ST)	75.72	6	2	1484 : DNA-directed RNA polymerase I subunit RPA14 OS=Saccharomyces cerevisiae GN=RPA14 PE=1 SV=1	P50106	YDR156W	RPA14	7
	TRUE	683	TEKDEIRASVNEASK	0.000000002000000.0	586.275	3	Phospho (ST)	51.39	3	2	1485 : Protein YOP1 OS=Saccharomyces cerevisiae GN=YOP1 PE=1 SV=3	Q12402	YPR028W	YOP1	3.89
	TRUE	6156	ESSPLKELEDPNFIEEQK	0.020000000000000000.0	738.007	3	Phospho (ST)	36.64	1	1	149 : Protein SMY2 OS=Saccharomyces cerevisiae GN=SMY2 PE=1 SV=2	P32909	YBR172C	SMY2	-9999
	TRUE	6167	ESSPLKELEDPNFIEEQK	0.002000000000000000.0	738.007	3	Phospho (ST)	52.05	2	2	149 : Protein SMY2 OS=Saccharomyces cerevisiae GN=SMY2 PE=1 SV=2	P32909	YBR172C	SMY2	-9999
	TRUE	6448	LFGSFDEQFK	0.0002000000.0	649.279	2	Phospho (ST)	55.93	9	2	149 : Protein SMY2 OS=Saccharomyces cerevisiae GN=SMY2 PE=1 SV=2	P32909	YBR172C	SMY2	2.68
	TRUE	4328	KYSDAHDEETFEEFTAR	0.00200000000000000.0	718.96	3	Phospho (ST)	61.69	5	2	1499 : Cytochrome c oxidase subunit 6, mitochondrial OS=Saccharomyces cerevisiae GN=COX6 PE=1 SV=1	P00427	YHR051W	COX6	0.84
	TRUE	3	KSDVKPQENGNDSS	0.00000000000020.0	792.83	2	Phospho (ST)	37.69	1	1	15 : Protein HEX2 OS=Saccharomyces cerevisiae GN=HEX2 PE=1 SV=1	Q00816	YDR028C	REG1	5.67
	TRUE	11	KSDVKPQENGNDSS	0.00000000000002.0	792.83	2	Phospho (ST)	46.5	2	1	15 : Protein HEX2 OS=Saccharomyces cerevisiae GN=HEX2 PE=1 SV=1	Q00816	YDR028C	REG1	5.33
	TRUE	17	SDVKPQENGNDSS	0.0000000000002.0	728.783	2	Phospho (ST)	40.73	1	1	15 : Protein HEX2 OS=Saccharomyces cerevisiae GN=HEX2 PE=1 SV=1	Q00816	YDR028C	REG1	9999
	TRUE	43	SDVKPQENGNDSS	0.0000000000020.0	728.783	2	Phospho (ST)	45.59	2	1	15 : Protein HEX2 OS=Saccharomyces cerevisiae GN=HEX2 PE=1 SV=1	Q00816	YDR028C	REG1	9999
	TRUE	44	GYGSDDENSKR	0.00020000000.0	654.249	2	Phospho (ST)	67.07	5	2	15 : Protein HEX2 OS=Saccharomyces cerevisiae GN=HEX2 PE=1 SV=1	Q00816	YDR028C	REG1	2.25
	TRUE	798	ESNSSVSLK	0.000200000.0	515.726	2	Phospho (ST)	37.31	1	1	15 : Protein HEX2 OS=Saccharomyces cerevisiae GN=HEX2 PE=1 SV=1	Q00816	YDR028C	REG1	0.17
	TRUE	902	KANLDQNLNSPDNNR	0.000000000200000.0	896.903	2	Phospho (ST)	41.77	4	2	15 : Protein HEX2 OS=Saccharomyces cerevisiae GN=HEX2 PE=1 SV=1	Q00816	YDR028C	REG1	0.86
	TRUE	1131	RSDSGVHSPITDNSSVASSTTSR	0.00000000002000000000000.0	810.03	3	Phospho (ST)	47.17	1	1	15 : Protein HEX2 OS=Saccharomyces cerevisiae GN=HEX2 PE=1 SV=1	Q00816	YDR028C	REG1	1.27
	TRUE	1148	RSDSGVHSPITDNSSVASSTTSR	0.00000002000000000000000.0	810.03	3	Phospho (ST)	50.1	3	2	15 : Protein HEX2 OS=Saccharomyces cerevisiae GN=HEX2 PE=1 SV=1	Q00816	YDR028C	REG1	1.8
	TRUE	1379	RSDSGVHSPITDNSSVASSTTSR	0.00020002000000000000000.0	836.685	3	2 Phospho (ST)	56.97	5	2	15 : Protein HEX2 OS=Saccharomyces cerevisiae GN=HEX2 PE=1 SV=1	Q00816	YDR028C	REG1	1.25
	TRUE	1384	RSDSGVHSPITDNSSVASSTTSR	0.00000002002000000000000.0	836.685	3	2 Phospho (ST)	38.84	2	1	15 : Protein HEX2 OS=Saccharomyces cerevisiae GN=HEX2 PE=1 SV=1	Q00816	YDR028C	REG1	1.3
	TRUE	1492	SDSGVHSPITDNSSVASSTTSR	0.0000002000000000000000.0	757.996	3	Phospho (ST)	44.99	3	2	15 : Protein HEX2 OS=Saccharomyces cerevisiae GN=HEX2 PE=1 SV=1	Q00816	YDR028C	REG1	2
	TRUE	1548	ANLDQNLNSPDNNR	0.00000000200000.0	832.855	2	Phospho (ST)	52.38	2	1	15 : Protein HEX2 OS=Saccharomyces cerevisiae GN=HEX2 PE=1 SV=1	Q00816	YDR028C	REG1	0.94
	TRUE	1802	RSDSGVHSPITDNSSVASSTTSR	0.02000000000000000000000.0	810.03	3	Phospho (ST)	46.75	1	1	15 : Protein HEX2 OS=Saccharomyces cerevisiae GN=HEX2 PE=1 SV=1	Q00816	YDR028C	REG1	-9999
	TRUE	1804	RSDSGVHSPITDNSSVASSTTSR	0.00020000000000000000000.0	810.03	3	Phospho (ST)	62.13	4	2	15 : Protein HEX2 OS=Saccharomyces cerevisiae GN=HEX2 PE=1 SV=1	Q00816	YDR028C	REG1	1.33
	TRUE	2094	KANLDQNLNSPDNNRFPSSTSSSNR	0.0000000002000000000000000.0	948.428	3	Phospho (ST)	56.81	5	2	15 : Protein HEX2 OS=Saccharomyces cerevisiae GN=HEX2 PE=1 SV=1	Q00816	YDR028C	REG1	1.59
	TRUE	2292	SDSGVHSPITDNSSVASSTTSR	0.0020000000000000000000.0	757.996	3	Phospho (ST)	48.85	3	2	15 : Protein HEX2 OS=Saccharomyces cerevisiae GN=HEX2 PE=1 SV=1	Q00816	YDR028C	REG1	1.35
	TRUE	2659	ANLDQNLNSPDNNRFPSSTSSSNR	0.000000002000000000000000.0	905.731	3	Phospho (ST)	64.85	6	2	15 : Protein HEX2 OS=Saccharomyces cerevisiae GN=HEX2 PE=1 SV=1	Q00816	YDR028C	REG1	1.21
	TRUE	5543	SGSTNSLYDLAQPSLSSATPQQK	0.00020000000000000000000.0	820.715	3	Phospho (ST)	37.84	1	1	15 : Protein HEX2 OS=Saccharomyces cerevisiae GN=HEX2 PE=1 SV=1	Q00816	YDR028C	REG1	0.97
	TRUE	5560	SGSTNSLYDLAQPSLSSATPQQK	0.00020000000000000000000.0	1230.57	2	Phospho (ST)	79.9	3	2	15 : Protein HEX2 OS=Saccharomyces cerevisiae GN=HEX2 PE=1 SV=1	Q00816	YDR028C	REG1	1.09
	TRUE	5583	SGSTNSLYDLAQPSLSSATPQQK	0.20200000000000000000000.0	1270.55	2	2 Phospho (ST)	54.55	1	1	15 : Protein HEX2 OS=Saccharomyces cerevisiae GN=HEX2 PE=1 SV=1	Q00816	YDR028C	REG1	6.7
	TRUE	5594	SGSTNSLYDLAQPSLSSATPQQK	0.00020200000000000000000.0	1270.55	2	2 Phospho (ST)	57.23	6	2	15 : Protein HEX2 OS=Saccharomyces cerevisiae GN=HEX2 PE=1 SV=1	Q00816	YDR028C	REG1	1.89
	TRUE	5699	SGSTNSLYDLAQPSLSSATPQQK	0.00000203000000000000000.0	1270.55	2	Phospho (ST); Phospho (Y)	42.11	1	1	15 : Protein HEX2 OS=Saccharomyces cerevisiae GN=HEX2 PE=1 SV=1	Q00816	YDR028C	REG1	2.62
	TRUE	5740	SMGLLDEYIDPTKK	0.21000000000000.0	853.392	2	Oxidation (M); Phospho (ST)	43.6	1	1	15 : Protein HEX2 OS=Saccharomyces cerevisiae GN=HEX2 PE=1 SV=1	Q00816	YDR028C	REG1	1.22
	TRUE	6289	SMGLLDEYIDPTK	0.2100000000000.0	789.344	2	Oxidation (M); Phospho (ST)	73.42	11	2	15 : Protein HEX2 OS=Saccharomyces cerevisiae GN=HEX2 PE=1 SV=1	Q00816	YDR028C	REG1	0.59
	TRUE	6533	SMGLLDEYIDPTKK	0.20000000000000.0	845.394	2	Phospho (ST)	61.11	5	2	15 : Protein HEX2 OS=Saccharomyces cerevisiae GN=HEX2 PE=1 SV=1	Q00816	YDR028C	REG1	2.09
	TRUE	6539	SMGLLDEYIDPTKK	0.20000000000000.0	563.932	3	Phospho (ST)	44.03	3	1	15 : Protein HEX2 OS=Saccharomyces cerevisiae GN=HEX2 PE=1 SV=1	Q00816	YDR028C	REG1	8.5
	TRUE	6766	SMGLLDEYIDPTK	0.2000000000000.0	781.347	2	Phospho (ST)	88.75	16	2	15 : Protein HEX2 OS=Saccharomyces cerevisiae GN=HEX2 PE=1 SV=1	Q00816	YDR028C	REG1	4.4
	TRUE	3565	KDFSEDLNSFDKQNAK	0.0000000020000000.0	655.959	3	Phospho (ST)	40.64	6	2	1508 : Uncharacterized protein YMR074C OS=Saccharomyces cerevisiae GN=YMR074C PE=1 SV=1	Q04773	YMR074C	SOD2	0.8
	TRUE	1572	RAESVEPVENNVETAK	0.0002000000000000.0	926.427	2	Phospho (ST)	100.18	4	2	151 : Protein SPP41 OS=Saccharomyces cerevisiae GN=SPP41 PE=1 SV=2	P38904	YDR464W	SPP41	1.17
	TRUE	1936	AADSPSMASNIDEK	0.00020000000000.0	758.306	2	Phospho (ST)	48.91	1	1	152 : Protein HOS4 OS=Saccharomyces cerevisiae GN=HOS4 PE=1 SV=1	P40480	YIL112W	HOS4	1.08
	TRUE	2143	SISPLSMEPHSPK	0.0000001000200.0	753.339	2	Oxidation (M); Phospho (ST)	69.27	3	2	152 : Protein HOS4 OS=Saccharomyces cerevisiae GN=HOS4 PE=1 SV=1	P40480	YIL112W	HOS4	1.04
	TRUE	3767	SISPLSMEPHSPK	0.0000000000200.0	745.342	2	Phospho (ST)	59.73	5	2	152 : Protein HOS4 OS=Saccharomyces cerevisiae GN=HOS4 PE=1 SV=1	P40480	YIL112W	HOS4	1.06
	TRUE	5286	SLSSYLSNVSTR	0.200000000000.0	697.322	2	Phospho (ST)	64.55	5	2	152 : Protein HOS4 OS=Saccharomyces cerevisiae GN=HOS4 PE=1 SV=1	P40480	YIL112W	HOS4	2.23
	TRUE	459	YRTGELTAPK	0.3000002000.0	648.279	2	Phospho (ST); Phospho (Y)	42.18	2	1	1527 : E3 SUMO-protein ligase MMS21 OS=Saccharomyces cerevisiae GN=MMS21 PE=1 SV=2	P38632	YEL019C	MMS21	4.9
	TRUE	521	YRTGELTAPK	0.3000000000.0	608.296	2	Phospho (Y)	41.1	2	1	1527 : E3 SUMO-protein ligase MMS21 OS=Saccharomyces cerevisiae GN=MMS21 PE=1 SV=2	P38632	YEL019C	MMS21	0.78
	TRUE	1987	TVPEQENDESDTSPESNEVATNTAATR	0.000000000200000000000000000.0	991.414	3	Phospho (ST)	53.38	3	2	153 : U3 small nucleolar RNA-associated protein 22 OS=Saccharomyces cerevisiae GN=UTP22 PE=1 SV=1	P53254	YGR090W	UTP22	3.06
	TRUE	2028	TVPEQENDESDTSPESNEVATNTAATR	0.000000000002000000000000000.0	991.415	3	Phospho (ST)	66.79	3	2	153 : U3 small nucleolar RNA-associated protein 22 OS=Saccharomyces cerevisiae GN=UTP22 PE=1 SV=1	P53254	YGR090W	UTP22	3.01
	TRUE	674	DTEESLGHDSASASSASR	0.000000000000020000.0	943.873	2	Phospho (ST)	78.27	2	1	1535 : Uncharacterized protein YDL121C OS=Saccharomyces cerevisiae GN=YDL121C PE=1 SV=1	Q07541	YDL121C	-	2.9
	TRUE	2372	LPESANNYTYSSGSPTR	0.00000000000002000.0	962.41	2	Phospho (ST)	80.12	6	2	154 : Regulatory protein ADR1 OS=Saccharomyces cerevisiae GN=ADR1 PE=1 SV=2	P07248	YDR216W	ADR1	0.75
	TRUE	6703	FSTPELVPLDLK	0.002000000000.0	719.865	2	Phospho (ST)	48.81	2	2	154 : Regulatory protein ADR1 OS=Saccharomyces cerevisiae GN=ADR1 PE=1 SV=2	P07248	YDR216W	ADR1	1.45
	TRUE	5633	LTSIEDKADNLAISAQGFK	0.0020000000000000000.0	701.013	3	Phospho (ST)	43.96	1	1	1543 : Synaptobrevin homolog 2 OS=Saccharomyces cerevisiae GN=SNC2 PE=1 SV=2	P33328	YOR327C	SNC2	1.8
	TRUE	5651	LTSIEDKADNLAISAQGFK	0.0020000000000000000.0	1051.01	2	Phospho (ST)	80.81	4	2	1543 : Synaptobrevin homolog 2 OS=Saccharomyces cerevisiae GN=SNC2 PE=1 SV=2	P33328	YOR327C	SNC2	1.28
	TRUE	5689	LTSIEDKADNLAISAQGFK	0.0200000000000000000.0	701.013	3	Phospho (ST)	58.04	1	1	1543 : Synaptobrevin homolog 2 OS=Saccharomyces cerevisiae GN=SNC2 PE=1 SV=2	P33328	YOR327C	SNC2	1.85
	TRUE	6228	KDEAIPELVEGQTFDADVE	0.0000000000002000000.0	1092.98	2	Phospho (ST)	52.98	3	1	1546 : Nascent polypeptide-associated complex subunit beta-1 OS=Saccharomyces cerevisiae (strain YJM789) GN=EGD1 PE=3 SV=1	A6ZWL1	YPL037C	EGD1	1.21
	TRUE	6236	SVFSLQEDDELTPSQINK	0.000200000000000000.0	1065.49	2	Phospho (ST)	55.56	3	2	1549 : Vacuolar ATPase assembly integral membrane protein VPH2 OS=Saccharomyces cerevisiae GN=VPH2 PE=1 SV=1	P32341	YKL119C	VPH2	1.11
	TRUE	6251	SVFSLQEDDELTPSQINK	0.200000000000000000.0	1065.49	2	Phospho (ST)	61.6	2	2	1549 : Vacuolar ATPase assembly integral membrane protein VPH2 OS=Saccharomyces cerevisiae GN=VPH2 PE=1 SV=1	P32341	YKL119C	VPH2	1.11
	TRUE	4286	ETPLLYNDTHTP	0.000000000020.0	740.822	2	Phospho (ST)	38.24	2	1	1554 : Ino eighty subunit 5 OS=Saccharomyces cerevisiae GN=IES5 PE=1 SV=1	P40060	YER092W	IES5	1.67
	TRUE	288	SDFEKSDTEGSR	0.000002000000.0	719.28	2	Phospho (ST)	59.38	7	2	156 : Uncharacterized methyltransferase ABP140 OS=Saccharomyces cerevisiae GN=ABP140 PE=1 SV=3	Q08641	YOR239W	ABP140	1.47
	TRUE	1222	GDNTGDQNAVEKSDFEKSDTEGSR	0.000000000000200000000000.0	889.367	3	Phospho (ST)	39.46	2	2	156 : Uncharacterized methyltransferase ABP140 OS=Saccharomyces cerevisiae GN=ABP140 PE=1 SV=3	Q08641	YOR239W	ABP140	1.45
	TRUE	1336	GDNTGDQNAVEKSDFEK	0.00000000000020000.0	967.394	2	Phospho (ST)	56.47	3	2	156 : Uncharacterized methyltransferase ABP140 OS=Saccharomyces cerevisiae GN=ABP140 PE=1 SV=3	Q08641	YOR239W	ABP140	1.55
	TRUE	2597	TAEKPLETNLPKPETNEEDEEEGSMSENK	0.00000000000000000000000210000.0	1124.48	3	Oxidation (M); Phospho (ST)	36.61	1	1	156 : Uncharacterized methyltransferase ABP140 OS=Saccharomyces cerevisiae GN=ABP140 PE=1 SV=3	Q08641	YOR239W	ABP140	1.14
	TRUE	7	RLNSAEANKR	0.0002000000.0	413.538	3	Phospho (ST)	41.12	2	2	1560 : Sterol O-acyltransferase 1 OS=Saccharomyces cerevisiae GN=ARE1 PE=1 SV=1	P25628	YCR048W	ARE1	0.5
	TRUE	706	GMVSSSSHSLK	0.00000000200.0	600.26	2	Phospho (ST)	47.7	2	2	157 : Probable serine/threonine-protein kinase YKL171W OS=Saccharomyces cerevisiae GN=YKL171W PE=1 SV=1	P36003	YKL171W	NNK1	1.19
	TRUE	3295	ANSSDTIYFRPK	0.002000000000.0	739.836	2	Phospho (ST)	52.17	5	2	157 : Probable serine/threonine-protein kinase YKL171W OS=Saccharomyces cerevisiae GN=YKL171W PE=1 SV=1	P36003	YKL171W	NNK1	0.98
	TRUE	3345	SIEQTNLIK	0.200000000.0	563.282	2	Phospho (ST)	49.2	5	2	157 : Probable serine/threonine-protein kinase YKL171W OS=Saccharomyces cerevisiae GN=YKL171W PE=1 SV=1	P36003	YKL171W	NNK1	1.08
	TRUE	4926	STEDLYEFR	0.020000000.0	620.25	2	Phospho (ST)	57.18	6	2	157 : Probable serine/threonine-protein kinase YKL171W OS=Saccharomyces cerevisiae GN=YKL171W PE=1 SV=1	P36003	YKL171W	NNK1	1.03
	TRUE	4930	STEDLYEFR	0.200000000.0	620.25	2	Phospho (ST)	42.73	1	1	157 : Probable serine/threonine-protein kinase YKL171W OS=Saccharomyces cerevisiae GN=YKL171W PE=1 SV=1	P36003	YKL171W	NNK1	1.4
	TRUE	6598	NMEFTPVGFIK	0.00002000000.0	681.812	2	Phospho (ST)	49.78	5	2	158 : Protein NUF1 OS=Saccharomyces cerevisiae GN=NUF1 PE=1 SV=1	P32380	YDR356W	SPC110	1.39
	TRUE	753	VLQEPDRDNDDSG	0.0000000000020.0	770.302	2	Phospho (ST)	42.06	2	2	1580 : Pre-mRNA-splicing factor NTC20 OS=Saccharomyces cerevisiae GN=NTC20 PE=1 SV=1	P38302	YBR188C	NTC20	0.66
	TRUE	1063	ESMSQQNLNETTQK	0.02000000000000.0	859.358	2	Phospho (ST)	36.89	1	1	1586 : GTP-binding protein YPT1 OS=Saccharomyces cerevisiae GN=YPT1 PE=1 SV=2	P01123	YFL038C	YPT1	13
	TRUE	1088	ESMSQQNLNETTQK	0.00020000000000.0	859.358	2	Phospho (ST)	39.16	3	2	1586 : GTP-binding protein YPT1 OS=Saccharomyces cerevisiae GN=YPT1 PE=1 SV=2	P01123	YFL038C	YPT1	13.25
	TRUE	3376	SSTNLAALPK	0.0020000000.0	541.268	2	Phospho (ST)	48.05	5	2	159 : Protein ROD1 OS=Saccharomyces cerevisiae GN=ROD1 PE=1 SV=1	Q02805	YOR018W	ROD1	0.66
	TRUE	3377	SSTNLAALPK	0.0200000000.0	541.268	2	Phospho (ST)	46.93	2	2	159 : Protein ROD1 OS=Saccharomyces cerevisiae GN=ROD1 PE=1 SV=1	Q02805	YOR018W	ROD1	0.66
	TRUE	4187	NNSGSSVSLQQLAR	0.00200000000000.0	770.86	2	Phospho (ST)	73.55	6	2	159 : Protein ROD1 OS=Saccharomyces cerevisiae GN=ROD1 PE=1 SV=1	Q02805	YOR018W	ROD1	1.12
	TRUE	5666	STSSLLPLPGSSK	0.0200000000000.0	677.337	2	Phospho (ST)	44.28	5	2	159 : Protein ROD1 OS=Saccharomyces cerevisiae GN=ROD1 PE=1 SV=1	Q02805	YOR018W	ROD1	0.87
	TRUE	6225	NFVDDSEEDVIFQR	0.00000200000000.0	896.876	2	Phospho (ST)	44.48	1	1	159 : Protein ROD1 OS=Saccharomyces cerevisiae GN=ROD1 PE=1 SV=1	Q02805	YOR018W	ROD1	5
	TRUE	1366	HSDSYSDNETNHTNVPISSTGGTNNK	0.00020000000000000000000000.0	952.728	3	Phospho (ST)	43.74	1	1	1591 : Transposon Ty1-ER2 Gag-Pol polyprotein OS=Saccharomyces cerevisiae GN=TY1B-ER2 PE=1 SV=1	Q03619	YER160C	-	4.89
	TRUE	4473	KAADELGIDVDSDEDDISK	0.0000000000020000000.0	705.64	3	Phospho (ST)	55.41	4	1	1592 : ATP-dependent RNA helicase MAK5 OS=Saccharomyces cerevisiae (strain YJM789) GN=MAK5 PE=3 SV=1	A6ZL85	YBR142W	MAK5	4.46
	TRUE	4142	TSSEISANFNSVSDEELQQK	0.00000000000020000000.0	1147	2	Phospho (ST)	88.74	3	1	1596 : Stress response protein NST1 OS=Saccharomyces cerevisiae (strain YJM789) GN=NST1 PE=3 SV=1	A6ZRZ0	YNL091W	NST1	4.3
	TRUE	6026	EEEGKDYIEDNDDEGVEGDSDDDEAITNLISK	0.00000000000000000002000000000000.0	1213.49	3	Phospho (ST)	55.4	3	1	1597 : AdoMet-dependent rRNA methyltransferase SPB1 OS=Saccharomyces cerevisiae GN=SPB1 PE=1 SV=2	P25582	YCL054W	SPB1	9999
	TRUE	4511	RGSVYHVPLNPVQATAVR	0.002000000000000000.0	682.022	3	Phospho (ST)	46.38	2	1	1598 : Myosin-3 OS=Saccharomyces cerevisiae (strain YJM789) GN=MYO3 PE=3 SV=1	A6ZZJ1	YKL129C	MYO3	3.42
	TRUE	5749	LFVQDDDDELDSSSDDFQDAK	0.000000000002200000000.0	1282.47	2	2 Phospho (ST)	52.15	2	1	1599 : Vacuolar import and degradation protein 27 OS=Saccharomyces cerevisiae GN=VID27 PE=1 SV=1	P40157	YNL212W	VID27	5.72
	TRUE	5754	LFVQDDDDELDSSSDDFQDAK	0.000000000000220000000.0	1282.47	2	2 Phospho (ST)	54.88	2	1	1599 : Vacuolar import and degradation protein 27 OS=Saccharomyces cerevisiae GN=VID27 PE=1 SV=1	P40157	YNL212W	VID27	9999
	TRUE	3087	SESTEVDVDGNAIR	0.00020000000000.0	786.333	2	Phospho (ST)	46.85	2	1	16 : Low specificity L-threonine aldolase OS=Saccharomyces cerevisiae GN=GLY1 PE=1 SV=1	P37303	YEL046C	GLY1	1.29
	TRUE	516	KSYSANDLHMAR	0.000200000100.0	496.882	3	Oxidation (M); Phospho (ST)	38.37	1	1	160 : Cytokinesis protein 3 OS=Saccharomyces cerevisiae GN=CYK3 PE=1 SV=1	Q07533	YDL117W	CYK3	1.57
	TRUE	1576	KSYSANDLHMAR	0.000200000000.0	491.55	3	Phospho (ST)	60.77	9	2	160 : Cytokinesis protein 3 OS=Saccharomyces cerevisiae GN=CYK3 PE=1 SV=1	Q07533	YDL117W	CYK3	0.98
	TRUE	5404	LASASSSLTHNDLMNNEFSDSTNNSSLK	0.0000002020000000000000000000.0	1048.77	3	2 Phospho (ST)	55.49	1	1	1600 : Suppressor of yeast profilin deletion OS=Saccharomyces cerevisiae GN=SYP1 PE=1 SV=3	P25623	YCR030C	SYP1	28
	TRUE	1084	PEQEPLSPNGR	0.00000020000.0	652.287	2	Phospho (ST)	44.95	2	1	1601 : Vacuolar amino acid transporter 1 OS=Saccharomyces cerevisiae GN=AVT1 PE=1 SV=1	P47082	YJR001W	AVT1	3
	TRUE	2220	RLSVTLNNAGRPR	0.0020000000000.0	511.939	3	Phospho (ST)	52.81	3	1	1601 : Vacuolar amino acid transporter 1 OS=Saccharomyces cerevisiae GN=AVT1 PE=1 SV=1	P47082	YJR001W	AVT1	9999
	TRUE	4978	SKDSSVPLIIDSSGSAN	0.20000000000000000.0	878.905	2	Phospho (ST)	51.56	3	1	1606 : Iron transporter FTH1 OS=Saccharomyces cerevisiae GN=FTH1 PE=1 SV=1	P38310	YBR207W	FTH1	5.83
	TRUE	2111	LEDVDDDDIEEESTSSKESK	0.00000000000000200000.0	1175.47	2	Phospho (ST)	60.65	1	1	161 : Ribosome biogenesis protein MAK21 OS=Saccharomyces cerevisiae GN=MAK21 PE=1 SV=1	Q12176	YDR060W	MAK21	2.12
	TRUE	2137	LEDVDDDDIEEESTSSKESK	0.00000000000020000000.0	783.983	3	Phospho (ST)	43.46	1	1	161 : Ribosome biogenesis protein MAK21 OS=Saccharomyces cerevisiae GN=MAK21 PE=1 SV=1	Q12176	YDR060W	MAK21	2.42
	TRUE	4369	EALALGASEEDLK	0.0000000200000.0	713.33	2	Phospho (ST)	64.52	6	2	161 : Ribosome biogenesis protein MAK21 OS=Saccharomyces cerevisiae GN=MAK21 PE=1 SV=1	Q12176	YDR060W	MAK21	1.07
	TRUE	5136	LIQGLSDDDDAKSEQEFDAVADEDADDK	0.0000020000002000000000000000.0	1072.09	3	2 Phospho (ST)	50.19	1	1	161 : Ribosome biogenesis protein MAK21 OS=Saccharomyces cerevisiae GN=MAK21 PE=1 SV=1	Q12176	YDR060W	MAK21	9.22
	TRUE	5168	NLLTNTPVDYEYESDAEEEQGDKDIK	0.00000000000002000000000000.0	1032.45	3	Phospho (ST)	37.96	1	1	161 : Ribosome biogenesis protein MAK21 OS=Saccharomyces cerevisiae GN=MAK21 PE=1 SV=1	Q12176	YDR060W	MAK21	11.18
	TRUE	5513	NLLTNTPVDYEYESDAEEEQGDK	0.00000000000002000000000.0	913.712	3	Phospho (ST)	64.32	3	1	161 : Ribosome biogenesis protein MAK21 OS=Saccharomyces cerevisiae GN=MAK21 PE=1 SV=1	Q12176	YDR060W	MAK21	6.36
	TRUE	6834	ASNFDSDDEMDENEIWSALVK	0.000002000100000000000.0	1256	2	Oxidation (M); Phospho (ST)	114.52	3	1	161 : Ribosome biogenesis protein MAK21 OS=Saccharomyces cerevisiae GN=MAK21 PE=1 SV=1	Q12176	YDR060W	MAK21	9999
	TRUE	2002	SGEEEELENEENDSASEDTR	0.00000000000000020000.0	1174.93	2	Phospho (ST)	53.47	1	1	1612 : SIT4-associating protein SAP185 OS=Saccharomyces cerevisiae GN=SAP185 PE=1 SV=1	P40856	YJL098W	SAP185	1.39
	TRUE	1432	RTSGTQPTTAPVAAEEPR	0.020000000000000000.0	650.31	3	Phospho (ST)	38.81	1	1	1613 : Uncharacterized transcriptional regulatory protein YKL038W OS=Saccharomyces cerevisiae GN=YKL038W PE=1 SV=1	P32862	YKL038W	RGT1	2.8
3	0.026	2	TISGSSAHHSR	0.00200000000.0	407.178	3	Phospho (ST)	48.22	1	1	1614 : Exocyst complex component SEC3 OS=Saccharomyces cerevisiae GN=SEC3 PE=1 SV=1	P33332	YER008C	SEC3	5
	TRUE	1161	DENTSDKDTVDSGNVTTTESTER	0.00002000000000000000000.0	861.018	3	Phospho (ST)	48.12	1	1	1615 : Transcription elongation factor SPT5 OS=Saccharomyces cerevisiae GN=SPT5 PE=1 SV=1	P27692	YML010W	SPT5	4.64
	TRUE	2695	IDDSPQDEVNSIK	0.0000000000200.0	770.332	2	Phospho (ST)	47.63	1	1	1616 : Vacuolar basic amino acid transporter 4 OS=Saccharomyces cerevisiae GN=VBA4 PE=1 SV=1	Q04602	YDR119W	VBA4	0.8
	TRUE	3527	RFSDNISDLK	0.0020000000.0	637.793	2	Phospho (ST)	43.32	1	1	1618 : Uncharacterized protein YKL215C OS=Saccharomyces cerevisiae GN=YKL215C PE=1 SV=2	P28273	YKL215C	OXP1	2.53
	TRUE	5816	RASDATLGSIDFGDDENIAK	0.00200200200000000000.0	1167.95	2	3 Phospho (ST)	42.56	1	1	1619 : Metal resistance protein YCF1 OS=Saccharomyces cerevisiae GN=YCF1 PE=1 SV=2	P39109	YDR135C	YCF1	9999
	TRUE	1847	NYYNNVETNDDDYDSDDGKSK	0.000000000000000000020.0	850.989	3	Phospho (ST)	44.87	3	2	162 : SIT4-associating protein SAP190 OS=Saccharomyces cerevisiae GN=SAP190 PE=1 SV=2	P36123	YKR028W	SAP190	1.1
	TRUE	1871	NYYNNVETNDDDYDSDDGKSK	0.000000000000002000000.0	1275.98	2	Phospho (ST)	73.06	1	1	162 : SIT4-associating protein SAP190 OS=Saccharomyces cerevisiae GN=SAP190 PE=1 SV=2	P36123	YKR028W	SAP190	1.14
	TRUE	2468	NYYNNVETNDDDYDSDDGK	0.0000000000000020000.0	1168.41	2	Phospho (ST)	54.58	3	2	162 : SIT4-associating protein SAP190 OS=Saccharomyces cerevisiae GN=SAP190 PE=1 SV=2	P36123	YKR028W	SAP190	0.87
	TRUE	5928	EKYNTVLGDFGNDQESDDDVIR	0.0000000000000002000000.0	1305.06	2	Phospho (ST)	46.93	1	1	162 : SIT4-associating protein SAP190 OS=Saccharomyces cerevisiae GN=SAP190 PE=1 SV=2	P36123	YKR028W	SAP190	9999
	TRUE	5935	EKYNTVLGDFGNDQESDDDVIR	0.0000000000000002000000.0	870.374	3	Phospho (ST)	49.65	1	1	162 : SIT4-associating protein SAP190 OS=Saccharomyces cerevisiae GN=SAP190 PE=1 SV=2	P36123	YKR028W	SAP190	9999
	TRUE	6417	YNTVLGDFGNDQESDDDVIR	0.00000000000002000000.0	1176.49	2	Phospho (ST)	69.95	6	2	162 : SIT4-associating protein SAP190 OS=Saccharomyces cerevisiae GN=SAP190 PE=1 SV=2	P36123	YKR028W	SAP190	14.36
	TRUE	4101	SDSPDVPSMDQIR	0.0020000000000.0	763.814	2	Phospho (ST)	42.3	1	1	1621 : Chromatin structure-remodeling complex protein RSC30 OS=Saccharomyces cerevisiae GN=RSC30 PE=1 SV=2	P38781	YHR056C	RSC30	8.45
	TRUE	2717	ENEIDVVGSR	0.0000000020.0	599.262	2	Phospho (ST)	36.21	1	1	1626 : Probable serine/threonine-protein kinase YOL045W OS=Saccharomyces cerevisiae GN=YOL045W PE=1 SV=1	Q08217	YOL045W	PSK2	9999
	TRUE	1678	DNVGNSSDTEDMDEIDVQDKK	0.000000200001000000000.0	817.323	3	Oxidation (M); Phospho (ST)	46.88	1	1	1627 : Uncharacterized PH domain-containing protein YPR091C OS=Saccharomyces cerevisiae GN=YPR091C PE=1 SV=1	Q06833	YPR091C	NVJ2	9999
	TRUE	1102	RPSDDDDNESEDDDKQEEVDISK	0.00000000020000000000000.0	920.693	3	Phospho (ST)	57.79	5	1	1628 : Periodic tryptophan protein 2 OS=Saccharomyces cerevisiae GN=PWP2 PE=1 SV=2	P25635	YCR057C	PWP2	1.56
	TRUE	5672	FMSAFDEAVYGSDEENDNGSDQEENVAGGK	0.010000000002000000020000000000.0	1129.74	3	Oxidation (M); 2 Phospho (ST)	47.06	2	1	1629 : Ribosomal RNA-processing protein 12 OS=Saccharomyces cerevisiae GN=RRP12 PE=1 SV=1	Q12754	YPL012W	RRP12	13.9
	TRUE	5674	FMSAFDEAVYGSDEENDNGSDQEENVAGGK	0.010000000300000000020000000000.0	1129.74	3	Oxidation (M); Phospho (ST); Phospho (Y)	61.39	1	1	1629 : Ribosomal RNA-processing protein 12 OS=Saccharomyces cerevisiae GN=RRP12 PE=1 SV=1	Q12754	YPL012W	RRP12	9999
	TRUE	1924	SEKDNDDADEDDEKSLDLTTEK	0.0000000000000020000000.0	864.683	3	Phospho (ST)	57.71	2	1	1630 : Serine/threonine-protein kinase/endoribonuclease IRE1 OS=Saccharomyces cerevisiae GN=IRE1 PE=1 SV=2	P32361	YHR079C	IRE1	1.206
	TRUE	861	TQNGSDEDRNEEEDGLER	0.000020000000000000.0	724.949	3	Phospho (ST)	43.25	2	1	1633 : Ubiquitin fusion degradation protein 4 OS=Saccharomyces cerevisiae GN=UFD4 PE=1 SV=1	P33202	YKL010C	UFD4	1.73
	TRUE	3613	DAETADIGDQSEVESDTEELKK	0.0000000000200020000000.0	857.009	3	2 Phospho (ST)	36.08	1	1	1634 : Protein MAK11 OS=Saccharomyces cerevisiae GN=MAK11 PE=1 SV=1	P20484	YKL021C	MAK11	3.56
	TRUE	2181	VTNDLDTSAEKDQIQAGK	0.000000020000000000.0	1006.96	2	Phospho (ST)	44.82	1	1	1635 : Regulatory protein SIR4 OS=Saccharomyces cerevisiae GN=SIR4 PE=1 SV=1	P11978	YDR227W	SIR4	0.72
	TRUE	286	GEDLHEKNDSAEVR	0.00000000020000.0	560.24	3	Phospho (ST)	40.8	1	1	1636 : Mediator of RNA polymerase II transcription subunit 5 OS=Saccharomyces cerevisiae GN=NUT1 PE=1 SV=1	P53114	YGL151W	NUT1	2.06
	TRUE	6048	DSTNEFVGSPSLTSPQYIPSPLSSTKPPGSVNSAAK	0.000000002000000030000000000000000000.0	1269.92	3	Phospho (ST); Phospho (Y)	41.76	1	1	1636 : Mediator of RNA polymerase II transcription subunit 5 OS=Saccharomyces cerevisiae GN=NUT1 PE=1 SV=1	P53114	YGL151W	NUT1	9999
	TRUE	2736	SLEASAADESDEDEEAIR	0.000000000200000000.0	1008.9	2	Phospho (ST)	93.13	9	2	164 : Topoisomerase 1-associated factor 1 OS=Saccharomyces cerevisiae GN=TOF1 PE=1 SV=1	P53840	YNL273W	TOF1	1.65
	TRUE	636	RIGSGIK	0.0002000.0	405.715	2	Phospho (ST)	39.25	1	1	1643 : Aromatic amino acid aminotransferase 2 OS=Saccharomyces cerevisiae GN=ARO9 PE=1 SV=2	P38840	YHR137W	ARO9	7.76
	TRUE	4080	STSPNANANDNTEFFK	0.0020000000000000.0	918.876	2	Phospho (ST)	52.49	1	1	1646 : Glycerophosphodiester phosphodiesterase GDE1 OS=Saccharomyces cerevisiae GN=GDE1 PE=1 SV=1	Q02979	YPL110C	GDE1	0.86
	TRUE	4406	RSSYISDTLINHQMPDAR	0.000300000000000000.0	728.669	3	Phospho (Y)	46.86	1	1	1647 : Protein PSP1 OS=Saccharomyces cerevisiae GN=PSP1 PE=1 SV=1	P50896	YDR505C	PSP1	9999
	TRUE	1066	TIDESNSISDENNVDNKR	0.000000200000000000.0	710.638	3	Phospho (ST)	44.14	1	1	1648 : Vacuolar protein sorting-associated protein 41 OS=Saccharomyces cerevisiae GN=VPS41 PE=1 SV=2	P38959	YDR080W	VPS41	1.33
	TRUE	1267	KNSHLFPQR	0.002000000.0	402.864	3	Phospho (ST)	40.01	1	1	1649 : Dipeptidyl aminopeptidase A OS=Saccharomyces cerevisiae GN=STE13 PE=1 SV=1	P33894	YOR219C	STE13	0.79
	TRUE	1956	NSHLFPQR	0.02000000.0	539.745	2	Phospho (ST)	37.14	1	1	1649 : Dipeptidyl aminopeptidase A OS=Saccharomyces cerevisiae GN=STE13 PE=1 SV=1	P33894	YOR219C	STE13	1.5
	TRUE	3151	GSPSFEYDSNSADEDSVSDSK	0.000000000020000000000.0	1151.93	2	Phospho (ST)	40.53	1	1	1651 : Transcription factor tau 138 kDa subunit OS=Saccharomyces cerevisiae GN=TFC3 PE=1 SV=1	P34111	YAL001C	TFC3	3.55
	TRUE	1600	HIINESDSDTEVEAKPK	0.00000202000000000.0	691.293	3	2 Phospho (ST)	37.47	1	1	1654 : Mediator of replication checkpoint protein 1 OS=Saccharomyces cerevisiae GN=MRC1 PE=1 SV=3	P25588	YCL061C	MRC1	2.63
	TRUE	1642	KKNESNDAEVSENEDTTGLTSPTR	0.000000000020000000000000.0	901.398	3	Phospho (ST)	74.8	6	2	166 : Ubiquitin carboxyl-terminal hydrolase 2 OS=Saccharomyces cerevisiae GN=UBP2 PE=1 SV=2	Q01476	YOR124C	UBP2	1.58
	TRUE	1993	KNESNDAEVSENEDTTGLTSPTR	0.00000000020000000000000.0	1287.55	2	Phospho (ST)	113	1	1	166 : Ubiquitin carboxyl-terminal hydrolase 2 OS=Saccharomyces cerevisiae GN=UBP2 PE=1 SV=2	Q01476	YOR124C	UBP2	1.83
	TRUE	2512	NESNDAEVSENEDTTGLTSPTR	0.0000000020000000000000.0	1223.5	2	Phospho (ST)	113.05	4	2	166 : Ubiquitin carboxyl-terminal hydrolase 2 OS=Saccharomyces cerevisiae GN=UBP2 PE=1 SV=2	Q01476	YOR124C	UBP2	1.74
	TRUE	5350	NIDLSDVEQYMEK	0.0000200000100.0	840.348	2	Oxidation (M); Phospho (ST)	52.64	5	1	1662 : Ribosome biogenesis protein NOP53 OS=Saccharomyces cerevisiae GN=NOP53 PE=1 SV=1	Q12080	YPL146C	NOP53	3.31
	TRUE	1141	IQDPQMTGYVSTR	0.0000012030000.0	836.328	2	Oxidation (M); Phospho (ST); Phospho (Y)	45.21	1	1	1664 : Mitogen-activated protein kinase HOG1 OS=Torulaspora delbrueckii GN=HOG1 PE=1 SV=1	Q1L5Z8	YLR113W	HOG1	1.4
	TRUE	6433	SGNISGDEYLSQEEEVFDGNDIENNETK	0.2000000000200000000000000000.0	1098.1	3	2 Phospho (ST)	43.83	1	1	1667 : Transcription initiation factor IIF subunit beta OS=Saccharomyces cerevisiae GN=TFG2 PE=1 SV=2	P41896	YGR005C	TFG2	9999
	TRUE	6441	SGNISGDEYLSQEEEVFDGNDIENNETK	0.0000200030000000000000000000.0	1098.1	3	Phospho (ST); Phospho (Y)	49.31	1	1	1667 : Transcription initiation factor IIF subunit beta OS=Saccharomyces cerevisiae GN=TFG2 PE=1 SV=2	P41896	YGR005C	TFG2	9999
	TRUE	6450	SGNISGDEYLSQEEEVFDGNDIENNETK	0.0000000030200000000000000000.0	1098.1	3	Phospho (ST); Phospho (Y)	54.53	1	1	1667 : Transcription initiation factor IIF subunit beta OS=Saccharomyces cerevisiae GN=TFG2 PE=1 SV=2	P41896	YGR005C	TFG2	9999
	TRUE	6451	SGNISGDEYLSQEEEVFDGNDIENNETK	0.0000200000200000000000000000.0	1098.1	3	2 Phospho (ST)	66.64	1	1	1667 : Transcription initiation factor IIF subunit beta OS=Saccharomyces cerevisiae GN=TFG2 PE=1 SV=2	P41896	YGR005C	TFG2	9999
	TRUE	752	AQPEMNDKDDNESGNEDAEENHDDEEDENEEEDR	0.0000000000002000000000000000000000.0	1358.14	3	Phospho (ST)	53.58	3	1	1668 : Nucleolar protein 4 OS=Saccharomyces cerevisiae GN=NOP4 PE=1 SV=1	P37838	YPL043W	NOP4	5.01
	TRUE	6230	SSAQLEQLLYR	0.02000000000.0	694.335	2	Phospho (ST)	58.06	8	2	167 : Nuclear protein STH1/NPS1 OS=Saccharomyces cerevisiae GN=STH1 PE=1 SV=1	P32597	YIL126W	STH1	1.69
	TRUE	304	RKSDDDDDGNDNEEVGNDGPTANSK	0.0020000000000000000000000.0	915.357	3	Phospho (ST)	50.37	2	1	1675 : Pre-tRNA-processing protein PTA1 OS=Saccharomyces cerevisiae GN=PTA1 PE=1 SV=1	Q01329	YAL043C	PTA1	8.6
	TRUE	6224	RKSSIIDIDSPLEDNEFVK	0.0022000000000000000.0	789.03	3	2 Phospho (ST)	43.61	2	1	1677 : Reduced growth phenotype protein 1 OS=Saccharomyces cerevisiae GN=RGP1 PE=1 SV=2	P16664	YDR137W	RGP1	5.35
	TRUE	4318	SLTTNHDFTSPLK	0.0000000022000.0	810.839	2	2 Phospho (ST)	42.73	3	1	1678 : Origin recognition complex subunit 2 OS=Saccharomyces cerevisiae GN=ORC2 PE=1 SV=2	P32833	YBR060C	ORC2	8.09
	TRUE	2485	TAGDDGALDQTENTSISPK	0.0000000000000020000.0	1000.43	2	Phospho (ST)	60.32	1	1	168 : Suppressor of mar1-1 protein OS=Saccharomyces cerevisiae GN=SUM1 PE=1 SV=2	P46676	YDR310C	SUM1	1.3
	TRUE	2497	TAGDDGALDQTENTSISPK	0.0000000000000000200.0	1000.43	2	Phospho (ST)	67.77	4	2	168 : Suppressor of mar1-1 protein OS=Saccharomyces cerevisiae GN=SUM1 PE=1 SV=2	P46676	YDR310C	SUM1	1.26
	TRUE	3520	SASISGISDHQQEGYQPLEQEK	0.0000000200000000000000.0	837.707	3	Phospho (ST)	36.1	1	1	168 : Suppressor of mar1-1 protein OS=Saccharomyces cerevisiae GN=SUM1 PE=1 SV=2	P46676	YDR310C	SUM1	0.78
	TRUE	3540	SASISGISDHQQEGYQPLEQEK	0.0020000000000000000000.0	837.706	3	Phospho (ST)	46.48	1	1	168 : Suppressor of mar1-1 protein OS=Saccharomyces cerevisiae GN=SUM1 PE=1 SV=2	P46676	YDR310C	SUM1	0.74
	TRUE	5064	KTPGDEETTTFVPLENSQPSDTIR	0.020000000000000000000000.0	914.755	3	Phospho (ST)	46.5	2	2	168 : Suppressor of mar1-1 protein OS=Saccharomyces cerevisiae GN=SUM1 PE=1 SV=2	P46676	YDR310C	SUM1	1.8
	TRUE	697	SKDAQDNDEEEEEGESDEEEEEGEEERR	0.0000000000000002000000000000.0	1136.41	3	Phospho (ST)	62.96	1	1	1680 : Transcription initiation factor TFIID subunit 2 OS=Saccharomyces cerevisiae GN=TAF2 PE=1 SV=3	P23255	YCR042C	TAF2	12.8
	TRUE	5636	FSLGAASTTSLVNSK	0.000000202000000.0	821.86	2	2 Phospho (ST)	37.98	1	1	1682 : Beta-glucan synthesis-associated protein KRE11 OS=Saccharomyces cerevisiae GN=KRE11 PE=1 SV=1	P32893	YGR166W	KRE11	11.18
	TRUE	888	SKVDDLRSDEDEHGTVAQEK	0.00000002000000000000.0	780.011	3	Phospho (ST)	57.64	1	1	1683 : Protein RIF1 OS=Saccharomyces cerevisiae GN=RIF1 PE=1 SV=2	P29539	YBR275C	RIF1	8.21
	TRUE	3657	MQVDYGASEEDSSEVEEEESKPSTHSTVLSR	0.0000000200022000000000000000000.0	1228.14	3	3 Phospho (ST)	41.99	1	1	1684 : ATP-dependent RNA helicase DBP6 OS=Saccharomyces cerevisiae (strain YJM789) GN=DBP6 PE=3 SV=1	A6ZSB3	YNR038W	DBP6	7.68
	TRUE	3322	KASQSSTETQGPSSESGLMTVK	0.0020200000000000000000.0	800.673	3	2 Phospho (ST)	46.38	1	1	1687 : Serine/threonine-protein kinase YPK2/YKR2 OS=Saccharomyces cerevisiae GN=YPK2 PE=1 SV=1	P18961	YMR104C	YPK2	11.02
	TRUE	375	LNSPNSNINK	0.0020000000.0	590.771	2	Phospho (ST)	41.91	2	2	169 : General transcriptional corepressor CYC8 OS=Saccharomyces cerevisiae GN=CYC8 PE=1 SV=1	P14922	YBR112C	CYC8	0.21
	TRUE	950	MREEEQTSQEKSPQENTLPR	0.00000000000200000000.0	833.039	3	Phospho (ST)	48.72	3	1	169 : General transcriptional corepressor CYC8 OS=Saccharomyces cerevisiae GN=CYC8 PE=1 SV=1	P14922	YBR112C	CYC8	1.34
	TRUE	1652	SEVSNQSPAVVESNTNNTSQEEKPVK	0.00000000000000000200000000.0	961.44	3	Phospho (ST)	46.02	1	1	169 : General transcriptional corepressor CYC8 OS=Saccharomyces cerevisiae GN=CYC8 PE=1 SV=1	P14922	YBR112C	CYC8	0.79
	TRUE	4449	ANSIPSVIGAQEPPQEASPAEEATK	0.0000000000000000020000000.0	867.741	3	Phospho (ST)	53.73	5	2	169 : General transcriptional corepressor CYC8 OS=Saccharomyces cerevisiae GN=CYC8 PE=1 SV=1	P14922	YBR112C	CYC8	0.85
	TRUE	5269	ESVVEINSSESDLDEDKNFPR	0.000000022020000000000.0	883.674	3	3 Phospho (ST)	41.33	1	1	1691 : Protein ESC2 OS=Saccharomyces cerevisiae GN=ESC2 PE=1 SV=1	Q06340	YDR363W	ESC2	7.075
	TRUE	4307	RLESEQEQDQDEIASDSDMEDIDSDLENNSK	0.0000000000000020201000020000000.0	1280.8	3	Oxidation (M); 3 Phospho (ST)	37.7	1	1	1693 : Ribosomal RNA-processing protein 14 OS=Saccharomyces cerevisiae GN=RRP14 PE=1 SV=1	P36080	YKL082C	RRP14	9999
	TRUE	2822	IARPLSVPGSPK	0.000002000200.0	691.336	2	2 Phospho (ST)	37.75	1	1	1698 : Glycogen [starch] synthase isoform 1 OS=Saccharomyces cerevisiae GN=GSY1 PE=1 SV=3	P23337	YFR015C	GSY1	7.58
	TRUE	1321	HMSGDEDESGDDREEEEEEEEEEEGR	0.00200000200000000000000000.0	1081.35	3	2 Phospho (ST)	44.48	1	1	1699 : rRNA-processing protein EBP2 OS=Saccharomyces cerevisiae GN=EBP2 PE=1 SV=1	P36049	YKL172W	EBP2	5.75
	TRUE	41	QESDDEDEDDEEKR	0.00200000000000.0	909.813	2	Phospho (ST)	68.98	5	2	17 : Actin cytoskeleton-regulatory complex protein PAN1 OS=Saccharomyces cerevisiae (strain YJM789) GN=PAN1 PE=3 SV=2	A6ZVS5	YIR006C	PAN1	1.5
	TRUE	250	KQIEDAQNESDEEETNGK	0.000000000200000000.0	715.294	3	Phospho (ST)	46.14	4	2	17 : Actin cytoskeleton-regulatory complex protein PAN1 OS=Saccharomyces cerevisiae (strain YJM789) GN=PAN1 PE=3 SV=2	A6ZVS5	YIR006C	PAN1	1.64
	TRUE	271	KQIEDAQNESDEEETNGK	0.000000000200000000.0	1072.44	2	Phospho (ST)	77.1	1	1	17 : Actin cytoskeleton-regulatory complex protein PAN1 OS=Saccharomyces cerevisiae (strain YJM789) GN=PAN1 PE=3 SV=2	A6ZVS5	YIR006C	PAN1	1.1
	TRUE	484	QIEDAQNESDEEETNGK	0.00000000200000000.0	1008.39	2	Phospho (ST)	73.8	6	2	17 : Actin cytoskeleton-regulatory complex protein PAN1 OS=Saccharomyces cerevisiae (strain YJM789) GN=PAN1 PE=3 SV=2	A6ZVS5	YIR006C	PAN1	0.72
	TRUE	784	NEEQSSFSSPSAK	0.0000000020000.0	739.296	2	Phospho (ST)	56.19	6	2	17 : Actin cytoskeleton-regulatory complex protein PAN1 OS=Saccharomyces cerevisiae (strain YJM789) GN=PAN1 PE=3 SV=2	A6ZVS5	YIR006C	PAN1	0.55
	TRUE	971	DASASSTSTFDAR	0.0000000020000.0	698.275	2	Phospho (ST)	73.63	5	2	17 : Actin cytoskeleton-regulatory complex protein PAN1 OS=Saccharomyces cerevisiae (strain YJM789) GN=PAN1 PE=3 SV=2	A6ZVS5	YIR006C	PAN1	0.88
	TRUE	1002	DASASSTSTFDAR	0.0000000200000.0	698.275	2	Phospho (ST)	68.16	1	1	17 : Actin cytoskeleton-regulatory complex protein PAN1 OS=Saccharomyces cerevisiae (strain YJM789) GN=PAN1 PE=3 SV=2	A6ZVS5	YIR006C	PAN1	0.97
	TRUE	1281	DASASSTSTFDAR	0.0000002200000.0	738.258	2	2 Phospho (ST)	45.23	1	1	17 : Actin cytoskeleton-regulatory complex protein PAN1 OS=Saccharomyces cerevisiae (strain YJM789) GN=PAN1 PE=3 SV=2	A6ZVS5	YIR006C	PAN1	0.99
	TRUE	1303	DASASSTSTFDAR	0.0000020020000.0	738.258	2	2 Phospho (ST)	64.88	5	2	17 : Actin cytoskeleton-regulatory complex protein PAN1 OS=Saccharomyces cerevisiae (strain YJM789) GN=PAN1 PE=3 SV=2	A6ZVS5	YIR006C	PAN1	1.11
	TRUE	1383	DASASSTSTFDAR	0.0000020000000.0	698.275	2	Phospho (ST)	64.02	7	2	17 : Actin cytoskeleton-regulatory complex protein PAN1 OS=Saccharomyces cerevisiae (strain YJM789) GN=PAN1 PE=3 SV=2	A6ZVS5	YIR006C	PAN1	1.25
	TRUE	1570	DASASSTSTFDAR	0.0000200000000.0	698.275	2	Phospho (ST)	59.57	1	1	17 : Actin cytoskeleton-regulatory complex protein PAN1 OS=Saccharomyces cerevisiae (strain YJM789) GN=PAN1 PE=3 SV=2	A6ZVS5	YIR006C	PAN1	1.08
	TRUE	2156	SSSPSYSQFK	0.0020000000.0	599.245	2	Phospho (ST)	51.47	7	2	17 : Actin cytoskeleton-regulatory complex protein PAN1 OS=Saccharomyces cerevisiae (strain YJM789) GN=PAN1 PE=3 SV=2	A6ZVS5	YIR006C	PAN1	0.34
	TRUE	2176	SSSPSYSQFK	0.0000200000.0	599.245	2	Phospho (ST)	38.16	1	1	17 : Actin cytoskeleton-regulatory complex protein PAN1 OS=Saccharomyces cerevisiae (strain YJM789) GN=PAN1 PE=3 SV=2	A6ZVS5	YIR006C	PAN1	0.34
	TRUE	2500	SVNHSSSTLQTDDISVDK	0.000000020000000000.0	671.632	3	Phospho (ST)	41.17	1	1	17 : Actin cytoskeleton-regulatory complex protein PAN1 OS=Saccharomyces cerevisiae (strain YJM789) GN=PAN1 PE=3 SV=2	A6ZVS5	YIR006C	PAN1	1.17
	TRUE	2505	SVNHSSSTLQTDDISVDK	0.000002000000000000.0	671.633	3	Phospho (ST)	41.35	1	1	17 : Actin cytoskeleton-regulatory complex protein PAN1 OS=Saccharomyces cerevisiae (strain YJM789) GN=PAN1 PE=3 SV=2	A6ZVS5	YIR006C	PAN1	0.91
	TRUE	2510	SVNHSSSTLQTDDISVDK	0.200000000000000000.0	671.632	3	Phospho (ST)	39.86	1	1	17 : Actin cytoskeleton-regulatory complex protein PAN1 OS=Saccharomyces cerevisiae (strain YJM789) GN=PAN1 PE=3 SV=2	A6ZVS5	YIR006C	PAN1	0.98
	TRUE	3047	GLDEDEDDGWSDEDESNNR	0.0000000000200000000.0	1138.89	2	Phospho (ST)	78.17	6	2	17 : Actin cytoskeleton-regulatory complex protein PAN1 OS=Saccharomyces cerevisiae (strain YJM789) GN=PAN1 PE=3 SV=2	A6ZVS5	YIR006C	PAN1	1.3
	TRUE	3158	TGFGNNEIYTK	0.20000000000.0	662.285	2	Phospho (ST)	61.97	9	2	17 : Actin cytoskeleton-regulatory complex protein PAN1 OS=Saccharomyces cerevisiae (strain YJM789) GN=PAN1 PE=3 SV=2	A6ZVS5	YIR006C	PAN1	0.89
	TRUE	3935	QESDDEDEDDEEKRLQEELK	0.00200000000000000000.0	853.681	3	Phospho (ST)	42.15	1	1	17 : Actin cytoskeleton-regulatory complex protein PAN1 OS=Saccharomyces cerevisiae (strain YJM789) GN=PAN1 PE=3 SV=2	A6ZVS5	YIR006C	PAN1	2.3
	TRUE	4117	SVTESSPFVPSSTPTPVDDR	0.00000200000000000000.0	1092.99	2	Phospho (ST)	43.52	1	1	17 : Actin cytoskeleton-regulatory complex protein PAN1 OS=Saccharomyces cerevisiae (strain YJM789) GN=PAN1 PE=3 SV=2	A6ZVS5	YIR006C	PAN1	0.98
	TRUE	4375	FTMLSDDDLKK	0.00002000000.0	696.81	2	Phospho (ST)	59.75	6	2	170 : Heat shock factor protein OS=Saccharomyces cerevisiae GN=HSF1 PE=1 SV=1	P10961	YGL072W	HSF1	1.97
	TRUE	4955	ANSSTSSENPSLTPFDIESNNDRK	0.002000000000000000000000.0	897.391	3	Phospho (ST)	68.91	4	2	170 : Heat shock factor protein OS=Saccharomyces cerevisiae GN=HSF1 PE=1 SV=1	P10961	YGL072W	HSF1	1.35
	TRUE	5520	VGYTLPSHIISTSDVTR	0.00000000000020000.0	642.651	3	Phospho (ST)	50.82	1	1	1713 : 60S ribosomal protein L4-A OS=Saccharomyces cerevisiae GN=RPL4A PE=1 SV=4	P10664	YBR031W	RPL4A	4.38
	TRUE	5320	SNFMDDSADDTLYQSNSLTSADR	0.00000000000000002000000.0	1317.02	2	Phospho (ST)	82.72	3	1	1717 : LAS seventeen-binding protein 5 OS=Saccharomyces cerevisiae GN=LSB5 PE=1 SV=3	P25369	YCL034W	LSB5	9999
	TRUE	2370	SSVANIYEGK	0.0200000000.0	574.255	2	Phospho (ST)	58.95	9	2	172 : RNA-binding protein NAB6 OS=Saccharomyces cerevisiae GN=NAB6 PE=1 SV=1	Q03735	YML117W	NAB6	0.95
	TRUE	5306	SSGSSDSSSDVEVIMHSPSDPEYALK	0.00000000200000000000000000.0	931.061	3	Phospho (ST)	38.52	1	1	172 : RNA-binding protein NAB6 OS=Saccharomyces cerevisiae GN=NAB6 PE=1 SV=1	Q03735	YML117W	NAB6	9999
	TRUE	2692	PHSVTPSIEQDSLK	0.00200000000000.0	809.38	2	Phospho (ST)	53.37	2	1	1728 : Malate dehydrogenase, cytoplasmic OS=Saccharomyces cerevisiae GN=MDH2 PE=1 SV=2	P22133	YOL126C	MDH2	1.1
	TRUE	6409	QTSLSSSFAGLK	0.000000200000.0	653.302	2	Phospho (ST)	38.06	1	1	1738 : Oligosaccharide translocation protein RFT1 OS=Ashbya gossypii GN=RFT1 PE=3 SV=1	Q754Q7	YBL020W	RFT1	1
	TRUE	6730	QTSLSSSFAGLK	0.000002200000.0	693.285	2	2 Phospho (ST)	36.76	1	1	1738 : Oligosaccharide translocation protein RFT1 OS=Ashbya gossypii GN=RFT1 PE=3 SV=1	Q754Q7	YBL020W	RFT1	13.33
	TRUE	82	TRTAASAGNGPTDDGTK	0.00200200000000000.0	890.351	2	2 Phospho (ST)	56.02	4	2	174 : Oxysterol-binding protein homolog 2 OS=Saccharomyces cerevisiae GN=OSH2 PE=1 SV=1	Q12451	YDL019C	OSH2	1.48
	TRUE	106	TRTAASAGNGPTDDGTK	0.20000200000000000.0	890.351	2	2 Phospho (ST)	54.58	2	1	174 : Oxysterol-binding protein homolog 2 OS=Saccharomyces cerevisiae GN=OSH2 PE=1 SV=1	Q12451	YDL019C	OSH2	1.48
	TRUE	1571	SMQSGSGVASPIDK	0.01020000000000.0	730.31	2	Oxidation (M); Phospho (ST)	49.6	2	1	174 : Oxysterol-binding protein homolog 2 OS=Saccharomyces cerevisiae GN=OSH2 PE=1 SV=1	Q12451	YDL019C	OSH2	0.96
	TRUE	1982	HAPPPVPNETDNDSQYVQDEK	0.000000000000020000000.0	820.683	3	Phospho (ST)	48.63	3	1	174 : Oxysterol-binding protein homolog 2 OS=Saccharomyces cerevisiae GN=OSH2 PE=1 SV=1	Q12451	YDL019C	OSH2	2.6
	TRUE	2437	SMQSGSGVASPIDK	0.00020000000000.0	722.314	2	Phospho (ST)	40.95	2	1	174 : Oxysterol-binding protein homolog 2 OS=Saccharomyces cerevisiae GN=OSH2 PE=1 SV=1	Q12451	YDL019C	OSH2	1.17
	TRUE	3878	ESLENDKEQESDTTASTLGQIAK	0.00000000002000002000000.0	885.377	3	2 Phospho (ST)	38.5	1	1	174 : Oxysterol-binding protein homolog 2 OS=Saccharomyces cerevisiae GN=OSH2 PE=1 SV=1	Q12451	YDL019C	OSH2	1.59
	TRUE	3062	EGEDESENDEKKDLSIEDQIK	0.000002000000000000000.0	844.029	3	Phospho (ST)	54.2	1	1	1743 : tRNA acetyltransferase TAN1 OS=Saccharomyces cerevisiae GN=TAN1 PE=1 SV=1	P53072	YGL232W	TAN1	0.53
	TRUE	3174	FQELYGDIKEGEDESENDEKK	0.000000000000002000000.0	861.367	3	Phospho (ST)	38.94	2	1	1743 : tRNA acetyltransferase TAN1 OS=Saccharomyces cerevisiae GN=TAN1 PE=1 SV=1	P53072	YGL232W	TAN1	1.78
	TRUE	1756	SASSPANADTDIQDSSTPSTSPSGR	0.0000000000000000000020000.0	1258.53	2	Phospho (ST)	59.5	2	1	175 : Uncharacterized protein YEL043W OS=Saccharomyces cerevisiae GN=YEL043W PE=1 SV=1	P32618	YEL043W	-	1.76
	TRUE	3707	TGSIDLISNNNK	0.200000000000.0	678.314	2	Phospho (ST)	45.33	2	2	175 : Uncharacterized protein YEL043W OS=Saccharomyces cerevisiae GN=YEL043W PE=1 SV=1	P32618	YEL043W	-	1.4
	TRUE	3719	TGSIDLISNNNK	0.002000000000.0	678.314	2	Phospho (ST)	62.98	6	2	175 : Uncharacterized protein YEL043W OS=Saccharomyces cerevisiae GN=YEL043W PE=1 SV=1	P32618	YEL043W	-	1.36
	TRUE	1104	RYNSHESILSNKPAPSK	0.00020000000000000.0	502.747	4	Phospho (ST)	38.66	1	1	1754 : vacuole-related protein 17 OS=Saccharomyces cerevisiae GN=VAC17 PE=1 SV=2	P25591	YCL063W	VAC17	1.3
	TRUE	2751	DTDIGLVNDDANSDEKENEK	0.00000000000020000000.0	1150.97	2	Phospho (ST)	95.6	5	2	176 : Multiple RNA-binding domain-containing protein 1 OS=Saccharomyces cerevisiae GN=MRD1 PE=1 SV=1	Q06106	YPR112C	MRD1	1.59
	TRUE	247	ETTATESGNESKSVEKEGGETQEKPK	0.00000000000020000000000000.0	954.096	3	Phospho (ST)	49.5	1	1	1764 : cAMP-dependent protein kinase type 1 OS=Saccharomyces cerevisiae GN=TPK1 PE=1 SV=1	P06244	YJL164C	TPK1	1.83
	TRUE	6588	RTSLDFF	0.0020000.0	483.21	2	Phospho (ST)	39.73	2	1	1765 : Uncharacterized protein YBR071W OS=Saccharomyces cerevisiae GN=YBR071W PE=1 SV=1	P38243	YBR071W	-	1.67
	TRUE	886	LRSSPSASSSSLANR	0.002000000020000.0	840.361	2	2 Phospho (ST)	40.21	1	1	1767 : Mannose 6-phosphate receptor-like protein 1 OS=Saccharomyces cerevisiae GN=MRL1 PE=1 SV=1	Q06815	YPR079W	MRL1	0.87
	TRUE	4448	SLITDEDTPTAIAR	0.00000002000000.0	791.872	2	Phospho (ST)	85.06	6	2	177 : DNA-binding protein RAP1 OS=Saccharomyces cerevisiae GN=RAP1 PE=1 SV=2	P11938	YNL216W	RAP1	0.59
	TRUE	5541	VAPLVYEEENFEGSSPQPQYDAR	0.00000000000000200000000.0	902.398	3	Phospho (ST)	38.43	1	1	1772 : [PSI+] induction protein 2 OS=Saccharomyces cerevisiae GN=PIN2 PE=1 SV=1	Q12057	YOR104W	PIN2	5.07
	TRUE	548	SDTDRDAETVTQNEDADR	0.000000000020000000.0	706.613	3	Phospho (ST)	36.76	1	1	1773 : Guanine nucleotide-binding protein alpha-1 subunit OS=Saccharomyces cerevisiae GN=GPA1 PE=1 SV=3	P08539	YHR005C	GPA1	0.55
	TRUE	2006	RRSQIDTDYALR	0.002000000000.0	525.254	3	Phospho (ST)	39.07	1	1	1779 : APC/C-CDH1 modulator 1 OS=Saccharomyces cerevisiae GN=ACM1 PE=1 SV=1	Q08981	YPL267W	ACM1	1.27
	TRUE	3021	RESVQDNLPSTIR	0.0020000000000.0	797.883	2	Phospho (ST)	64.3	5	2	178 : UPF0675 protein YJL084C OS=Saccharomyces cerevisiae GN=YJL084C PE=1 SV=2	P47029	YJL084C	ALY2	1.2
	TRUE	3214	RHSVAADDPTDLHIIK	0.0020000000000000.0	467.732	4	Phospho (ST)	42.88	2	1	1784 : Zinc finger protein ZMS1 OS=Saccharomyces cerevisiae GN=ZMS1 PE=1 SV=1	P46974	YJR127C	ZMS1	2.61
	TRUE	3292	FASTNHDRSESDSDLDI	0.00000000000020000.0	994.897	2	Phospho (ST)	39.56	2	1	1785 : Phosducin-like protein 1 OS=Saccharomyces cerevisiae GN=PLP1 PE=1 SV=1	Q04004	YDR183W	PLP1	9999
	TRUE	4137	GSGEDAEEELWNSPSK	0.0000000000002000.0	907.86	2	Phospho (ST)	54.56	5	2	179 : Protein MLP2 OS=Saccharomyces cerevisiae GN=MLP2 PE=1 SV=1	P40457	YJL149C	MLP2	1.44
	TRUE	4149	GSGEDAEEELWNSPSK	0.0200000000000000.0	907.86	2	Phospho (ST)	67.99	1	1	179 : Protein MLP2 OS=Saccharomyces cerevisiae GN=MLP2 PE=1 SV=1	P40457	YJL149C	MLP2	1.55
	TRUE	1001	EQGSHQSLQEHLQR	0.00020000000000.0	586.264	3	Phospho (ST)	38.21	1	1	1790 : Serine/threonine-protein kinase CBK1 OS=Saccharomyces cerevisiae GN=CBK1 PE=1 SV=1	P53894	YNL161W	CBK1	1.86
	TRUE	2211	VARPLSVPGSPR	0.000000000200.0	658.348	2	Phospho (ST)	42.9	1	1	1796 : Glycogen [starch] synthase isoform 2 OS=Saccharomyces cerevisiae GN=GSY2 PE=1 SV=3	P27472	YLR258W	GSY2	9999
	TRUE	2486	VARPLSVPGSPR	0.000002000200.0	698.331	2	2 Phospho (ST)	37.93	1	1	1796 : Glycogen [starch] synthase isoform 2 OS=Saccharomyces cerevisiae GN=GSY2 PE=1 SV=3	P27472	YLR258W	GSY2	1.67
	TRUE	793	MRDSLDTTGR	0.0002000000.0	616.261	2	Phospho (ST)	58.5	6	2	180 : GTPase-activating protein BEM2/IPL2 OS=Saccharomyces cerevisiae GN=BEM2 PE=1 SV=1	P39960	YER155C	BEM2	1.13
	TRUE	1289	DSLDTTGRLSK	0.00000000020.0	636.795	2	Phospho (ST)	47.16	5	2	180 : GTPase-activating protein BEM2/IPL2 OS=Saccharomyces cerevisiae GN=BEM2 PE=1 SV=1	P39960	YER155C	BEM2	1.19
	TRUE	2123	FYGNDGSSLKNDDSSSTTATNSGNDVASAR	0.000000020000000000000000000000.0	1040.1	3	Phospho (ST)	50.3	3	2	180 : GTPase-activating protein BEM2/IPL2 OS=Saccharomyces cerevisiae GN=BEM2 PE=1 SV=1	P39960	YER155C	BEM2	1.99
	TRUE	2849	SRPASMVIETPK	0.200000000000.0	698.339	2	Phospho (ST)	38.06	1	1	180 : GTPase-activating protein BEM2/IPL2 OS=Saccharomyces cerevisiae GN=BEM2 PE=1 SV=1	P39960	YER155C	BEM2	1.48
	TRUE	609	SSSLTETTER	0.0020000000.0	595.75	2	Phospho (ST)	51.17	3	1	1802 : Uncharacterized protein YLR363W-A OS=Saccharomyces cerevisiae GN=YLR363W-A PE=1 SV=1	Q3E747	YLR363W-A	-	9999
	TRUE	385	KDSPSSVSYK	0.0020000000.0	589.26	2	Phospho (ST)	50.78	2	1	1807 : Peptide methionine sulfoxide reductase OS=Saccharomyces cerevisiae GN=MXR1 PE=1 SV=1	P40029	YER042W	MXR1	9999
	TRUE	3975	GSSDSFNLPHQISR	0.00200000000000.0	542.242	3	Phospho (ST)	41.47	2	2	181 : Protein JSN1 OS=Saccharomyces cerevisiae GN=JSN1 PE=1 SV=1	P47135	YJR091C	JSN1	1.65
	TRUE	3985	GSSDSFNLPHQISR	0.00200000000000.0	812.86	2	Phospho (ST)	67.98	5	2	181 : Protein JSN1 OS=Saccharomyces cerevisiae GN=JSN1 PE=1 SV=1	P47135	YJR091C	JSN1	1.35
	TRUE	3994	GSSDSFNLPHQISR	0.02000000000000.0	542.242	3	Phospho (ST)	50.6	3	2	181 : Protein JSN1 OS=Saccharomyces cerevisiae GN=JSN1 PE=1 SV=1	P47135	YJR091C	JSN1	1.65
	TRUE	3996	GSSDSFNLPHQISR	0.02000000000000.0	812.86	2	Phospho (ST)	58.85	1	1	181 : Protein JSN1 OS=Saccharomyces cerevisiae GN=JSN1 PE=1 SV=1	P47135	YJR091C	JSN1	1.64
	TRUE	4433	GSSDSFNLPHQISR	0.00202000000000.0	852.843	2	2 Phospho (ST)	46.71	2	1	181 : Protein JSN1 OS=Saccharomyces cerevisiae GN=JSN1 PE=1 SV=1	P47135	YJR091C	JSN1	1.7
	TRUE	6361	RYSDFEFFR	0.002000000.0	673.782	2	Phospho (ST)	40.92	1	1	1815 : Sorting nexin-3 OS=Candida glabrata GN=SNX3 PE=3 SV=1	Q6FT03	YOR357C	SNX3	1.23
	TRUE	806	SRSPLDPSAPK	0.00200000000.0	617.795	2	Phospho (ST)	36.84	1	1	1817 : Protein ATP11, mitochondrial OS=Saccharomyces cerevisiae GN=ATP11 PE=1 SV=1	P32453	YNL315C	ATP11	0.55
	TRUE	3201	KRSISETTTDSDIPIPK	0.00200000000000000.0	656.662	3	Phospho (ST)	48.93	2	2	182 : TATA-binding protein-associated factor MOT1 OS=Saccharomyces cerevisiae GN=MOT1 PE=1 SV=1	P32333	YPL082C	MOT1	2.17
	TRUE	4599	SISETTTDSDIPIPK	0.200000000000000.0	842.391	2	Phospho (ST)	81.47	5	2	182 : TATA-binding protein-associated factor MOT1 OS=Saccharomyces cerevisiae GN=MOT1 PE=1 SV=1	P32333	YPL082C	MOT1	1.91
	TRUE	4645	SISETTTDSDIPIPK	0.002000000000000.0	842.391	2	Phospho (ST)	67.47	2	1	182 : TATA-binding protein-associated factor MOT1 OS=Saccharomyces cerevisiae GN=MOT1 PE=1 SV=1	P32333	YPL082C	MOT1	1.91
	TRUE	5510	SFQIAQLAK	0.200000000.0	543.274	2	Phospho (ST)	38.43	1	1	1825 : Cytochrome c oxidase protein 20, mitochondrial OS=Saccharomyces cerevisiae GN=COX20 PE=1 SV=1	Q04935	YDR231C	COX20	0.41
	TRUE	856	KSSLEIK	0.0020000.0	442.728	2	Phospho (ST)	36.14	1	1	183 : Topoisomerase 1-associated factor 2 OS=Saccharomyces cerevisiae GN=TOF2 PE=1 SV=1	Q02208	YKR010C	TOF2	0.8
	TRUE	2009	RNSITEPYYGK	0.00200000000.0	704.319	2	Phospho (ST)	60.65	6	2	183 : Topoisomerase 1-associated factor 2 OS=Saccharomyces cerevisiae GN=TOF2 PE=1 SV=1	Q02208	YKR010C	TOF2	0.96
	TRUE	4061	RIEAFSDEEDFNETDNDR	0.000002000000000000.0	1141.45	2	Phospho (ST)	72.62	3	1	183 : Topoisomerase 1-associated factor 2 OS=Saccharomyces cerevisiae GN=TOF2 PE=1 SV=1	Q02208	YKR010C	TOF2	3
	TRUE	4597	IEAFSDEEDFNETDNDR	0.00002000000000000.0	1063.4	2	Phospho (ST)	69.23	3	2	183 : Topoisomerase 1-associated factor 2 OS=Saccharomyces cerevisiae GN=TOF2 PE=1 SV=1	Q02208	YKR010C	TOF2	1.29
	TRUE	4548	NRADSLDFVDGYDAK	0.000020000000000.0	883.375	2	Phospho (ST)	84.58	6	2	184 : Nonsense-mediated mRNA decay protein 5 OS=Saccharomyces cerevisiae GN=NMD5 PE=1 SV=1	P46970	YJR132W	NMD5	2.62
	TRUE	5394	ADSLDFVDGYDAK	0.0020000000000.0	748.303	2	Phospho (ST)	44.65	3	2	184 : Nonsense-mediated mRNA decay protein 5 OS=Saccharomyces cerevisiae GN=NMD5 PE=1 SV=1	P46970	YJR132W	NMD5	1.76
	TRUE	2132	TGSPHLPQGTMDAEQTNMGTNSVPTSSASSR	0.0020000000100000010000000000000.0	1086.79	3	2 Oxidation (M); Phospho (ST)	41.46	1	1	185 : Inositol hexakisphosphate and diphosphoinositol-pentakisphosphate kinase OS=Saccharomyces cerevisiae GN=VIP1 PE=1 SV=1	Q06685	YLR410W	VIP1	0.72
	TRUE	2817	TGSPHLPQGTMDAEQTNMGTNSVPTSSASSR	0.0020000000100000000000000000000.0	1081.46	3	Oxidation (M); Phospho (ST)	42.57	1	1	185 : Inositol hexakisphosphate and diphosphoinositol-pentakisphosphate kinase OS=Saccharomyces cerevisiae GN=VIP1 PE=1 SV=1	Q06685	YLR410W	VIP1	0.63
	TRUE	3582	TGSPHLPQGTMDAEQTNMGTNSVPTSSASSR	0.0020000000000000000000000000000.0	1076.13	3	Phospho (ST)	52.68	4	2	185 : Inositol hexakisphosphate and diphosphoinositol-pentakisphosphate kinase OS=Saccharomyces cerevisiae GN=VIP1 PE=1 SV=1	Q06685	YLR410W	VIP1	1.19
	TRUE	4881	SEADPEGLSNSNIVNDADNINSISK	0.0000000000000000000000020.0	1342.09	2	Phospho (ST)	80.8	3	1	185 : Inositol hexakisphosphate and diphosphoinositol-pentakisphosphate kinase OS=Saccharomyces cerevisiae GN=VIP1 PE=1 SV=1	Q06685	YLR410W	VIP1	6.78
	TRUE	6093	FTPVNITSPNLSFQK	0.000000020000000.0	886.935	2	Phospho (ST)	44.14	3	1	185 : Inositol hexakisphosphate and diphosphoinositol-pentakisphosphate kinase OS=Saccharomyces cerevisiae GN=VIP1 PE=1 SV=1	Q06685	YLR410W	VIP1	-9999
	TRUE	6364	NNLPSAPSEMSPLFLNK	0.00000000002000000.0	969.955	2	Phospho (ST)	41.98	3	2	185 : Inositol hexakisphosphate and diphosphoinositol-pentakisphosphate kinase OS=Saccharomyces cerevisiae GN=VIP1 PE=1 SV=1	Q06685	YLR410W	VIP1	2.89
	TRUE	2606	SGSHSNDEDDVVQVPETSSPTK	0.0020000000000000000000.0	799.003	3	Phospho (ST)	38.18	1	1	186 : Uncharacterized ATP-dependent helicase YAL019W OS=Saccharomyces cerevisiae GN=YAL019W PE=1 SV=1	P31380	YAL019W	FUN30	2.44
	TRUE	2612	SGSHSNDEDDVVQVPETSSPTK	0.0000200000000000000000.0	799.003	3	Phospho (ST)	40.34	1	1	186 : Uncharacterized ATP-dependent helicase YAL019W OS=Saccharomyces cerevisiae GN=YAL019W PE=1 SV=1	P31380	YAL019W	FUN30	2.73
	TRUE	2642	SGSHSNDEDDVVQVPETSSPTK	0.0000200000000000000000.0	1198	2	Phospho (ST)	81	2	2	186 : Uncharacterized ATP-dependent helicase YAL019W OS=Saccharomyces cerevisiae GN=YAL019W PE=1 SV=1	P31380	YAL019W	FUN30	1.6
	TRUE	4497	AVVEGFDETSAEPTPAPAPAPVER	0.000000002000000000000000.0	1259.08	2	Phospho (ST)	46.01	1	1	186 : Uncharacterized ATP-dependent helicase YAL019W OS=Saccharomyces cerevisiae GN=YAL019W PE=1 SV=1	P31380	YAL019W	FUN30	0.46
	TRUE	4502	AVVEGFDETSAEPTPAPAPAPVER	0.000000000200000000000000.0	1259.08	2	Phospho (ST)	64.08	3	2	186 : Uncharacterized ATP-dependent helicase YAL019W OS=Saccharomyces cerevisiae GN=YAL019W PE=1 SV=1	P31380	YAL019W	FUN30	0.45
	TRUE	4504	AVVEGFDETSAEPTPAPAPAPVER	0.000000000200000000000000.0	839.724	3	Phospho (ST)	54.2	3	2	186 : Uncharacterized ATP-dependent helicase YAL019W OS=Saccharomyces cerevisiae GN=YAL019W PE=1 SV=1	P31380	YAL019W	FUN30	0.75
	TRUE	149	HQQPVASSTVNSNK	0.00000000000200.0	788.86	2	Phospho (ST)	66.65	3	2	187 : Serine/threonine-protein kinase STE20 OS=Saccharomyces cerevisiae GN=STE20 PE=1 SV=1	Q03497	YHL007C	STE20	1.47
	TRUE	1755	SLSKELNEK	0.002000000.0	564.271	2	Phospho (ST)	38.95	2	1	187 : Serine/threonine-protein kinase STE20 OS=Saccharomyces cerevisiae GN=STE20 PE=1 SV=1	Q03497	YHL007C	STE20	1.03
	TRUE	2318	SKTSPIISTAHTPQQVAQSPK	0.200000000000000000200.0	789.377	3	2 Phospho (ST)	37.09	2	2	187 : Serine/threonine-protein kinase STE20 OS=Saccharomyces cerevisiae GN=STE20 PE=1 SV=1	Q03497	YHL007C	STE20	11.3
	TRUE	821	TPSDASISDQSR	0.002002000000.0	712.261	2	2 Phospho (ST)	46.36	1	1	188 : Kelch repeat-containing protein 1 OS=Saccharomyces cerevisiae GN=KEL1 PE=1 SV=1	P38853	YHR158C	KEL1	1.43
	TRUE	1129	SQELTISKEK	0.0000002000.0	621.803	2	Phospho (ST)	40.91	3	2	188 : Kelch repeat-containing protein 1 OS=Saccharomyces cerevisiae GN=KEL1 PE=1 SV=1	P38853	YHR158C	KEL1	0.55
	TRUE	1132	SQELTISKEK	0.0000200000.0	621.803	2	Phospho (ST)	43.44	2	2	188 : Kelch repeat-containing protein 1 OS=Saccharomyces cerevisiae GN=KEL1 PE=1 SV=1	P38853	YHR158C	KEL1	0.55
	TRUE	1735	HYNESSELSQNNTEIDK	0.00000200000000000.0	696.624	3	Phospho (ST)	43.41	2	1	188 : Kelch repeat-containing protein 1 OS=Saccharomyces cerevisiae GN=KEL1 PE=1 SV=1	P38853	YHR158C	KEL1	1.4
	TRUE	3867	MEHSSLSQDVLVK	0.0000002000000.0	776.858	2	Phospho (ST)	55.29	4	2	188 : Kelch repeat-containing protein 1 OS=Saccharomyces cerevisiae GN=KEL1 PE=1 SV=1	P38853	YHR158C	KEL1	3.49
	TRUE	4694	VEEDGNVADEDDEIGVAQMASSPSKDQFK	0.00000000000000000000020000000.0	1064.12	3	Phospho (ST)	61.52	2	2	188 : Kelch repeat-containing protein 1 OS=Saccharomyces cerevisiae GN=KEL1 PE=1 SV=1	P38853	YHR158C	KEL1	6
	TRUE	5573	NNSPILETLPSNEIKTPQNGNIEEIK	0.00200000000000020000000000.0	1018.15	3	2 Phospho (ST)	40.17	1	1	188 : Kelch repeat-containing protein 1 OS=Saccharomyces cerevisiae GN=KEL1 PE=1 SV=1	P38853	YHR158C	KEL1	9999
	TRUE	1617	SRSAINIETESR	0.002000000000.0	721.836	2	Phospho (ST)	57.71	4	2	189 : Vacuolar import and degradation protein 30 OS=Saccharomyces cerevisiae GN=VID30 PE=1 SV=1	P53076	YGL227W	VID30	0.92
	TRUE	4444	NSGLQYYPPDQSPSSSFSSPR	0.000000000002000000000.0	1191.01	2	Phospho (ST)	61.74	3	2	189 : Vacuolar import and degradation protein 30 OS=Saccharomyces cerevisiae GN=VID30 PE=1 SV=1	P53076	YGL227W	VID30	1
	TRUE	2943	SISNSNLLEAHK	0.002000000000.0	696.83	2	Phospho (ST)	45.27	3	1	190 : Protein NUD1 OS=Saccharomyces cerevisiae GN=NUD1 PE=1 SV=2	P32336	YOR373W	NUD1	0.68
	TRUE	6388	DLSGVLETNTFK	0.002000000000.0	702.327	2	Phospho (ST)	68.55	7	2	190 : Protein NUD1 OS=Saccharomyces cerevisiae GN=NUD1 PE=1 SV=2	P32336	YOR373W	NUD1	2.78
	TRUE	2341	VNSTNIIEGSPK	0.000000000200.0	669.819	2	Phospho (ST)	76.19	6	2	191 : DNA repair protein RAD9 OS=Saccharomyces cerevisiae GN=RAD9 PE=1 SV=1	P14737	YDR217C	RAD9	0.51
	TRUE	2857	SVSLEDLKR	0.002000000.0	376.189	3	Phospho (ST)	44.96	4	2	192 : Factor arrest protein 11 OS=Saccharomyces cerevisiae GN=FAR11 PE=1 SV=1	P53917	YNL127W	FAR11	0.84
	TRUE	4228	NKSDGNISALTFK	0.0020000000000.0	737.851	2	Phospho (ST)	70.58	6	2	192 : Factor arrest protein 11 OS=Saccharomyces cerevisiae GN=FAR11 PE=1 SV=1	P53917	YNL127W	FAR11	1.49
	TRUE	2618	NDDSKSPENADIAESEINTR	0.00000200000000000000.0	762.324	3	Phospho (ST)	64.47	6	2	193 : Pre-rRNA-processing protein FHL1 OS=Saccharomyces cerevisiae GN=FHL1 PE=1 SV=1	P39521	YPR104C	FHL1	1.17
	TRUE	3572	ESITNSPTSEVPIETK	0.0000020000000000.0	906.419	2	Phospho (ST)	46.14	1	1	193 : Pre-rRNA-processing protein FHL1 OS=Saccharomyces cerevisiae GN=FHL1 PE=1 SV=1	P39521	YPR104C	FHL1	-9999
	TRUE	1650	DSTVRQSPDILHSNK	0.000000200000000.0	592.948	3	Phospho (ST)	39.22	2	2	194 : Protein BIR1 OS=Saccharomyces cerevisiae GN=BIR1 PE=1 SV=1	P47134	YJR089W	BIR1	1.33
	TRUE	2518	GIDSDNDNVIR	0.00020000000.0	649.275	2	Phospho (ST)	66.95	6	2	194 : Protein BIR1 OS=Saccharomyces cerevisiae GN=BIR1 PE=1 SV=1	P47134	YJR089W	BIR1	0.84
	TRUE	3319	GIDSDNDNVIREDDTGINTDTK	0.0002000000000000000000.0	829.689	3	Phospho (ST)	65.66	5	2	194 : Protein BIR1 OS=Saccharomyces cerevisiae GN=BIR1 PE=1 SV=1	P47134	YJR089W	BIR1	1.32
	TRUE	3675	LTGRDSSTNILIR	0.0000020000000.0	763.391	2	Phospho (ST)	38.7	2	2	194 : Protein BIR1 OS=Saccharomyces cerevisiae GN=BIR1 PE=1 SV=1	P47134	YJR089W	BIR1	0.6
	TRUE	4102	LTGRDSSTNILIR	0.0000020200000.0	803.374	2	2 Phospho (ST)	38.36	1	1	194 : Protein BIR1 OS=Saccharomyces cerevisiae GN=BIR1 PE=1 SV=1	P47134	YJR089W	BIR1	1.04
	TRUE	70	NADTNVGDTPDHTQDKK	0.00000000200000000.0	645.941	3	Phospho (ST)	49.25	10	2	195 : ATP-dependent RNA helicase DOB1 OS=Saccharomyces cerevisiae GN=MTR4 PE=1 SV=1	P47047	YJL050W	MTR4	0.85
	TRUE	180	NADTNVGDTPDHTQDK	0.0000000020000000.0	904.36	2	Phospho (ST)	40.92	1	1	195 : ATP-dependent RNA helicase DOB1 OS=Saccharomyces cerevisiae GN=MTR4 PE=1 SV=1	P47047	YJL050W	MTR4	0.7
	TRUE	6271	VVVPVLADSFEQEASR	0.0000000020000000.0	913.441	2	Phospho (ST)	72.31	4	2	195 : ATP-dependent RNA helicase DOB1 OS=Saccharomyces cerevisiae GN=MTR4 PE=1 SV=1	P47047	YJL050W	MTR4	24
	TRUE	1176	SKVEDAEYESSDDEDEKLDK	0.00000000020000000000.0	804.327	3	Phospho (ST)	67.53	3	1	196 : rRNA biogenesis protein RRP5 OS=Saccharomyces cerevisiae GN=RRP5 PE=1 SV=1	Q05022	YMR229C	RRP5	9999
	TRUE	1199	SKVEDAEYESSDDEDEKLDK	0.00000000002000000000.0	804.327	3	Phospho (ST)	43.79	1	1	196 : rRNA biogenesis protein RRP5 OS=Saccharomyces cerevisiae GN=RRP5 PE=1 SV=1	Q05022	YMR229C	RRP5	9999
	TRUE	1450	SKVEDAEYESSDDEDEKLDK	0.00000000022000000000.0	1245.97	2	2 Phospho (ST)	54.34	1	1	196 : rRNA biogenesis protein RRP5 OS=Saccharomyces cerevisiae GN=RRP5 PE=1 SV=1	Q05022	YMR229C	RRP5	2.51
	TRUE	1686	VEDAEYESSDDEDEKLDK	0.000000022000000000.0	1138.41	2	2 Phospho (ST)	57.68	8	2	196 : rRNA biogenesis protein RRP5 OS=Saccharomyces cerevisiae GN=RRP5 PE=1 SV=1	Q05022	YMR229C	RRP5	3.25
	TRUE	1065	QFEVSDDEKNDK	0.000020000000.0	767.309	2	Phospho (ST)	52.4	5	2	197 : Transcription regulatory protein SNF2 OS=Saccharomyces cerevisiae GN=SNF2 PE=1 SV=1	P22082	YOR290C	SNF2	1.06
	TRUE	2927	NAPLDSKDENFASVSPAGPSSVHNAK	0.00000000000000200000000000.0	907.083	3	Phospho (ST)	48.94	2	1	197 : Transcription regulatory protein SNF2 OS=Saccharomyces cerevisiae GN=SNF2 PE=1 SV=1	P22082	YOR290C	SNF2	0.625
	TRUE	1268	LGPQSMSR	0.00000020.0	478.207	2	Phospho (ST)	50.92	11	2	198 : Translation initiation factor eIF-2B subunit gamma OS=Saccharomyces cerevisiae GN=GCD1 PE=1 SV=3	P09032	YOR260W	GCD1	1.9
	TRUE	1282	LGPQSMSR	0.00002000.0	478.207	2	Phospho (ST)	54.51	3	1	198 : Translation initiation factor eIF-2B subunit gamma OS=Saccharomyces cerevisiae GN=GCD1 PE=1 SV=3	P09032	YOR260W	GCD1	2.2
	TRUE	4640	INNDENSSGNEEDEDGNRQEVLDFQDAER	0.00000022000000000000000000000.0	1166.78	3	2 Phospho (ST)	57.47	2	1	199 : Uncharacterized transporter YNR013C OS=Saccharomyces cerevisiae GN=YNR013C PE=1 SV=2	P27514	YNR013C	PHO91	4.91
	TRUE	441	YPAPGTSPSHNEGNSK	0.0000002000000000.0	861.86	2	Phospho (ST)	38.43	1	1	20 : EH domain-containing and endocytosis protein 1 OS=Saccharomyces cerevisiae GN=EDE1 PE=1 SV=2	P34216	YBL047C	EDE1	0.67
	TRUE	986	RANSNEDGESVSSIQESPK	0.0000000000002000200.0	1097.44	2	2 Phospho (ST)	71.43	3	2	20 : EH domain-containing and endocytosis protein 1 OS=Saccharomyces cerevisiae GN=EDE1 PE=1 SV=2	P34216	YBL047C	EDE1	1.29
	TRUE	1008	RANSNEDGESVSSIQESPK	0.0000000000000000200.0	1057.46	2	Phospho (ST)	40.33	2	2	20 : EH domain-containing and endocytosis protein 1 OS=Saccharomyces cerevisiae GN=EDE1 PE=1 SV=2	P34216	YBL047C	EDE1	1.14
	TRUE	1083	RANSNEDGESVSSIQESPK	0.0000000002020000000.0	1097.44	2	2 Phospho (ST)	62.11	2	2	20 : EH domain-containing and endocytosis protein 1 OS=Saccharomyces cerevisiae GN=EDE1 PE=1 SV=2	P34216	YBL047C	EDE1	1.4
	TRUE	1122	RANSNEDGESVSSIQESPK	0.0000000002000000000.0	1057.46	2	Phospho (ST)	47.84	1	1	20 : EH domain-containing and endocytosis protein 1 OS=Saccharomyces cerevisiae GN=EDE1 PE=1 SV=2	P34216	YBL047C	EDE1	1.14
	TRUE	1200	RANSNEDGESVSSIQESPK	0.0000000002002000200.0	1137.42	2	3 Phospho (ST)	53.39	1	1	20 : EH domain-containing and endocytosis protein 1 OS=Saccharomyces cerevisiae GN=EDE1 PE=1 SV=2	P34216	YBL047C	EDE1	1.45
	TRUE	1334	RANSNEDGESVSSIQESPK	0.0002000000000000200.0	1097.44	2	2 Phospho (ST)	53.41	1	1	20 : EH domain-containing and endocytosis protein 1 OS=Saccharomyces cerevisiae GN=EDE1 PE=1 SV=2	P34216	YBL047C	EDE1	1.7
	TRUE	1349	ANSNEDGESVSSIQESPK	0.000000000002000000.0	979.405	2	Phospho (ST)	41.14	1	1	20 : EH domain-containing and endocytosis protein 1 OS=Saccharomyces cerevisiae GN=EDE1 PE=1 SV=2	P34216	YBL047C	EDE1	1.64
	TRUE	1364	RANSNEDGESVSSIQESPK	0.0002000000000000000.0	1057.45	2	Phospho (ST)	68.12	1	1	20 : EH domain-containing and endocytosis protein 1 OS=Saccharomyces cerevisiae GN=EDE1 PE=1 SV=2	P34216	YBL047C	EDE1	2.11
	TRUE	1401	ANSNEDGESVSSIQESPK	0.000000000002000200.0	1019.39	2	2 Phospho (ST)	36.67	1	1	20 : EH domain-containing and endocytosis protein 1 OS=Saccharomyces cerevisiae GN=EDE1 PE=1 SV=2	P34216	YBL047C	EDE1	1.66
	TRUE	1425	ANSNEDGESVSSIQESPK	0.000000000000000200.0	979.4	2	Phospho (ST)	73.5	5	2	20 : EH domain-containing and endocytosis protein 1 OS=Saccharomyces cerevisiae GN=EDE1 PE=1 SV=2	P34216	YBL047C	EDE1	1.19
	TRUE	1504	ANSNEDGESVSSIQESPK	0.000000002002000000.0	1019.39	2	2 Phospho (ST)	51.79	2	1	20 : EH domain-containing and endocytosis protein 1 OS=Saccharomyces cerevisiae GN=EDE1 PE=1 SV=2	P34216	YBL047C	EDE1	1.64
	TRUE	1819	ANSNEDGESVSSIQESPK	0.000000002020000200.0	1059.37	2	3 Phospho (ST)	42.41	1	1	20 : EH domain-containing and endocytosis protein 1 OS=Saccharomyces cerevisiae GN=EDE1 PE=1 SV=2	P34216	YBL047C	EDE1	1.6
	TRUE	2588	SQSLTSSVANNAPQSVR	0.00002020000000000.0	953.409	2	2 Phospho (ST)	53.02	2	2	20 : EH domain-containing and endocytosis protein 1 OS=Saccharomyces cerevisiae GN=EDE1 PE=1 SV=2	P34216	YBL047C	EDE1	1.16
	TRUE	2607	SQSLTSSVANNAPQSVR	0.00200020000000000.0	953.409	2	2 Phospho (ST)	68.16	4	2	20 : EH domain-containing and endocytosis protein 1 OS=Saccharomyces cerevisiae GN=EDE1 PE=1 SV=2	P34216	YBL047C	EDE1	1.4
	TRUE	2831	TESDVFDR	0.00200000.0	524.703	2	Phospho (ST)	51	6	2	20 : EH domain-containing and endocytosis protein 1 OS=Saccharomyces cerevisiae GN=EDE1 PE=1 SV=2	P34216	YBL047C	EDE1	0.8
	TRUE	3372	FVETTVENSNLNVNR	0.000000002000000.0	908.417	2	Phospho (ST)	77.2	6	2	20 : EH domain-containing and endocytosis protein 1 OS=Saccharomyces cerevisiae GN=EDE1 PE=1 SV=2	P34216	YBL047C	EDE1	1.02
	TRUE	3923	TTPLSANSTGVSSLTR	0.0000000020020000.0	876.384	2	2 Phospho (ST)	48.71	4	2	20 : EH domain-containing and endocytosis protein 1 OS=Saccharomyces cerevisiae GN=EDE1 PE=1 SV=2	P34216	YBL047C	EDE1	1.66
	TRUE	4652	TTPLSANSTGVSSLTR	0.0000200200000000.0	876.385	2	2 Phospho (ST)	60.33	8	2	20 : EH domain-containing and endocytosis protein 1 OS=Saccharomyces cerevisiae GN=EDE1 PE=1 SV=2	P34216	YBL047C	EDE1	1.5
	TRUE	5037	LQEMFDDLSQR	0.00000000200.0	731.308	2	Phospho (ST)	52.01	6	2	20 : EH domain-containing and endocytosis protein 1 OS=Saccharomyces cerevisiae GN=EDE1 PE=1 SV=2	P34216	YBL047C	EDE1	1.12
	TRUE	5943	SQSLTSSVANNAPQSVRDDVELPETLEER	0.00002200000000000000000000000.0	1111.16	3	2 Phospho (ST)	46.32	1	1	20 : EH domain-containing and endocytosis protein 1 OS=Saccharomyces cerevisiae GN=EDE1 PE=1 SV=2	P34216	YBL047C	EDE1	9999
	TRUE	3192	AIASSPSLNSNLSK	0.00022000000000.0	774.839	2	2 Phospho (ST)	52.55	6	2	200 : Beta-glucan synthesis-associated protein KRE6 OS=Saccharomyces cerevisiae GN=KRE6 PE=1 SV=2	P32486	YPR159W	KRE6	1.3
	TRUE	414	KSEGDEESDDAVDENDVKK	0.0000000200000000000.0	730.297	3	Phospho (ST)	58.38	6	2	201 : Protein STU1 OS=Saccharomyces cerevisiae GN=STU1 PE=1 SV=1	P38198	YBL034C	STU1	1.98
	TRUE	664	SEGDEESDDAVDENDVKK	0.000000200000000000.0	1030.89	2	Phospho (ST)	79.18	3	2	201 : Protein STU1 OS=Saccharomyces cerevisiae GN=STU1 PE=1 SV=1	P38198	YBL034C	STU1	2.61
	TRUE	751	KSEGDEESDDAVDENDVK	0.000000020000000000.0	1030.89	2	Phospho (ST)	45.05	1	1	201 : Protein STU1 OS=Saccharomyces cerevisiae GN=STU1 PE=1 SV=1	P38198	YBL034C	STU1	2.54
	TRUE	1784	NSLNHSNSTLNVGPSR	0.0000020000000000.0	592.94	3	Phospho (ST)	39.75	3	2	203 : Protein transport protein SEC9 OS=Saccharomyces cerevisiae GN=SEC9 PE=1 SV=1	P40357	YGR009C	SEC9	0.95
	TRUE	1793	NSLNHSNSTLNVGPSR	0.0000000200000000.0	592.94	3	Phospho (ST)	37.02	1	1	203 : Protein transport protein SEC9 OS=Saccharomyces cerevisiae GN=SEC9 PE=1 SV=1	P40357	YGR009C	SEC9	1.28
	TRUE	1977	NSEVDLNEEPR	0.02000000000.0	691.285	2	Phospho (ST)	48.84	1	1	203 : Protein transport protein SEC9 OS=Saccharomyces cerevisiae GN=SEC9 PE=1 SV=1	P40357	YGR009C	SEC9	2.83
	TRUE	2091	NSLNHSNSTLNVGPSR	0.0200020000000000.0	928.888	2	2 Phospho (ST)	42.52	1	1	203 : Protein transport protein SEC9 OS=Saccharomyces cerevisiae GN=SEC9 PE=1 SV=1	P40357	YGR009C	SEC9	1.51
	TRUE	5080	QPQSQQAPMTYTPSFIASDEAARNSEVDLNEEPR	0.0000000010000000000000002000000000.0	1301.58	3	Oxidation (M); Phospho (ST)	63.47	2	1	203 : Protein transport protein SEC9 OS=Saccharomyces cerevisiae GN=SEC9 PE=1 SV=1	P40357	YGR009C	SEC9	9999
	TRUE	1646	SPSNLNSTSVTPR	0.2000000000000.0	720.331	2	Phospho (ST)	62.84	3	2	205 : Tricalbin-3 OS=Saccharomyces cerevisiae GN=TCB3 PE=1 SV=1	Q03640	YML072C	TCB3	1.68
	TRUE	1651	SPSNLNSTSVTPR	0.0020000000000.0	720.33	2	Phospho (ST)	69.34	3	2	205 : Tricalbin-3 OS=Saccharomyces cerevisiae GN=TCB3 PE=1 SV=1	Q03640	YML072C	TCB3	1.56
	TRUE	19	KPTEVNDSENNSSEEDKKK	0.0000000000002000000.0	565.251	4	Phospho (ST)	40.85	1	1	206 : Imitation switch two complex protein 1 OS=Saccharomyces cerevisiae GN=ITC1 PE=1 SV=1	P53125	YGL133W	ITC1	0.8
	TRUE	26	KPTEVNDSENNSSEEDKK	0.000000000002000000.0	710.634	3	Phospho (ST)	36.45	1	1	206 : Imitation switch two complex protein 1 OS=Saccharomyces cerevisiae GN=ITC1 PE=1 SV=1	P53125	YGL133W	ITC1	1.18
	TRUE	231	SNSANVSSPESEK	0.0000000200000.0	708.288	2	Phospho (ST)	67.94	4	2	206 : Imitation switch two complex protein 1 OS=Saccharomyces cerevisiae GN=ITC1 PE=1 SV=1	P53125	YGL133W	ITC1	0.8
	TRUE	1466	LETDESPIQTK	0.00000200000.0	670.803	2	Phospho (ST)	51.01	4	2	207 : High-affinity glucose transporter HXT2 OS=Saccharomyces cerevisiae GN=HXT2 PE=1 SV=1	P23585	YMR011W	HXT2	0.27
	TRUE	3799	SDISPSDKEVGYLSDGVPK	0.0000000000000200000.0	1036.97	2	Phospho (ST)	71.27	2	2	208 : Protein FYV8 OS=Saccharomyces cerevisiae GN=FYV8 PE=1 SV=1	P46949	YGR196C	FYV8	0.91
	TRUE	3826	SDISPSDKEVGYLSDGVPK	0.0000000000000200000.0	691.653	3	Phospho (ST)	48.38	2	1	208 : Protein FYV8 OS=Saccharomyces cerevisiae GN=FYV8 PE=1 SV=1	P46949	YGR196C	FYV8	0.84
	TRUE	4052	GSILLTSDEEEEEK	0.00000020000000.0	829.856	2	Phospho (ST)	72.92	3	1	208 : Protein FYV8 OS=Saccharomyces cerevisiae GN=FYV8 PE=1 SV=1	P46949	YGR196C	FYV8	1.94
	TRUE	4083	SDISPSDKEVGYLSDGVPK	0.0000020000000200000.0	1076.96	2	2 Phospho (ST)	43.2	2	2	208 : Protein FYV8 OS=Saccharomyces cerevisiae GN=FYV8 PE=1 SV=1	P46949	YGR196C	FYV8	0.88
	TRUE	4565	GSILLTSDEEEEEK	0.00000220000000.0	869.84	2	2 Phospho (ST)	40.89	1	1	208 : Protein FYV8 OS=Saccharomyces cerevisiae GN=FYV8 PE=1 SV=1	P46949	YGR196C	FYV8	9999
	TRUE	204	KKSLQQNSLSR	0.00200000000.0	456.905	3	Phospho (ST)	45.61	1	1	209 : Nitrogen regulatory protein GLN3 OS=Saccharomyces cerevisiae GN=GLN3 PE=1 SV=2	P18494	YER040W	GLN3	1.41
	TRUE	1880	HNSNTVTPNFR	0.00200000000.0	683.799	2	Phospho (ST)	46.9	5	2	209 : Nitrogen regulatory protein GLN3 OS=Saccharomyces cerevisiae GN=GLN3 PE=1 SV=2	P18494	YER040W	GLN3	1.03
	TRUE	1895	HNSNTVTPNFR	0.00000020000.0	683.799	2	Phospho (ST)	36.84	1	1	209 : Nitrogen regulatory protein GLN3 OS=Saccharomyces cerevisiae GN=GLN3 PE=1 SV=2	P18494	YER040W	GLN3	0.94
	TRUE	4210	AAADALSDLEIKDSKSNLNK	0.00000000000000020000.0	728.358	3	Phospho (ST)	45.28	2	2	21 : Ribonucleoside-diphosphate reductase small chain 1 OS=Saccharomyces cerevisiae GN=RNR2 PE=1 SV=2	P09938	YJL026W	RNR2	1.23
	TRUE	4226	AAADALSDLEIKDSKSNLNK	0.00000000000002000000.0	728.358	3	Phospho (ST)	37.86	1	1	21 : Ribonucleoside-diphosphate reductase small chain 1 OS=Saccharomyces cerevisiae GN=RNR2 PE=1 SV=2	P09938	YJL026W	RNR2	1.6
	TRUE	5860	YTGNLSPVSDIVR	0.0000020020000.0	790.842	2	2 Phospho (ST)	41.13	2	2	210 : Protein AXL2 OS=Saccharomyces cerevisiae GN=AXL2 PE=1 SV=1	P38928	YIL140W	AXL2	2.19
	TRUE	1314	TRSNPHDSSPSYQDDLEK	0.200000000000000000.0	719.303	3	Phospho (ST)	49.51	1	1	212 : Epsin-2 OS=Saccharomyces cerevisiae GN=ENT2 PE=1 SV=1	Q05785	YLR206W	ENT2	5.66
	TRUE	1474	TRSNPHDSSPSYQDDLEK	0.002000002000000000.0	1118.43	2	2 Phospho (ST)	40.27	1	1	212 : Epsin-2 OS=Saccharomyces cerevisiae GN=ENT2 PE=1 SV=1	Q05785	YLR206W	ENT2	4.83
	TRUE	35	KSSFAENSDKK	0.00200000000.0	440.866	3	Phospho (ST)	46.43	3	2	215 : Bud site selection protein 27 OS=Saccharomyces cerevisiae GN=BUD27 PE=1 SV=1	P43573	YFL023W	BUD27	3.33
	TRUE	2828	ILENISDDDYDDDDDGNKK	0.0000020000000000000.0	760.302	3	Phospho (ST)	64.14	5	2	215 : Bud site selection protein 27 OS=Saccharomyces cerevisiae GN=BUD27 PE=1 SV=1	P43573	YFL023W	BUD27	1.09
	TRUE	3780	ANLDKPITEGIASPTSPK	0.000000000000202000.0	999.963	2	2 Phospho (ST)	51.52	1	1	216 : Serine/threonine-protein kinase BCK1/SLK1/SSP31 OS=Saccharomyces cerevisiae GN=BCK1 PE=1 SV=1	Q01389	YJL095W	BCK1	1.02
	TRUE	3793	ANLDKPITEGIASPTSPK	0.000000000000200200.0	999.963	2	2 Phospho (ST)	50.95	3	2	216 : Serine/threonine-protein kinase BCK1/SLK1/SSP31 OS=Saccharomyces cerevisiae GN=BCK1 PE=1 SV=1	Q01389	YJL095W	BCK1	1.03
	TRUE	6337	SASPPASPSYPSIFR	0.002000000300000.0	862.361	2	Phospho (ST); Phospho (Y)	38.68	1	1	216 : Serine/threonine-protein kinase BCK1/SLK1/SSP31 OS=Saccharomyces cerevisiae GN=BCK1 PE=1 SV=1	Q01389	YJL095W	BCK1	1
	TRUE	832	DKATQTAQISDAETR	0.000000000200000.0	857.885	2	Phospho (ST)	83.04	2	1	217 : Origin recognition complex subunit 1 OS=Saccharomyces cerevisiae GN=ORC1 PE=1 SV=1	P54784	YML065W	ORC1	0.86
	TRUE	939	ATQTAQISDAETR	0.0000000200000.0	736.325	2	Phospho (ST)	55.93	5	2	217 : Origin recognition complex subunit 1 OS=Saccharomyces cerevisiae GN=ORC1 PE=1 SV=1	P54784	YML065W	ORC1	1.6
	TRUE	3485	KSSYITVDGIK	0.00200000000.0	645.821	2	Phospho (ST)	59.41	6	2	218 : High-affinity glutamine permease OS=Saccharomyces cerevisiae GN=GNP1 PE=1 SV=2	P48813	YDR508C	GNP1	3.04
	TRUE	3872	KSSYITVDGIK	0.02000200000.0	685.805	2	2 Phospho (ST)	38.91	1	1	218 : High-affinity glutamine permease OS=Saccharomyces cerevisiae GN=GNP1 PE=1 SV=2	P48813	YDR508C	GNP1	2.1
	TRUE	3879	KSSYITVDGIK	0.00200200000.0	685.805	2	2 Phospho (ST)	44.11	4	2	218 : High-affinity glutamine permease OS=Saccharomyces cerevisiae GN=GNP1 PE=1 SV=2	P48813	YDR508C	GNP1	1.86
	TRUE	1488	QQTIDEQSQISPEK	0.00000000002000.0	855.882	2	Phospho (ST)	56.02	2	1	219 : 26S proteasome regulatory subunit RPN1 OS=Saccharomyces cerevisiae GN=RPN1 PE=1 SV=3	P38764	YHR027C	RPN1	1.3
	TRUE	5803	MNTSFIDSMTPDSPVK	0.0000000000002000.0	925.393	2	Phospho (ST)	79.73	2	1	220 : Protein BNI4 OS=Saccharomyces cerevisiae GN=BNI4 PE=1 SV=1	P53858	YNL233W	BNI4	2.42
	TRUE	5844	FLDNHEVDSIVSLER	0.000000000002000.0	926.928	2	Phospho (ST)	58.92	2	1	220 : Protein BNI4 OS=Saccharomyces cerevisiae GN=BNI4 PE=1 SV=1	P53858	YNL233W	BNI4	9999
	TRUE	6379	SPSHDNEAGSVDNSEISQLLQSAATK	0.00000000020000000000000000.0	922.414	3	Phospho (ST)	40.68	1	1	221 : DNA-binding protein REB1 OS=Saccharomyces cerevisiae GN=REB1 PE=1 SV=2	P21538	YBR049C	REB1	9999
	TRUE	6444	SPSHDNEAGSVDNSEISQLLQSAATK	0.20000000000000000000000000.0	922.414	3	Phospho (ST)	58.01	3	2	221 : DNA-binding protein REB1 OS=Saccharomyces cerevisiae GN=REB1 PE=1 SV=2	P21538	YBR049C	REB1	-9999
	TRUE	2620	SLKSEPVGTPNIEENK	0.2000000000000000.0	911.435	2	Phospho (ST)	77.72	6	2	223 : Chitin biosynthesis protein CHS5 OS=Saccharomyces cerevisiae GN=CHS5 PE=1 SV=1	Q12114	YLR330W	CHS5	1.47
	TRUE	2133	APGSDDEEGGNLGRPIENPK	0.00020000000000000000.0	1066.47	2	Phospho (ST)	63.86	1	1	224 : Osmosensing histidine protein kinase SLN1 OS=Saccharomyces cerevisiae GN=SLN1 PE=1 SV=1	P39928	YJL147C	SLN1	1.77
	TRUE	2140	APGSDDEEGGNLGRPIENPK	0.00020000000000000000.0	711.316	3	Phospho (ST)	52.73	6	2	224 : Osmosensing histidine protein kinase SLN1 OS=Saccharomyces cerevisiae GN=SLN1 PE=1 SV=1	P39928	YJL147C	SLN1	1.24
	TRUE	5297	SSLTNDVLPEVR	0.020000000000.0	705.338	2	Phospho (ST)	41.1	2	1	224 : Osmosensing histidine protein kinase SLN1 OS=Saccharomyces cerevisiae GN=SLN1 PE=1 SV=1	P39928	YJL147C	SLN1	1.19
	TRUE	59	ASPDNSHMGR	0.0200000000.0	576.219	2	Phospho (ST)	44.18	4	2	225 : Dual specificity protein kinase YAK1 OS=Saccharomyces cerevisiae GN=YAK1 PE=1 SV=1	P14680	YJL141C	YAK1	-9999
	TRUE	71	KGSISNASPKPR	0.002000020000.0	701.318	2	2 Phospho (ST)	37.86	1	1	226 : Rho-type GTPase-activating protein 2 OS=Saccharomyces cerevisiae GN=RGA2 PE=1 SV=1	Q06407	YJL141C	YAK1	1.03
	TRUE	109	KGSISNASPKPR	0.002000000000.0	441.226	3	Phospho (ST)	37.25	2	1	226 : Rho-type GTPase-activating protein 2 OS=Saccharomyces cerevisiae GN=RGA2 PE=1 SV=1	Q06407	YJL141C	YAK1	0.29
	TRUE	4095	KEQTPFNDIQSAVK	0.00020000000000.0	842.901	2	Phospho (ST)	66.32	3	1	227 : Sterol uptake control protein 2 OS=Saccharomyces cerevisiae GN=UPC2 PE=1 SV=1	Q12151	YDR213W	UPC2	0.22
	TRUE	1061	GEEIMGGDEKQSEAGEK	0.00000000000200000.0	937.379	2	Phospho (ST)	82.02	4	2	228 : Uncharacterized protein YFR016C OS=Saccharomyces cerevisiae GN=YFR016C PE=1 SV=1	P43597	YFR016C	-	1.4
	TRUE	2585	ENEDVEVDTEEDAEVENSEK	0.00000000200000000000.0	1194.96	2	Phospho (ST)	107.35	1	1	228 : Uncharacterized protein YFR016C OS=Saccharomyces cerevisiae GN=YFR016C PE=1 SV=1	P43597	YFR016C	-	1.15
	TRUE	3011	ESTGIEVGNSPITR	0.00000000020000.0	770.356	2	Phospho (ST)	60.61	4	2	228 : Uncharacterized protein YFR016C OS=Saccharomyces cerevisiae GN=YFR016C PE=1 SV=1	P43597	YFR016C	-	0.36
	TRUE	2948	NPNLSFDSHPPR	0.000020000000.0	730.82	2	Phospho (ST)	43.28	3	2	229 : Trehalose synthase complex regulatory subunit TPS3 OS=Saccharomyces cerevisiae GN=TPS3 PE=1 SV=3	P38426	YMR261C	TPS3	1.4
	TRUE	5010	SVPDVDPAVVDVAK	0.20000000000000.0	745.861	2	Phospho (ST)	53.26	7	2	229 : Trehalose synthase complex regulatory subunit TPS3 OS=Saccharomyces cerevisiae GN=TPS3 PE=1 SV=3	P38426	YMR261C	TPS3	1.35
	TRUE	5576	SSSVTSASSHYIGLPQEAQINGEPLQR	0.022000000000000000000000000.0	1006.12	3	2 Phospho (ST)	48.24	1	1	229 : Trehalose synthase complex regulatory subunit TPS3 OS=Saccharomyces cerevisiae GN=TPS3 PE=1 SV=3	P38426	YMR261C	TPS3	9999
	TRUE	591	LETHVSTEEK	0.0000020000.0	626.777	2	Phospho (ST)	42.07	6	2	23 : COPII coat assembly protein SEC16 OS=Saccharomyces cerevisiae GN=SEC16 PE=1 SV=2	P48415	YPL085W	SEC16	1.72
	TRUE	1234	IGDSLQGSPQR	0.00000002000.0	619.282	2	Phospho (ST)	81.49	15	2	23 : COPII coat assembly protein SEC16 OS=Saccharomyces cerevisiae GN=SEC16 PE=1 SV=2	P48415	YPL085W	SEC16	0.73
	TRUE	1427	IGDSLQGSPQR	0.00020002000.0	659.266	2	2 Phospho (ST)	61.84	7	2	23 : COPII coat assembly protein SEC16 OS=Saccharomyces cerevisiae GN=SEC16 PE=1 SV=2	P48415	YPL085W	SEC16	1.18
	TRUE	1638	TSPAIYAR	0.02000000.0	479.723	2	Phospho (ST)	51.85	3	2	23 : COPII coat assembly protein SEC16 OS=Saccharomyces cerevisiae GN=SEC16 PE=1 SV=2	P48415	YPL085W	SEC16	0.5
	TRUE	3051	SYSEETSEDIFHGHDK	0.2000000000000000.0	654.259	3	Phospho (ST)	51.67	4	1	23 : COPII coat assembly protein SEC16 OS=Saccharomyces cerevisiae GN=SEC16 PE=1 SV=2	P48415	YPL085W	SEC16	2.88
	TRUE	3167	YNDVIEDESDDDNMSTDEAK	0.00000000200000000000.0	1192.93	2	Phospho (ST)	99.07	1	1	23 : COPII coat assembly protein SEC16 OS=Saccharomyces cerevisiae GN=SEC16 PE=1 SV=2	P48415	YPL085W	SEC16	3
	TRUE	3185	GVSNASVGSSASFGAR	0.0020020000000000.0	807.322	2	2 Phospho (ST)	72.05	6	2	23 : COPII coat assembly protein SEC16 OS=Saccharomyces cerevisiae GN=SEC16 PE=1 SV=2	P48415	YPL085W	SEC16	0.94
	TRUE	3463	YNDVIEDESDDDNMSTDEAK	0.00000000200000020000.0	1232.92	2	2 Phospho (ST)	46.75	1	1	23 : COPII coat assembly protein SEC16 OS=Saccharomyces cerevisiae GN=SEC16 PE=1 SV=2	P48415	YPL085W	SEC16	2.3
	TRUE	3747	NPSLDVVAGELHNNNEHTQK	0.00200000000000000000.0	766.017	3	Phospho (ST)	36.77	1	1	23 : COPII coat assembly protein SEC16 OS=Saccharomyces cerevisiae GN=SEC16 PE=1 SV=2	P48415	YPL085W	SEC16	5.05
	TRUE	4214	FGSGNSFSSLDKPIPQSR	0.000000000000000020.0	668.646	3	Phospho (ST)	60.34	6	2	23 : COPII coat assembly protein SEC16 OS=Saccharomyces cerevisiae GN=SEC16 PE=1 SV=2	P48415	YPL085W	SEC16	1.68
	TRUE	4265	FGSGNSFSSLDKPIPQSR	0.000000000000000020.0	1002.47	2	Phospho (ST)	36.62	1	1	23 : COPII coat assembly protein SEC16 OS=Saccharomyces cerevisiae GN=SEC16 PE=1 SV=2	P48415	YPL085W	SEC16	1.78
	TRUE	4360	FGSGNSFSSLDKPIPQSR	0.000002000000000000.0	1002.47	2	Phospho (ST)	42.12	1	1	23 : COPII coat assembly protein SEC16 OS=Saccharomyces cerevisiae GN=SEC16 PE=1 SV=2	P48415	YPL085W	SEC16	1.67
	TRUE	4405	AFKPLESDADKYNDVIEDESDDDNMSTDEAK	0.0000000000000000000200000000000.0	1196.16	3	Phospho (ST)	53.22	3	1	23 : COPII coat assembly protein SEC16 OS=Saccharomyces cerevisiae GN=SEC16 PE=1 SV=2	P48415	YPL085W	SEC16	9999
	TRUE	4727	FGSGNSFSSLDKPIPQSR	0.002000000000000000.0	668.646	3	Phospho (ST)	59.96	5	2	23 : COPII coat assembly protein SEC16 OS=Saccharomyces cerevisiae GN=SEC16 PE=1 SV=2	P48415	YPL085W	SEC16	2.82
	TRUE	4864	LGTVPSNYVSSPDLVR	0.0000000002000000.0	892.435	2	Phospho (ST)	69.06	5	2	23 : COPII coat assembly protein SEC16 OS=Saccharomyces cerevisiae GN=SEC16 PE=1 SV=2	P48415	YPL085W	SEC16	1.46
	TRUE	5108	LGTVPSNYVSSPDLVR	0.0000000300200000.0	932.419	2	Phospho (ST); Phospho (Y)	38.93	1	1	23 : COPII coat assembly protein SEC16 OS=Saccharomyces cerevisiae GN=SEC16 PE=1 SV=2	P48415	YPL085W	SEC16	2
	TRUE	5252	LPWEVSDGEVSSGK	0.00000200000000.0	785.346	2	Phospho (ST)	57.76	7	2	23 : COPII coat assembly protein SEC16 OS=Saccharomyces cerevisiae GN=SEC16 PE=1 SV=2	P48415	YPL085W	SEC16	2.19
	TRUE	5631	TNSAISQSPVNYAFPNPYK	0.0000000200000000000.0	1089.5	2	Phospho (ST)	68.65	7	2	23 : COPII coat assembly protein SEC16 OS=Saccharomyces cerevisiae GN=SEC16 PE=1 SV=2	P48415	YPL085W	SEC16	0.6
	TRUE	5649	RESIISTGSEFLPPPK	0.0020020000000000.0	959.442	2	2 Phospho (ST)	45.38	3	2	23 : COPII coat assembly protein SEC16 OS=Saccharomyces cerevisiae GN=SEC16 PE=1 SV=2	P48415	YPL085W	SEC16	3.76
	TRUE	5991	AASHSEEPLELPESTINSSFNDDSVNR	0.000020000000000000000000000.0	1009.11	3	Phospho (ST)	49.25	2	1	23 : COPII coat assembly protein SEC16 OS=Saccharomyces cerevisiae GN=SEC16 PE=1 SV=2	P48415	YPL085W	SEC16	9999
	TRUE	6084	TNSAISQSPVNYAFPNPYK	0.0000020200000000000.0	1129.48	2	2 Phospho (ST)	37.14	1	1	23 : COPII coat assembly protein SEC16 OS=Saccharomyces cerevisiae GN=SEC16 PE=1 SV=2	P48415	YPL085W	SEC16	2.3
	TRUE	6087	TNSAISQSPVNYAFPNPYK	0.2000020000000000000.0	1129.48	2	2 Phospho (ST)	52.6	1	1	23 : COPII coat assembly protein SEC16 OS=Saccharomyces cerevisiae GN=SEC16 PE=1 SV=2	P48415	YPL085W	SEC16	2.32
	TRUE	6090	TNSAISQSPVNYAFPNPYK	0.0020000200000000000.0	1129.48	2	2 Phospho (ST)	43.6	1	1	23 : COPII coat assembly protein SEC16 OS=Saccharomyces cerevisiae GN=SEC16 PE=1 SV=2	P48415	YPL085W	SEC16	2.25
	TRUE	6237	HEDLFAASGNDEKLPWEVSDGEVSSGK	0.000000000000000000200000000.0	995.105	3	Phospho (ST)	55.12	3	1	23 : COPII coat assembly protein SEC16 OS=Saccharomyces cerevisiae GN=SEC16 PE=1 SV=2	P48415	YPL085W	SEC16	9999
	TRUE	6805	SNSNVPSLFADFPAPPK	0.20000000000000000.0	934.435	2	Phospho (ST)	53.44	1	1	23 : COPII coat assembly protein SEC16 OS=Saccharomyces cerevisiae GN=SEC16 PE=1 SV=2	P48415	YPL085W	SEC16	20.5
	TRUE	6813	SNSNVPSLFADFPAPPK	0.00200000000000000.0	934.435	2	Phospho (ST)	47.07	5	2	23 : COPII coat assembly protein SEC16 OS=Saccharomyces cerevisiae GN=SEC16 PE=1 SV=2	P48415	YPL085W	SEC16	24.03
	TRUE	1785	RLSQPDSTVSVATK	0.00200000000000.0	784.887	2	Phospho (ST)	58.24	6	2	231 : Probable serine/threonine-protein kinase HSL1 OS=Saccharomyces cerevisiae GN=HSL1 PE=1 SV=1	P34244	YKL101W	HSL1	1.6
	TRUE	1116	YDSSTDLQAGR	0.00200000000.0	646.761	2	Phospho (ST)	55.66	6	2	232 : Protein SQS1 OS=Saccharomyces cerevisiae (strain YJM789) GN=SQS1 PE=3 SV=1	A6ZRL6	YNL224C	SQS1	1.11
	TRUE	6098	ADNNLLPSPSPQLTEDIK	0.000000020200000000.0	1056.47	2	2 Phospho (ST)	44.66	1	1	232 : Protein SQS1 OS=Saccharomyces cerevisiae (strain YJM789) GN=SQS1 PE=3 SV=1	A6ZRL6	YNL224C	SQS1	5.05
	TRUE	4950	QSSGEWEQEMGIEK	0.00200000000000.0	859.343	2	Phospho (ST)	59.77	6	2	233 : Protein ZDS1 OS=Saccharomyces cerevisiae GN=ZDS1 PE=1 SV=1	P50111	YMR273C	ZDS1	1.4
	TRUE	696	VNNNATLTPNDSNDEK	0.0000000200000000.0	913.383	2	Phospho (ST)	60.15	6	2	234 : SWI/SNF chromatin-remodeling complex subunit SWI1 OS=Saccharomyces cerevisiae GN=ADR6 PE=1 SV=1	P09547	YPL016W	ADR6	1.06
	TRUE	4024	SVSTEDNIHLLR	0.000200000000.0	732.349	2	Phospho (ST)	69.49	4	2	235 : Ubiquitin ligase-binding protein BUL2 OS=Saccharomyces cerevisiae GN=BUL2 PE=1 SV=1	Q03758	YML111W	BUL2	1.62
	TRUE	4029	SVSTEDNIHLLR	0.002000000000.0	732.349	2	Phospho (ST)	47.17	2	2	235 : Ubiquitin ligase-binding protein BUL2 OS=Saccharomyces cerevisiae GN=BUL2 PE=1 SV=1	Q03758	YML111W	BUL2	2.375
	TRUE	428	LDSQETPSTEESR	0.0000020000000.0	779.817	2	Phospho (ST)	51.84	5	2	236 : SWI/SNF complex subunit SWI3 OS=Saccharomyces cerevisiae GN=SWI3 PE=1 SV=1	P32591	YJL176C	SWI3	0.63
	TRUE	2532	QLGNTSSVANTPSEIPDAHK	0.00000020002000000000.0	742.654	3	2 Phospho (ST)	40.48	2	2	236 : SWI/SNF complex subunit SWI3 OS=Saccharomyces cerevisiae GN=SWI3 PE=1 SV=1	P32591	YJL176C	SWI3	1.17
	TRUE	6284	EMDEVEEDDEDDDQPMISPDNSIFGDTK	0.0000000000000000020000000000.0	1099.08	3	Phospho (ST)	52.03	2	1	236 : SWI/SNF complex subunit SWI3 OS=Saccharomyces cerevisiae GN=SWI3 PE=1 SV=1	P32591	YJL176C	SWI3	9999
	TRUE	4954	VGAENDGDSSLFLR	0.00000000020000.0	780.341	2	Phospho (ST)	42.7	3	1	237 : Transcriptional activator SPT7 OS=Saccharomyces cerevisiae GN=SPT7 PE=1 SV=1	P35177	YBR081C	SPT7	-9999
	TRUE	5379	VGAENDGDSSLFLR	0.00000000200000.0	780.341	2	Phospho (ST)	52.87	6	2	237 : Transcriptional activator SPT7 OS=Saccharomyces cerevisiae GN=SPT7 PE=1 SV=1	P35177	YBR081C	SPT7	0.97
	TRUE	2122	KSVSKPNAPLEPDNIK	0.0200000000000000.0	606.312	3	Phospho (ST)	38.7	3	2	239 : Probable DNA-binding protein SNT1 OS=Saccharomyces cerevisiae GN=SNT1 PE=1 SV=2	P25357	YCR033W	SNT1	0.98
	TRUE	2825	SVSKPNAPLEPDNIK	0.200000000000000.0	844.917	2	Phospho (ST)	49.9	3	2	239 : Probable DNA-binding protein SNT1 OS=Saccharomyces cerevisiae GN=SNT1 PE=1 SV=2	P25357	YCR033W	SNT1	0.46
	TRUE	2839	SVSKPNAPLEPDNIK	0.002000000000000.0	844.917	2	Phospho (ST)	46.17	1	1	239 : Probable DNA-binding protein SNT1 OS=Saccharomyces cerevisiae GN=SNT1 PE=1 SV=2	P25357	YCR033W	SNT1	0.43
	TRUE	5427	GDPLGTPEKVENMIEQR	0.00000200000000000.0	664.975	3	Phospho (ST)	52.17	2	1	239 : Probable DNA-binding protein SNT1 OS=Saccharomyces cerevisiae GN=SNT1 PE=1 SV=2	P25357	YCR033W	SNT1	10.04
	TRUE	5965	DLPSLGSNAAFANVK	0.000000200000000.0	792.377	2	Phospho (ST)	42.56	1	1	24 : Protein SCP160 OS=Saccharomyces cerevisiae GN=SCP160 PE=1 SV=3	P06105	YJL080C	SCP160	1.36
	TRUE	1440	NSELESQEKNNLTK	0.00000200000000.0	857.388	2	Phospho (ST)	63.62	5	2	243 : Valine/tyrosine/tryptophan amino-acid permease OS=Saccharomyces cerevisiae GN=VAP1 PE=1 SV=1	P38085	YBR069C	TAT1	3.52
	TRUE	4272	SINNAEADSAAATAAAETMTQDK	0.00000000200000000000000.0	1181	2	Phospho (ST)	47.54	1	1	244 : Protein SLA2 OS=Saccharomyces cerevisiae GN=SLA2 PE=1 SV=3	P33338	YNL243W	SLA2	1.87
	TRUE	338	TRSEAEQIDTSK	0.002000000000.0	722.819	2	Phospho (ST)	56.11	5	2	245 : Condensin complex subunit 3 OS=Saccharomyces cerevisiae GN=YCG1 PE=1 SV=2	Q06680	YDR325W	YCG1	1.16
	TRUE	3968	DVEESNFSTSPLR	0.0000000002000.0	780.833	2	Phospho (ST)	54.03	6	2	246 : Uncharacterized transcriptional regulatory protein YLR278C OS=Saccharomyces cerevisiae GN=YLR278C PE=1 SV=1	Q05854	YLR278C	-	1.88
	TRUE	4108	ISAPLLNNNK	0.0200000000.0	582.295	2	Phospho (ST)	43.37	4	2	248 : Vacuolar segregation protein 7 OS=Saccharomyces cerevisiae GN=VAC7 PE=1 SV=1	P53950	YNL054W	VAC7	0.68
	TRUE	1602	IIEEHESPIDAEK	0.0000002000000.0	795.359	2	Phospho (ST)	59.79	6	2	249 : Cell membrane protein YLR413W OS=Saccharomyces cerevisiae GN=YLR413W PE=1 SV=1	Q06689	YLR413W	INA1	1.05
	TRUE	257	IQEYDKASTK	0.0000000200.0	631.787	2	Phospho (ST)	40.83	2	1	25 : Transposon Ty1-DR5 Gag-Pol polyprotein OS=Saccharomyces cerevisiae GN=TY1B-DR5 PE=1 SV=1	P0C2I2	YDR316W-B	-	-9999
	TRUE	337	AVSPTDSTPPSTHTEDSKR	0.0020000000000000000.0	698.311	3	Phospho (ST)	40.12	1	1	25 : Transposon Ty1-DR5 Gag-Pol polyprotein OS=Saccharomyces cerevisiae GN=TY1B-DR5 PE=1 SV=1	P0C2I2	YDR316W-B	-	2.47
	TRUE	346	AHNVSTSNNSPSTDNDSISK	0.00000000000020000000.0	1077.95	2	Phospho (ST)	51.45	1	1	25 : Transposon Ty1-DR5 Gag-Pol polyprotein OS=Saccharomyces cerevisiae GN=TY1B-DR5 PE=1 SV=1	P0C2I2	YDR316W-B	-	0.99
	TRUE	349	AHNVSTSNNSPSTDNDSISK	0.00000000000000002000.0	718.969	3	Phospho (ST)	41.33	3	1	25 : Transposon Ty1-DR5 Gag-Pol polyprotein OS=Saccharomyces cerevisiae GN=TY1B-DR5 PE=1 SV=1	P0C2I2	YDR316W-B	-	0.25
	TRUE	361	AHNVSTSNNSPSTDNDSISK	0.00000000000000002000.0	1077.95	2	Phospho (ST)	91.69	2	1	25 : Transposon Ty1-DR5 Gag-Pol polyprotein OS=Saccharomyces cerevisiae GN=TY1B-DR5 PE=1 SV=1	P0C2I2	YDR316W-B	-	0.9
	TRUE	493	AVSPTDSTPPSTHTEDSK	0.000020000000000000.0	968.912	2	Phospho (ST)	45.9	2	2	25 : Transposon Ty1-DR5 Gag-Pol polyprotein OS=Saccharomyces cerevisiae GN=TY1B-DR5 PE=1 SV=1	P0C2I2	YDR316W-B	-	2.03
	TRUE	497	AVSPTDSTPPSTHTEDSK	0.002000000000000000.0	968.912	2	Phospho (ST)	49.92	2	2	25 : Transposon Ty1-DR5 Gag-Pol polyprotein OS=Saccharomyces cerevisiae GN=TY1B-DR5 PE=1 SV=1	P0C2I2	YDR316W-B	-	2
	TRUE	1316	TVPQISDQETEKR	0.0000020000000.0	805.875	2	Phospho (ST)	56.67	3	1	25 : Transposon Ty1-DR5 Gag-Pol polyprotein OS=Saccharomyces cerevisiae GN=TY1B-DR5 PE=1 SV=1	P0C2I2	YDR316W-B	-	1.75
	TRUE	1369	HSDSYSENETNHTNVPISSTGGTNNK	0.00020000000000000000000000.0	957.4	3	Phospho (ST)	51.78	5	2	25 : Transposon Ty1-DR5 Gag-Pol polyprotein OS=Saccharomyces cerevisiae GN=TY1B-DR5 PE=1 SV=1	P0C2I2	YDR316W-B	-	1.17
	TRUE	1685	TVPQISDQETEK	0.000002000000.0	727.825	2	Phospho (ST)	41.88	3	2	25 : Transposon Ty1-DR5 Gag-Pol polyprotein OS=Saccharomyces cerevisiae GN=TY1B-DR5 PE=1 SV=1	P0C2I2	YDR316W-B	-	1.4
	TRUE	2489	EVHTNQDPLDVSASK	0.000200000000000.0	860.384	2	Phospho (ST)	52.92	1	1	25 : Transposon Ty1-DR5 Gag-Pol polyprotein OS=Saccharomyces cerevisiae GN=TY1B-DR5 PE=1 SV=1	P0C2I2	YDR316W-B	-	1.06
	TRUE	2531	EVHTNQDPLDVSASK	0.000000000002000.0	860.384	2	Phospho (ST)	60.47	7	2	25 : Transposon Ty1-DR5 Gag-Pol polyprotein OS=Saccharomyces cerevisiae GN=TY1B-DR5 PE=1 SV=1	P0C2I2	YDR316W-B	-	0.47
	TRUE	3723	SPSIDASPPENNSSHNIVPIK	0.002000000000000000000.0	761.694	3	Phospho (ST)	45.58	2	2	25 : Transposon Ty1-DR5 Gag-Pol polyprotein OS=Saccharomyces cerevisiae GN=TY1B-DR5 PE=1 SV=1	P0C2I2	YDR316W-B	-	0.86
	TRUE	4602	EVDPNISESNILPSK	0.000000002000000.0	861.404	2	Phospho (ST)	38.43	1	1	25 : Transposon Ty1-DR5 Gag-Pol polyprotein OS=Saccharomyces cerevisiae GN=TY1B-DR5 PE=1 SV=1	P0C2I2	YDR316W-B	-	1.44
	TRUE	2251	ADDDVSNNDEEVENGLDHGNSNDR	0.000002000000000000000000.0	904.01	3	Phospho (ST)	55.88	2	1	250 : E3 ubiquitin-protein ligase TOM1 OS=Saccharomyces cerevisiae GN=TOM1 PE=1 SV=1	Q03280	YDR457W	TOM1	1.98
	TRUE	5515	IEDHDEVEDEVDESDKEEIPDMFK	0.000000000000020000000000.0	991.403	3	Phospho (ST)	38.77	1	1	250 : E3 ubiquitin-protein ligase TOM1 OS=Saccharomyces cerevisiae GN=TOM1 PE=1 SV=1	Q03280	YDR457W	TOM1	9999
	TRUE	4393	TDFIDSDGKVVTAYR	0.000002000000000.0	883.904	2	Phospho (ST)	72.36	5	2	251 : Cell wall integrity sensor MID2 OS=Saccharomyces cerevisiae GN=MID2 PE=1 SV=1	P36027	YLR332W	MID2	0.69
	TRUE	363	TETESISKNPTK	0.000020000000.0	707.827	2	Phospho (ST)	47.28	3	2	252 : Verprolin OS=Saccharomyces cerevisiae GN=VRP1 PE=1 SV=2	P37370	YLR337C	VRP1	0.65
	TRUE	367	TETESISKNPTK	0.002000000000.0	707.826	2	Phospho (ST)	57.05	3	2	252 : Verprolin OS=Saccharomyces cerevisiae GN=VRP1 PE=1 SV=2	P37370	YLR337C	VRP1	0.6
	TRUE	4612	VELQNNEDYTDIISK	0.000000000000020.0	930.918	2	Phospho (ST)	53.99	1	1	254 : Nuclear migration protein NUM1 OS=Saccharomyces cerevisiae GN=NUM1 PE=1 SV=2	Q00402	YDR150W	NUM1	4.25
	TRUE	4696	LVPFEKSNINLK	0.000000200000.0	741.392	2	Phospho (ST)	60.58	5	2	254 : Nuclear migration protein NUM1 OS=Saccharomyces cerevisiae GN=NUM1 PE=1 SV=2	Q00402	YDR150W	NUM1	1.08
	TRUE	4957	DNDDTSVASSIDLDHLSR	0.000000002200000000.0	1060.41	2	2 Phospho (ST)	40.89	1	1	254 : Nuclear migration protein NUM1 OS=Saccharomyces cerevisiae GN=NUM1 PE=1 SV=2	Q00402	YDR150W	NUM1	3.02
	TRUE	5511	DFSPNFTGIDK	0.00200000000.0	660.779	2	Phospho (ST)	53.09	6	2	258 : Mediator of RNA polymerase II transcription subunit 13 OS=Saccharomyces cerevisiae GN=SSN2 PE=1 SV=2	P38931	YDR443C	SSN2	1.36
	TRUE	310	ISSGIDAGKK	0.0020000000.0	528.26	2	Phospho (ST)	42.27	2	1	26 : Nucleolar protein NET1 OS=Saccharomyces cerevisiae GN=NET1 PE=1 SV=1	P47035	YJL076W	NET1	0.57
	TRUE	1165	SQSSIADNNGSPVK	0.00200000000000.0	742.325	2	Phospho (ST)	58.25	4	2	26 : Nucleolar protein NET1 OS=Saccharomyces cerevisiae GN=NET1 PE=1 SV=1	P47035	YJL076W	NET1	0.85
	TRUE	1235	SQSSIADNNGSPVK	0.20000000000000.0	742.325	2	Phospho (ST)	47.89	2	2	26 : Nucleolar protein NET1 OS=Saccharomyces cerevisiae GN=NET1 PE=1 SV=1	P47035	YJL076W	NET1	0.79
	TRUE	2653	KSSLETIVEK	0.0020000000.0	607.308	2	Phospho (ST)	58.6	9	2	26 : Nucleolar protein NET1 OS=Saccharomyces cerevisiae GN=NET1 PE=1 SV=1	P47035	YJL076W	NET1	1.07
	TRUE	3933	VETKPATQASSFPVVGGSPSVATK	0.000000000000000002000000.0	809.072	3	Phospho (ST)	38.56	1	1	26 : Nucleolar protein NET1 OS=Saccharomyces cerevisiae GN=NET1 PE=1 SV=1	P47035	YJL076W	NET1	0.31
	TRUE	1307	GSSVHDINNGIADK	0.00200000000000.0	753.833	2	Phospho (ST)	51.27	4	1	260 : Adenylate cyclase OS=Saccharomyces cerevisiae GN=CYR1 PE=1 SV=2	P08678	YJL005W	CYR1	3.63
	TRUE	2164	RSTFEDTTLR	0.0020000000.0	653.296	2	Phospho (ST)	43.27	2	1	260 : Adenylate cyclase OS=Saccharomyces cerevisiae GN=CYR1 PE=1 SV=2	P08678	YJL005W	CYR1	2.82
	TRUE	2920	RSSIDADELDPMSPGPPSK	0.0020000000010000000.0	698.974	3	Oxidation (M); Phospho (ST)	51.14	2	1	260 : Adenylate cyclase OS=Saccharomyces cerevisiae GN=CYR1 PE=1 SV=2	P08678	YJL005W	CYR1	1.73
	TRUE	4258	RSSIDADELDPMSPGPPSK	0.0020000000000000000.0	693.642	3	Phospho (ST)	46.02	1	1	260 : Adenylate cyclase OS=Saccharomyces cerevisiae GN=CYR1 PE=1 SV=2	P08678	YJL005W	CYR1	1.99
	TRUE	4913	SSIDADELDPMSPGPPSK	0.200000000000000000.0	961.909	2	Phospho (ST)	80.1	1	1	260 : Adenylate cyclase OS=Saccharomyces cerevisiae GN=CYR1 PE=1 SV=2	P08678	YJL005W	CYR1	2.15
	TRUE	4916	SSIDADELDPMSPGPPSK	0.020000000000000000.0	961.909	2	Phospho (ST)	55.55	2	1	260 : Adenylate cyclase OS=Saccharomyces cerevisiae GN=CYR1 PE=1 SV=2	P08678	YJL005W	CYR1	1.72
	TRUE	370	AFSSVHSESGK	0.00000020000.0	608.256	2	Phospho (ST)	51.89	3	2	261 : WD repeat-containing protein YDR128W OS=Saccharomyces cerevisiae GN=YDR128W PE=1 SV=1	Q03897	YDR128W	MTC5	2.14
	TRUE	4134	MNSATSQEDLFNETK	0.000002000000000.0	897.867	2	Phospho (ST)	51.55	3	1	261 : WD repeat-containing protein YDR128W OS=Saccharomyces cerevisiae GN=YDR128W PE=1 SV=1	Q03897	YDR128W	MTC5	5.92
	TRUE	2426	SFSSTLK	0.2000000.0	425.192	2	Phospho (ST)	50.22	4	2	262 : Nucleoporin NUP1 OS=Saccharomyces cerevisiae GN=NUP1 PE=1 SV=1	P20676	YOR098C	NUP1	0.8
	TRUE	3293	LRENLNSSPTSEFK	0.00000022000000.0	891.379	2	2 Phospho (ST)	43.94	2	1	264 : DNA polymerase alpha catalytic subunit A OS=Saccharomyces cerevisiae GN=POL1 PE=1 SV=2	P13382	YNL102W	POL1	3.49
	TRUE	4780	YLEIESSPLK	0.0000020000.0	629.802	2	Phospho (ST)	39.77	2	1	264 : DNA polymerase alpha catalytic subunit A OS=Saccharomyces cerevisiae GN=POL1 PE=1 SV=2	P13382	YNL102W	POL1	1.15
	TRUE	4783	YLEIESSPLK	0.0000002000.0	629.802	2	Phospho (ST)	45.93	2	2	264 : DNA polymerase alpha catalytic subunit A OS=Saccharomyces cerevisiae GN=POL1 PE=1 SV=2	P13382	YNL102W	POL1	1.61
	TRUE	4158	DYSPGINHLYSSDSQQDFMEK	0.000000000000020000100.0	853.013	3	Oxidation (M); Phospho (ST)	41.69	3	2	266 : Uncharacterized protein YHR149C OS=Saccharomyces cerevisiae GN=YHR149C PE=1 SV=2	P32900	YHR149C	SKG6	1.34
	TRUE	5061	DYSPGINHLYSSDSQQDFMEK	0.000000000000020000000.0	1271.01	2	Phospho (ST)	41.89	1	1	266 : Uncharacterized protein YHR149C OS=Saccharomyces cerevisiae GN=YHR149C PE=1 SV=2	P32900	YHR149C	SKG6	4
	TRUE	4249	FASSSPISEGFR	0.000020000000.0	682.799	2	Phospho (ST)	37.98	1	1	267 : Negative regulator of sporulation PMD1 OS=Saccharomyces cerevisiae GN=PMD1 PE=1 SV=1	P32634	YER132C	PMD1	1.94
	TRUE	3058	QSNVEYSNNEGMGSQETFR	0.0000000000000200000.0	1128.95	2	Phospho (ST)	69.61	3	1	269 : Paxillin-like protein 1 OS=Saccharomyces cerevisiae GN=PXL1 PE=1 SV=2	P36166	YKR090W	PXL1	7
	TRUE	36	KSPAVSEEKEK	0.02000000000.0	437.878	3	Phospho (ST)	47.03	1	1	27 : Uncharacterized protein YHR146W OS=Saccharomyces cerevisiae GN=YHR146W PE=1 SV=1	P38845	YHR146W	CRP1	-9999
	TRUE	654	RESTEGVLDGSKK	0.0020000000000.0	495.903	3	Phospho (ST)	60.87	2	1	27 : Uncharacterized protein YHR146W OS=Saccharomyces cerevisiae GN=YHR146W PE=1 SV=1	P38845	YHR146W	CRP1	-9999
	TRUE	1025	KQTASPLSSSTEEPK	0.000020002000000.0	875.371	2	2 Phospho (ST)	51.38	3	2	27 : Uncharacterized protein YHR146W OS=Saccharomyces cerevisiae GN=YHR146W PE=1 SV=1	P38845	YHR146W	CRP1	4.51
	TRUE	1074	KQTASPLSSSTEEPK	0.000020000200000.0	875.37	2	2 Phospho (ST)	42.99	1	1	27 : Uncharacterized protein YHR146W OS=Saccharomyces cerevisiae GN=YHR146W PE=1 SV=1	P38845	YHR146W	CRP1	4.7
	TRUE	1962	ESTEGVLDGSK	0.02000000000.0	601.253	2	Phospho (ST)	43.34	1	1	27 : Uncharacterized protein YHR146W OS=Saccharomyces cerevisiae GN=YHR146W PE=1 SV=1	P38845	YHR146W	CRP1	-9999
	TRUE	1996	EETPLAEPTNVSK	0.0020000000000.0	747.84	2	Phospho (ST)	41.61	1	1	27 : Uncharacterized protein YHR146W OS=Saccharomyces cerevisiae GN=YHR146W PE=1 SV=1	P38845	YHR146W	CRP1	-9999
	TRUE	2714	KSNESLDDNEEEDGVTGTTTEDVTGTSR	0.0000200000000000000000000000.0	1022.76	3	Phospho (ST)	43.34	1	1	27 : Uncharacterized protein YHR146W OS=Saccharomyces cerevisiae GN=YHR146W PE=1 SV=1	P38845	YHR146W	CRP1	0.94
	TRUE	3218	SNESLDDNEEEDGVTGTTTEDVTGTSR	0.000200000000000000000000000.0	980.058	3	Phospho (ST)	86.73	2	1	27 : Uncharacterized protein YHR146W OS=Saccharomyces cerevisiae GN=YHR146W PE=1 SV=1	P38845	YHR146W	CRP1	0.54
	TRUE	4312	VEPVEGSLQSKLVEK	0.000000200200000.0	901.424	2	2 Phospho (ST)	40.85	1	1	27 : Uncharacterized protein YHR146W OS=Saccharomyces cerevisiae GN=YHR146W PE=1 SV=1	P38845	YHR146W	CRP1	5.28
	TRUE	6511	DEEVFTLDPIVNK	0.0000020000000.0	799.872	2	Phospho (ST)	71.71	4	1	27 : Uncharacterized protein YHR146W OS=Saccharomyces cerevisiae GN=YHR146W PE=1 SV=1	P38845	YHR146W	CRP1	12.46
	TRUE	1468	TLDNIAGSPHMEK	0.0000000200100.0	754.826	2	Oxidation (M); Phospho (ST)	38.1	1	1	270 : Probable serine/threonine-protein kinase YOL100W OS=Saccharomyces cerevisiae GN=YOL100W PE=1 SV=1	Q12236	YOL100W	PKH2	0.81
	TRUE	2553	TLDNIAGSPHMEK	0.0000000200000.0	746.829	2	Phospho (ST)	44.44	3	2	270 : Probable serine/threonine-protein kinase YOL100W OS=Saccharomyces cerevisiae GN=YOL100W PE=1 SV=1	Q12236	YOL100W	PKH2	0.86
	TRUE	2076	KQTPENEDLLK	0.00200000000.0	697.832	2	Phospho (ST)	55.42	5	2	273 : Protein MLP1 OS=Saccharomyces cerevisiae GN=MLP1 PE=1 SV=2	Q02455	YKR095W	MLP1	0.55
	TRUE	3690	KFSSLSPELR	0.0000020000.0	622.308	2	Phospho (ST)	54.19	5	2	274 : Lysophospholipase NTE1 OS=Saccharomyces cerevisiae GN=NTE1 PE=1 SV=1	Q04958	YML059C	NTE1	0.97
	TRUE	1344	SFVDENSPTDRR	0.000000200000.0	751.818	2	Phospho (ST)	39.38	1	1	275 : Manganese resistance protein MNR2 OS=Saccharomyces cerevisiae GN=MNR2 PE=1 SV=1	P35724	YKL064W	MNR2	1.66
	TRUE	1948	SFVDENSPTDR	0.00000020000.0	673.767	2	Phospho (ST)	40.91	1	1	275 : Manganese resistance protein MNR2 OS=Saccharomyces cerevisiae GN=MNR2 PE=1 SV=1	P35724	YKL064W	MNR2	1.14
	TRUE	6333	DEGVPLLSPYSSSPQLR	0.00000000000020000.0	962.957	2	Phospho (ST)	50.21	2	1	275 : Manganese resistance protein MNR2 OS=Saccharomyces cerevisiae GN=MNR2 PE=1 SV=1	P35724	YKL064W	MNR2	2.83
	TRUE	5611	SSENVQVDLANFEK	0.02000000000000.0	830.368	2	Phospho (ST)	60.73	4	2	277 : 5'-3' exoribonuclease 1 OS=Saccharomyces cerevisiae GN=KEM1 PE=1 SV=1	P22147	YGL173C	XRN1	7.33
	TRUE	290	RSTASSVNATPSSAR	0.020000000000000.0	786.363	2	Phospho (ST)	36.48	1	1	279 : DNA replication licensing factor MCM3 OS=Saccharomyces cerevisiae GN=MCM3 PE=1 SV=1	P24279	YEL032W	MCM3	2
	TRUE	406	VRQPASNSGSPIK	0.0000020002000.0	750.834	2	2 Phospho (ST)	45.3	1	1	279 : DNA replication licensing factor MCM3 OS=Saccharomyces cerevisiae GN=MCM3 PE=1 SV=1	P24279	YEL032W	MCM3	1.33
	TRUE	417	VRQPASNSGSPIK	0.0000000202000.0	750.834	2	2 Phospho (ST)	46.98	1	1	279 : DNA replication licensing factor MCM3 OS=Saccharomyces cerevisiae GN=MCM3 PE=1 SV=1	P24279	YEL032W	MCM3	1.41
	TRUE	1257	AAYGDISDEEEKK	0.0000002000000.0	767.819	2	Phospho (ST)	42.91	4	2	281 : ISWI chromatin-remodeling complex ATPase ISW1 OS=Saccharomyces cerevisiae GN=ISW1 PE=1 SV=2	P38144	YBR245C	ISW1	1.11
	TRUE	1458	TLSQSSIR	0.00200000.0	486.231	2	Phospho (ST)	38.89	2	1	285 : Serine/threonine-protein kinase GCN2 OS=Saccharomyces cerevisiae GN=GCN2 PE=1 SV=3	P15442	YDR283C	GCN2	0.62
	TRUE	1478	TLSQSSIR	0.00200200.0	526.215	2	2 Phospho (ST)	36.47	1	1	285 : Serine/threonine-protein kinase GCN2 OS=Saccharomyces cerevisiae GN=GCN2 PE=1 SV=3	P15442	YDR283C	GCN2	1.36
	TRUE	1741	SFNVGSR	0.2000000.0	423.679	2	Phospho (ST)	44.2	6	2	285 : Serine/threonine-protein kinase GCN2 OS=Saccharomyces cerevisiae GN=GCN2 PE=1 SV=3	P15442	YDR283C	GCN2	1.33
	TRUE	1577	REDRSITDISPR	0.000020000000.0	508.91	3	Phospho (ST)	46.31	2	1	288 : ATP-dependent DNA helicase SRS2 OS=Saccharomyces cerevisiae GN=SRS2 PE=1 SV=2	P12954	YJL092W	SRS2	0.68
	TRUE	2293	SITDISPR	0.00000200.0	484.726	2	Phospho (ST)	43.15	1	1	288 : ATP-dependent DNA helicase SRS2 OS=Saccharomyces cerevisiae GN=SRS2 PE=1 SV=2	P12954	YJL092W	SRS2	1.12
	TRUE	143	SPGRPSSSQGEIKR	0.20000000000000.0	522.586	3	Phospho (ST)	48.49	2	1	291 : Proteasome activator BLM10 OS=Saccharomyces cerevisiae GN=BLM10 PE=1 SV=2	P43583	YFL007W	BLM10	2.73
	TRUE	261	SPGRPSSSQGEIK	0.2000000000000.0	705.325	2	Phospho (ST)	45.18	4	2	291 : Proteasome activator BLM10 OS=Saccharomyces cerevisiae GN=BLM10 PE=1 SV=2	P43583	YFL007W	BLM10	2.13
	TRUE	1213	LYAADGRPHSPLR	0.0000000002000.0	511.584	3	Phospho (ST)	38.72	1	1	291 : Proteasome activator BLM10 OS=Saccharomyces cerevisiae GN=BLM10 PE=1 SV=2	P43583	YFL007W	BLM10	2.43
	TRUE	121	GIHGDGSSASGNGSVSR	0.00000000000002000.0	812.839	2	Phospho (ST)	44.81	1	1	297 : Target of rapamycin complex 2 subunit AVO1 OS=Saccharomyces cerevisiae GN=AVO1 PE=1 SV=1	Q08236	YOL078W	AVO1	0.67
	TRUE	786	SNSNEFNAQNR	0.00200000000.0	680.768	2	Phospho (ST)	49.78	4	1	297 : Target of rapamycin complex 2 subunit AVO1 OS=Saccharomyces cerevisiae GN=AVO1 PE=1 SV=1	Q08236	YOL078W	AVO1	0.83
	TRUE	3330	TSSKEDSYLNSSMEMQK	0.00200000000000000.0	1022.92	2	Phospho (ST)	45.1	2	1	297 : Target of rapamycin complex 2 subunit AVO1 OS=Saccharomyces cerevisiae GN=AVO1 PE=1 SV=1	Q08236	YOL078W	AVO1	1.8
	TRUE	607	SVKLSPK	0.0000200.0	419.725	2	Phospho (ST)	37.72	1	1	298 : Protein IFH1 OS=Saccharomyces cerevisiae GN=IFH1 PE=1 SV=1	P39520	YLR223C	IFH1	0.5
	TRUE	496	KKLSSAELR	0.000200000.0	371.201	3	Phospho (ST)	44.82	1	1	3 : Elongation factor 3A OS=Saccharomyces cerevisiae GN=YEF3 PE=1 SV=3	P16521	YLR249W	YEF3	-9999
	TRUE	1155	KLSSAELR	0.00020000.0	492.25	2	Phospho (ST)	45.88	1	1	3 : Elongation factor 3A OS=Saccharomyces cerevisiae GN=YEF3 PE=1 SV=3	P16521	YLR249W	YEF3	3.53
	TRUE	1436	LSSAELR	0.0020000.0	428.202	2	Phospho (ST)	50.06	4	2	3 : Elongation factor 3A OS=Saccharomyces cerevisiae GN=YEF3 PE=1 SV=3	P16521	YLR249W	YEF3	3.68
	TRUE	2471	MTPSGHNWVSGQGAGPR	0.02000000000000000.0	909.891	2	Phospho (ST)	84.66	2	1	3 : Elongation factor 3A OS=Saccharomyces cerevisiae GN=YEF3 PE=1 SV=3	P16521	YLR249W	YEF3	-9999
	TRUE	2476	MTPSGHNWVSGQGAGPR	0.02000000000000000.0	606.93	3	Phospho (ST)	37.09	2	1	3 : Elongation factor 3A OS=Saccharomyces cerevisiae GN=YEF3 PE=1 SV=3	P16521	YLR249W	YEF3	-9999
	TRUE	4020	KKELGDAYVSSDEEF	0.000000000020000.0	898.885	2	Phospho (ST)	51.07	2	1	3 : Elongation factor 3A OS=Saccharomyces cerevisiae GN=YEF3 PE=1 SV=3	P16521	YLR249W	YEF3	0.29
	TRUE	4918	KELGDAYVSSDEEF	0.00000000020000.0	834.838	2	Phospho (ST)	57.37	7	2	3 : Elongation factor 3A OS=Saccharomyces cerevisiae GN=YEF3 PE=1 SV=3	P16521	YLR249W	YEF3	2.73
	TRUE	5244	AYEELSNTDLEFK	0.0000020000000.0	819.851	2	Phospho (ST)	62.33	9	2	3 : Elongation factor 3A OS=Saccharomyces cerevisiae GN=YEF3 PE=1 SV=3	P16521	YLR249W	YEF3	1.57
	TRUE	5248	AYEELSNTDLEFK	0.0000000200000.0	819.851	2	Phospho (ST)	42.06	1	1	3 : Elongation factor 3A OS=Saccharomyces cerevisiae GN=YEF3 PE=1 SV=3	P16521	YLR249W	YEF3	-9999
	TRUE	5451	KELGDAYVSSDEEF	0.00000030200000.0	874.822	2	Phospho (ST); Phospho (Y)	37.09	1	1	3 : Elongation factor 3A OS=Saccharomyces cerevisiae GN=YEF3 PE=1 SV=3	P16521	YLR249W	YEF3	5.55
	TRUE	5628	KELGDAYVSSDEEF	0.00000000220000.0	874.821	2	2 Phospho (ST)	36.03	1	1	3 : Elongation factor 3A OS=Saccharomyces cerevisiae GN=YEF3 PE=1 SV=3	P16521	YLR249W	YEF3	5.36
	TRUE	5778	KELGDAYVSSDEEF	0.00000030020000.0	874.821	2	Phospho (ST); Phospho (Y)	39.42	1	1	3 : Elongation factor 3A OS=Saccharomyces cerevisiae GN=YEF3 PE=1 SV=3	P16521	YLR249W	YEF3	1.88
	TRUE	4352	APPPKEEPAAPTSTATNMFSALMGESDDEE	0.000000000000000001000010020000.0	1078.11	3	2 Oxidation (M); Phospho (ST)	85.08	8	2	30 : Eukaryotic initiation factor 4F subunit p150 OS=Saccharomyces cerevisiae GN=TIF4631 PE=1 SV=2	P39935	YGR162W	TIF4631	0.79
	TRUE	6454	EEPAAPTSTATNMFSALMGESDDEE	0.0000000000001000000020000.0	1363.52	2	Oxidation (M); Phospho (ST)	65.05	3	2	30 : Eukaryotic initiation factor 4F subunit p150 OS=Saccharomyces cerevisiae GN=TIF4631 PE=1 SV=2	P39935	YGR162W	TIF4631	10.09
	TRUE	6706	EEPAAPTSTATNMFSALMGESDDEE	0.0000000000000000010020000.0	1363.52	2	Oxidation (M); Phospho (ST)	84.04	4	1	30 : Eukaryotic initiation factor 4F subunit p150 OS=Saccharomyces cerevisiae GN=TIF4631 PE=1 SV=2	P39935	YGR162W	TIF4631	9999
	TRUE	1118	SHSDTTLSYR	0.0020000000.0	623.758	2	Phospho (ST)	43.88	1	1	300 : Protein SCD5 OS=Saccharomyces cerevisiae GN=SCD5 PE=1 SV=1	P34758	YOR329C	SCD5	0.92
	TRUE	2141	SQVIEEDYDDEQNTSAQHVESDK	0.00000000000000200000000.0	916.039	3	Phospho (ST)	43.84	1	1	301 : Cohesin subunit SCC3 OS=Saccharomyces cerevisiae GN=IRR1 PE=1 SV=1	P40541	YIL026C	IRR1	2.15
	TRUE	248	SPQHTLSQR	0.000000200.0	567.259	2	Phospho (ST)	40.85	3	2	308 : ISWI one complex protein 2 OS=Saccharomyces cerevisiae GN=IOC2 PE=1 SV=1	Q12072	YLR095C	IOC2	1.9
	TRUE	2382	HNSLALDHTSLK	0.002000000000.0	472.561	3	Phospho (ST)	38.69	1	1	309 : Histone-lysine N-methyltransferase, H3 lysine-4 specific OS=Saccharomyces cerevisiae GN=SET1 PE=1 SV=1	P38827	YHR119W	SET1	1.2
	TRUE	39	TKTHDVGDEGGNESTKPK	0.002000000000000000.0	495.723	4	Phospho (ST)	44.95	1	1	31 : Serine/threonine-protein kinase PTK2/STK2 OS=Saccharomyces cerevisiae GN=PTK2 PE=1 SV=1	P47116	YJR059W	PTK2	-9999
	TRUE	863	VEDNLSEDDSTMK	0.0000020000010.0	789.798	2	Oxidation (M); Phospho (ST)	75.9	8	2	31 : Serine/threonine-protein kinase PTK2/STK2 OS=Saccharomyces cerevisiae GN=PTK2 PE=1 SV=1	P47116	YJR059W	PTK2	0.4
	TRUE	1255	RMSDLSLK	0.01200000.0	523.241	2	Oxidation (M); Phospho (ST)	38.39	2	1	31 : Serine/threonine-protein kinase PTK2/STK2 OS=Saccharomyces cerevisiae GN=PTK2 PE=1 SV=1	P47116	YJR059W	PTK2	0.77
	TRUE	1858	VEDNLSEDDSTMK	0.0000020000000.0	781.8	2	Phospho (ST)	68.79	14	2	31 : Serine/threonine-protein kinase PTK2/STK2 OS=Saccharomyces cerevisiae GN=PTK2 PE=1 SV=1	P47116	YJR059W	PTK2	3.8
	TRUE	2855	RMSDLSLK	0.00200000.0	515.244	2	Phospho (ST)	53.62	13	2	31 : Serine/threonine-protein kinase PTK2/STK2 OS=Saccharomyces cerevisiae GN=PTK2 PE=1 SV=1	P47116	YJR059W	PTK2	6.85
	TRUE	3216	MSDLSLK	0.0200000.0	437.193	2	Phospho (ST)	44.19	7	2	31 : Serine/threonine-protein kinase PTK2/STK2 OS=Saccharomyces cerevisiae GN=PTK2 PE=1 SV=1	P47116	YJR059W	PTK2	2.04
	TRUE	4192	SMLEIAESPSLK	0.210000000000.0	700.823	2	Oxidation (M); Phospho (ST)	62.65	3	1	31 : Serine/threonine-protein kinase PTK2/STK2 OS=Saccharomyces cerevisiae GN=PTK2 PE=1 SV=1	P47116	YJR059W	PTK2	3.8
	TRUE	5499	SMLEIAESPSLK	0.200000000000.0	692.825	2	Phospho (ST)	69.03	11	2	31 : Serine/threonine-protein kinase PTK2/STK2 OS=Saccharomyces cerevisiae GN=PTK2 PE=1 SV=1	P47116	YJR059W	PTK2	0.77
	TRUE	5521	STSTNDFSENSLDAPHDQEVIHTSNPFLK	0.00020000000000000000000000000.0	1104.16	3	Phospho (ST)	40.34	1	1	31 : Serine/threonine-protein kinase PTK2/STK2 OS=Saccharomyces cerevisiae GN=PTK2 PE=1 SV=1	P47116	YJR059W	PTK2	9999
	TRUE	5555	STSTNDFSENSLDAPHDQEVIHTSNPFLK	0.20000000000000000000000000000.0	1104.16	3	Phospho (ST)	50.19	1	1	31 : Serine/threonine-protein kinase PTK2/STK2 OS=Saccharomyces cerevisiae GN=PTK2 PE=1 SV=1	P47116	YJR059W	PTK2	-9999
	TRUE	6109	SSVALQDLIK	0.0200000000.0	577.297	2	Phospho (ST)	49.8	3	1	31 : Serine/threonine-protein kinase PTK2/STK2 OS=Saccharomyces cerevisiae GN=PTK2 PE=1 SV=1	P47116	YJR059W	PTK2	-9999
	TRUE	6119	SSVALQDLIK	0.2000000000.0	577.297	2	Phospho (ST)	54.64	1	1	31 : Serine/threonine-protein kinase PTK2/STK2 OS=Saccharomyces cerevisiae GN=PTK2 PE=1 SV=1	P47116	YJR059W	PTK2	2.2
	TRUE	1568	SLKEEIAR	0.20000000.0	513.255	2	Phospho (ST)	36.68	1	1	310 : Myosin-2 OS=Saccharomyces cerevisiae GN=MYO2 PE=1 SV=1	P19524	YOR326W	MYO2	1.8
	TRUE	1635	NSVNSVVTPR	0.0200000000.0	576.775	2	Phospho (ST)	37.54	3	2	312 : Cell division control protein 25 OS=Saccharomyces cerevisiae GN=CDC25 PE=1 SV=1	P04821	YLR310C	CDC25	1.54
	TRUE	4680	TSIQNSTLEDFSPSNK	0.0200000000000000.0	924.408	2	Phospho (ST)	64.01	2	1	312 : Cell division control protein 25 OS=Saccharomyces cerevisiae GN=CDC25 PE=1 SV=1	P04821	YLR310C	CDC25	9999
	TRUE	6526	SSFSTVNENDMENFSVLGPR	0.00002000000000000000.0	1155.49	2	Phospho (ST)	81.55	2	1	312 : Cell division control protein 25 OS=Saccharomyces cerevisiae GN=CDC25 PE=1 SV=1	P04821	YLR310C	CDC25	9999
	TRUE	4811	TSTQQDMLFR	0.0020000000.0	653.779	2	Phospho (ST)	41.58	2	2	313 : Oxysterol-binding protein homolog 3 OS=Saccharomyces cerevisiae GN=OSH3 PE=1 SV=1	P38713	YHR073W	OSH3	0.88
	TRUE	945	TEKEEQEQESTDENLESPGK	0.00000000002000000000.0	796.33	3	Phospho (ST)	48.66	2	2	315 : DNA repair protein RAD1 OS=Saccharomyces cerevisiae GN=RAD1 PE=1 SV=1	P06777	YPL022W	RAD1	1.46
	TRUE	423	TTDVDLNSDGKKDNDTSAK	0.0000000200000000000.0	701.974	3	Phospho (ST)	66.26	6	2	316 : Ubiquitin-binding protein CUE5 OS=Saccharomyces cerevisiae GN=CUE5 PE=1 SV=1	Q08412	YOR042W	CUE5	2
	TRUE	3163	VVAETTYIDTPDTETK	0.0000000002002000.0	971.903	2	2 Phospho (ST)	63.16	5	2	316 : Ubiquitin-binding protein CUE5 OS=Saccharomyces cerevisiae GN=CUE5 PE=1 SV=1	Q08412	YOR042W	CUE5	7
	TRUE	3182	VVAETTYIDTPDTETK	0.0000000002000020.0	971.902	2	2 Phospho (ST)	46.82	2	1	316 : Ubiquitin-binding protein CUE5 OS=Saccharomyces cerevisiae GN=CUE5 PE=1 SV=1	Q08412	YOR042W	CUE5	7.26
	TRUE	3288	SNVPESINEDISK	0.0000020000000.0	756.335	2	Phospho (ST)	56.56	5	1	316 : Ubiquitin-binding protein CUE5 OS=Saccharomyces cerevisiae GN=CUE5 PE=1 SV=1	Q08412	YOR042W	CUE5	-9999
	TRUE	3672	TKSGESTGKVVAETTYIDTPDTETK	0.0020020000000000000000000.0	940.083	3	2 Phospho (ST)	48.51	1	1	316 : Ubiquitin-binding protein CUE5 OS=Saccharomyces cerevisiae GN=CUE5 PE=1 SV=1	Q08412	YOR042W	CUE5	4.38
	TRUE	3821	SSGIDEDEVVTPAEDAKEEEEEHPPLPAR	0.00000000002000000000000000000.0	1085.81	3	Phospho (ST)	78.45	2	1	316 : Ubiquitin-binding protein CUE5 OS=Saccharomyces cerevisiae GN=CUE5 PE=1 SV=1	Q08412	YOR042W	CUE5	-9999
	TRUE	4771	EQHHEDSEEEDSWSQFVEK	0.0000002000000000000.0	818.985	3	Phospho (ST)	48.49	2	2	316 : Ubiquitin-binding protein CUE5 OS=Saccharomyces cerevisiae GN=CUE5 PE=1 SV=1	Q08412	YOR042W	CUE5	4.35
	TRUE	6664	NPDEDEFLINSDDEM	0.000000000020000.0	931.837	2	Phospho (ST)	71.95	20	2	316 : Ubiquitin-binding protein CUE5 OS=Saccharomyces cerevisiae GN=CUE5 PE=1 SV=1	Q08412	YOR042W	CUE5	3.8
	TRUE	3464	IGSEVYHNLK	0.0020000000.0	620.293	2	Phospho (ST)	50.53	6	2	317 : Enolase 2 OS=Saccharomyces cerevisiae GN=ENO2 PE=1 SV=2	P00925	YHR174W	ENO2	1.37
	TRUE	115	ARDDADEDEEDPDTRSSGK	0.0000000000000200000.0	729.949	3	Phospho (ST)	63.08	2	1	318 : V-type proton ATPase subunit B OS=Saccharomyces cerevisiae GN=VMA2 PE=1 SV=2	P16140	YBR127C	VMA2	0.94
	TRUE	2361	KKDASQEESLI	0.00000000200.0	664.311	2	Phospho (ST)	46.86	3	2	318 : V-type proton ATPase subunit B OS=Saccharomyces cerevisiae GN=VMA2 PE=1 SV=2	P16140	YBR127C	VMA2	0.5
	TRUE	2782	KKDASQEESLI	0.00002000000.0	664.311	2	Phospho (ST)	47.69	7	2	318 : V-type proton ATPase subunit B OS=Saccharomyces cerevisiae GN=VMA2 PE=1 SV=2	P16140	YBR127C	VMA2	0.93
	TRUE	3275	KDASQEESLI	0.0000000200.0	600.264	2	Phospho (ST)	40.66	1	1	318 : V-type proton ATPase subunit B OS=Saccharomyces cerevisiae GN=VMA2 PE=1 SV=2	P16140	YBR127C	VMA2	0.57
	TRUE	4644	VLSDKELFAINKK	0.0020000000000.0	528.952	3	Phospho (ST)	36.99	1	1	318 : V-type proton ATPase subunit B OS=Saccharomyces cerevisiae GN=VMA2 PE=1 SV=2	P16140	YBR127C	VMA2	9999
	TRUE	2944	TNSATLPSSESSPASPDLK	0.0000000000020020000.0	1024.93	2	2 Phospho (ST)	54.47	1	1	319 : Protein MLF3 OS=Saccharomyces cerevisiae GN=MLF3 PE=1 SV=2	P32047	YNL074C	MLF3	8.47
	TRUE	4517	SSSILFQR	0.02000000.0	509.242	2	Phospho (ST)	44.14	6	2	319 : Protein MLF3 OS=Saccharomyces cerevisiae GN=MLF3 PE=1 SV=2	P32047	YNL074C	MLF3	0.2
	TRUE	4983	KNSNNVSSPLDNVIPTSR	0.002000000000000000.0	1011.49	2	Phospho (ST)	67.21	6	2	319 : Protein MLF3 OS=Saccharomyces cerevisiae GN=MLF3 PE=1 SV=2	P32047	YNL074C	MLF3	1.41
	TRUE	5004	KNSNNVSSPLDNVIPTSR	0.000000200000000000.0	674.66	3	Phospho (ST)	43.23	1	1	319 : Protein MLF3 OS=Saccharomyces cerevisiae GN=MLF3 PE=1 SV=2	P32047	YNL074C	MLF3	1.02
	TRUE	5222	NSNNVSSPLDNVIPTSR	0.00000020000000000.0	947.44	2	Phospho (ST)	45.03	1	1	319 : Protein MLF3 OS=Saccharomyces cerevisiae GN=MLF3 PE=1 SV=2	P32047	YNL074C	MLF3	-9999
	TRUE	5441	SNSNNSNPSFIFER	0.20000000000000.0	846.855	2	Phospho (ST)	51.28	1	1	319 : Protein MLF3 OS=Saccharomyces cerevisiae GN=MLF3 PE=1 SV=2	P32047	YNL074C	MLF3	1.25
	TRUE	5498	SNSNNSNPSFIFER	0.00200000000000.0	846.854	2	Phospho (ST)	55.76	2	1	319 : Protein MLF3 OS=Saccharomyces cerevisiae GN=MLF3 PE=1 SV=2	P32047	YNL074C	MLF3	1.2
	TRUE	5556	FYSYVDMLNDEK	0.002000100000.0	810.321	2	Oxidation (M); Phospho (ST)	75.18	13	2	319 : Protein MLF3 OS=Saccharomyces cerevisiae GN=MLF3 PE=1 SV=2	P32047	YNL074C	MLF3	3.5
	TRUE	5806	SNSNNSNPSFIFER	0.00000200200000.0	886.838	2	2 Phospho (ST)	36.6	1	1	319 : Protein MLF3 OS=Saccharomyces cerevisiae GN=MLF3 PE=1 SV=2	P32047	YNL074C	MLF3	5.53
	TRUE	2498	KALEEVSLK	0.000000200.0	548.786	2	Phospho (ST)	71.8	6	2	32 : 60S ribosomal protein L3 OS=Saccharomyces cerevisiae GN=RPL3 PE=1 SV=4	P14126	YOR063W	RPL3	1.42
	TRUE	4879	EEEPILAPSVKDYRPAEETEAQAEPVEA	0.0000000020000000000000000000.0	1059.82	3	Phospho (ST)	37.28	1	1	320 : 40S ribosomal protein S3 OS=Saccharomyces cerevisiae GN=RPS3 PE=1 SV=5	P05750	YNL178W	RPS3	0.09
	TRUE	6493	ALPDAVTIIEPKEEEPILAPSVK	0.00000000000000000000200.0	847.115	3	Phospho (ST)	53.32	3	1	320 : 40S ribosomal protein S3 OS=Saccharomyces cerevisiae GN=RPS3 PE=1 SV=5	P05750	YNL178W	RPS3	0.05
	TRUE	638	TYSKTYSTPK	0.0020000000.0	628.284	2	Phospho (ST)	36.07	1	1	321 : 40S ribosomal protein S9-B OS=Saccharomyces cerevisiae GN=RPS9B PE=1 SV=4	P05755	YBR189W	RPS9B	10.8
	TRUE	874	KAEASGEAAEEAEDEE	0.0000200000000000.0	872.825	2	Phospho (ST)	88.46	11	2	321 : 40S ribosomal protein S9-B OS=Saccharomyces cerevisiae GN=RPS9B PE=1 SV=4	P05755	YBR189W	RPS9B	1.47
	TRUE	2371	ATLEEAEGESGVEDDAATGSSNK	0.02000000000000000000000.0	1173.98	2	Phospho (ST)	85.54	2	2	322 : Periodic tryptophan protein 1 OS=Saccharomyces cerevisiae GN=PWP1 PE=1 SV=1	P21304	YLR196W	PWP1	0.084
	TRUE	4467	KAADELGIDVDSDEDDISK	0.0000000000020000000.0	1057.95	2	Phospho (ST)	101.98	6	2	323 : ATP-dependent RNA helicase MAK5 OS=Saccharomyces cerevisiae GN=MAK5 PE=1 SV=1	P38112	YBR142W	MAK5	6.65
	TRUE	895	SNVVVAETSPEKK	0.0000000020000.0	734.358	2	Phospho (ST)	61.72	11	2	324 : Nucleoporin NUP60 OS=Saccharomyces cerevisiae GN=NUP60 PE=1 SV=1	P39705	YAR002W	NUP60	1.66
	TRUE	1644	RASATVPSAPYR	0.002000000000.0	678.327	2	Phospho (ST)	57.64	8	2	324 : Nucleoporin NUP60 OS=Saccharomyces cerevisiae GN=NUP60 PE=1 SV=1	P39705	YAR002W	NUP60	1.88
	TRUE	1760	NDIENKEEEYDETHETNISNAK	0.0000000000000000002000.0	901.375	3	Phospho (ST)	42.57	1	1	324 : Nucleoporin NUP60 OS=Saccharomyces cerevisiae GN=NUP60 PE=1 SV=1	P39705	YAR002W	NUP60	4.05
	TRUE	4666	SAEGNNIDQSLILK	0.00000000020000.0	791.38	2	Phospho (ST)	45.62	3	1	324 : Nucleoporin NUP60 OS=Saccharomyces cerevisiae GN=NUP60 PE=1 SV=1	P39705	YAR002W	NUP60	-9999
	TRUE	5265	SMITSEGEQKSAEGNNIDQSLILK	0.000000000020000000000000.0	891.42	3	Phospho (ST)	40.46	1	1	324 : Nucleoporin NUP60 OS=Saccharomyces cerevisiae GN=NUP60 PE=1 SV=1	P39705	YAR002W	NUP60	-9999
	TRUE	5283	SAEGNNIDQSLILK	0.20000000000000.0	791.38	2	Phospho (ST)	52.89	3	1	324 : Nucleoporin NUP60 OS=Saccharomyces cerevisiae GN=NUP60 PE=1 SV=1	P39705	YAR002W	NUP60	2.8
	TRUE	5429	KYSFNYSSLPSPYK	0.00200000000000.0	880.901	2	Phospho (ST)	61.61	4	2	324 : Nucleoporin NUP60 OS=Saccharomyces cerevisiae GN=NUP60 PE=1 SV=1	P39705	YAR002W	NUP60	1.15
	TRUE	2523	AANMSDDESSLIK	0.0001200000000.0	738.8	2	Oxidation (M); Phospho (ST)	68.44	6	2	325 : AP-1-like transcription factor YAP1 OS=Saccharomyces cerevisiae GN=YAP1 PE=1 SV=2	P19880	YML007W	YAP1	0.24
	TRUE	6360	AANMSDDESSLIKNQLINEEPELPK	0.0000200002000000000000000.0	982.435	3	2 Phospho (ST)	44.9	1	1	325 : AP-1-like transcription factor YAP1 OS=Saccharomyces cerevisiae GN=YAP1 PE=1 SV=2	P19880	YML007W	YAP1	3.96
	TRUE	1035	KSHERPDDVSV	0.02000000020.0	714.781	2	2 Phospho (ST)	48.68	10	2	326 : Protein SUR7 OS=Saccharomyces cerevisiae GN=SUR7 PE=1 SV=1	P54003	YML052W	SUR7	0.54
	TRUE	1505	SHERPDDVSV	0.2000000020.0	650.734	2	2 Phospho (ST)	39.79	4	2	326 : Protein SUR7 OS=Saccharomyces cerevisiae GN=SUR7 PE=1 SV=1	P54003	YML052W	SUR7	1.25
	TRUE	2148	LASTYSIDNSR	0.00000200000.0	653.788	2	Phospho (ST)	69.23	3	1	326 : Protein SUR7 OS=Saccharomyces cerevisiae GN=SUR7 PE=1 SV=1	P54003	YML052W	SUR7	-9999
	TRUE	4639	TGEVIINPLKEDGSPK	0.0000000000000200.0	888.943	2	Phospho (ST)	61.6	3	2	33 : Valyl-tRNA synthetase, mitochondrial OS=Saccharomyces cerevisiae GN=VAS1 PE=1 SV=2	P07806	YGR094W	VAS1	1.08
	TRUE	5557	EAFTLSPELTK	0.00000200000.0	658.313	2	Phospho (ST)	46.88	4	2	33 : Valyl-tRNA synthetase, mitochondrial OS=Saccharomyces cerevisiae GN=VAS1 PE=1 SV=2	P07806	YGR094W	VAS1	1.35
	TRUE	142	NKSSSHIGSVSNSSSSDR	0.000000002000000000.0	639.276	3	Phospho (ST)	41.96	1	1	330 : Nitrogen permease reactivator protein OS=Saccharomyces cerevisiae GN=NPR1 PE=1 SV=2	P22211	YNL183C	NPR1	0.76
	TRUE	160	NKSSSHIGSVSNSSSSDR	0.002000000000000000.0	639.276	3	Phospho (ST)	45.44	2	2	330 : Nitrogen permease reactivator protein OS=Saccharomyces cerevisiae GN=NPR1 PE=1 SV=2	P22211	YNL183C	NPR1	0.78
	TRUE	336	SSSHIGSVSNSSSSDR	0.0020000000000000.0	837.342	2	Phospho (ST)	50.68	2	2	330 : Nitrogen permease reactivator protein OS=Saccharomyces cerevisiae GN=NPR1 PE=1 SV=2	P22211	YNL183C	NPR1	0.86
	TRUE	645	SQHSSIGDLKR	0.00020000000.0	436.542	3	Phospho (ST)	38.71	1	1	330 : Nitrogen permease reactivator protein OS=Saccharomyces cerevisiae GN=NPR1 PE=1 SV=2	P22211	YNL183C	NPR1	1.5
	TRUE	1174	TSGRLSVDQEPR	0.000002000000.0	712.83	2	Phospho (ST)	37.86	1	1	331 : Protein ECM21 OS=Saccharomyces cerevisiae GN=ECM21 PE=1 SV=2	P38167	YBL101C	ECM21	1.31
	TRUE	1270	NSSHSLSETDLNQSK	0.000000002000000.0	863.868	2	Phospho (ST)	38.91	1	1	331 : Protein ECM21 OS=Saccharomyces cerevisiae GN=ECM21 PE=1 SV=2	P38167	YBL101C	ECM21	1.26
	TRUE	1292	NSSHSLSETDLNQSK	0.000000200000000.0	863.867	2	Phospho (ST)	60.75	4	2	331 : Protein ECM21 OS=Saccharomyces cerevisiae GN=ECM21 PE=1 SV=2	P38167	YBL101C	ECM21	1.25
	TRUE	4359	FEGSDDDENHPLPPLNVAK	0.0002000000000000000.0	725.32	3	Phospho (ST)	41.1	2	1	333 : Serine/threonine protein kinase KIN1 OS=Saccharomyces cerevisiae GN=KIN1 PE=1 SV=3	P13185	YDR122W	KIN1	1.89
	TRUE	3420	NASGLGLYQR	0.0020000000.0	579.769	2	Phospho (ST)	48.08	5	2	335 : Probable serine/threonine-protein kinase KCC4 OS=Saccharomyces cerevisiae GN=KCC4 PE=1 SV=3	P25389	YCL024W	KCC4	0.76
	TRUE	5163	LPSLSSFQGK	0.0000020000.0	572.276	2	Phospho (ST)	37.34	1	1	335 : Probable serine/threonine-protein kinase KCC4 OS=Saccharomyces cerevisiae GN=KCC4 PE=1 SV=3	P25389	YCL024W	KCC4	0.42
	TRUE	6491	SSFLLSSNPTDSSPIPLR	0.000000000000200000.0	999.483	2	Phospho (ST)	77.62	3	1	335 : Probable serine/threonine-protein kinase KCC4 OS=Saccharomyces cerevisiae GN=KCC4 PE=1 SV=3	P25389	YCL024W	KCC4	6.75
	TRUE	5154	FFQQFEPSEEPTSPTR	0.0000000000000020.0	1003.93	2	Phospho (ST)	45.2	1	1	338 : Factor interacting with REF2 OS=Saccharomyces cerevisiae GN=FIR1 PE=1 SV=3	P40020	YER032W	FIR1	0.78
	TRUE	5162	NLYLTPESPLNR	0.000000020000.0	748.861	2	Phospho (ST)	50.05	5	2	338 : Factor interacting with REF2 OS=Saccharomyces cerevisiae GN=FIR1 PE=1 SV=3	P40020	YER032W	FIR1	1.4
	TRUE	155	HAEDEVSDGANSR	0.0000002000000.0	733.781	2	Phospho (ST)	59.88	4	2	34 : Transcriptional regulatory protein UME6 OS=Saccharomyces cerevisiae GN=UME6 PE=1 SV=2	P39001	YDR207C	UME6	5.3
	TRUE	2138	RDSDNAVHAAASPLAPSNTPSDPK	0.002000000002000000000000.0	860.037	3	2 Phospho (ST)	36.79	1	1	34 : Transcriptional regulatory protein UME6 OS=Saccharomyces cerevisiae GN=UME6 PE=1 SV=2	P39001	YDR207C	UME6	11.23
	TRUE	2239	RDSDNAVHAAASPLAPSNTPSDPK	0.002000000000000000000000.0	833.383	3	Phospho (ST)	48.68	10	2	34 : Transcriptional regulatory protein UME6 OS=Saccharomyces cerevisiae GN=UME6 PE=1 SV=2	P39001	YDR207C	UME6	1.32
	TRUE	4877	ASSGLAYTADYPNATSPDFAK	0.000000000000000200000.0	1113.98	2	Phospho (ST)	100.26	6	2	34 : Transcriptional regulatory protein UME6 OS=Saccharomyces cerevisiae GN=UME6 PE=1 SV=2	P39001	YDR207C	UME6	1.8
	TRUE	5173	TTNSPMSILSR	0.00000000020.0	643.795	2	Phospho (ST)	37.16	1	1	34 : Transcriptional regulatory protein UME6 OS=Saccharomyces cerevisiae GN=UME6 PE=1 SV=2	P39001	YDR207C	UME6	0.56
	TRUE	4657	ILENSPILYR	0.0000200000.0	649.331	2	Phospho (ST)	41.62	9	2	340 : Regulatory protein SWI4 OS=Saccharomyces cerevisiae GN=SWI4 PE=1 SV=2	P25302	YER111C	SWI4	0.98
	TRUE	3654	KPSFPQLQQSANVR	0.00200000000000.0	840.418	2	Phospho (ST)	51.25	1	1	341 : Styryl dye vacuolar localization protein 3 OS=Saccharomyces cerevisiae GN=SVL3 PE=1 SV=1	Q03088	YPL032C	SVL3	0.72
	TRUE	3683	KPSFPQLQQSANVR	0.00200000000000.0	560.614	3	Phospho (ST)	46.2	2	1	341 : Styryl dye vacuolar localization protein 3 OS=Saccharomyces cerevisiae GN=SVL3 PE=1 SV=1	Q03088	YPL032C	SVL3	0.88
	TRUE	6486	DIEDMALYSVNYGDSPVR	0.000000000000002000.0	1062.45	2	Phospho (ST)	79.69	3	1	341 : Styryl dye vacuolar localization protein 3 OS=Saccharomyces cerevisiae GN=SVL3 PE=1 SV=1	Q03088	YPL032C	SVL3	9999
	TRUE	1915	DVSDDDEPLTK	0.00200000000.0	657.261	2	Phospho (ST)	44.9	3	1	343 : DNA repair protein RAD16 OS=Saccharomyces cerevisiae GN=RAD16 PE=1 SV=1	P31244	YBR114W	RAD16	0.92
	TRUE	2957	SVNYNELSDDDTAVK	0.000000020000000.0	875.365	2	Phospho (ST)	63.47	5	2	343 : DNA repair protein RAD16 OS=Saccharomyces cerevisiae GN=RAD16 PE=1 SV=1	P31244	YBR114W	RAD16	4.1
	TRUE	2599	VEEEIKPLDDMDSK	0.00000000001020.0	872.374	2	Oxidation (M); Phospho (ST)	45.57	5	2	344 : Choline transport protein OS=Saccharomyces cerevisiae GN=HNM1 PE=1 SV=1	P19807	YGL077C	HNM1	1.35
	TRUE	3746	VEEEIKPLDDMDSK	0.00000000000020.0	576.587	3	Phospho (ST)	43.63	2	2	344 : Choline transport protein OS=Saccharomyces cerevisiae GN=HNM1 PE=1 SV=1	P19807	YGL077C	HNM1	3.56
	TRUE	6352	FSATSLPDMMEER	0.0000200000000.0	797.32	2	Phospho (ST)	57.28	1	1	347 : Cell wall integrity and stress response component 2 OS=Saccharomyces cerevisiae GN=WSC2 PE=1 SV=1	P53832	YNL283C	WSC2	4.87
	TRUE	6362	FSATSLPDMMEER	0.0200000000000.0	797.32	2	Phospho (ST)	36.32	1	1	347 : Cell wall integrity and stress response component 2 OS=Saccharomyces cerevisiae GN=WSC2 PE=1 SV=1	P53832	YNL283C	WSC2	4.8
	TRUE	358	NNSITSATSK	0.0020000000.0	551.742	2	Phospho (ST)	47.63	3	2	35 : Uncharacterized protein YMR031C OS=Saccharomyces cerevisiae GN=YMR031C PE=1 SV=1	Q05050	YMR031C	EIS1	0.25
	TRUE	509	EATETSSAVQTKEPEEK	0.00000020000000000.0	972.429	2	Phospho (ST)	55.22	2	1	35 : Uncharacterized protein YMR031C OS=Saccharomyces cerevisiae GN=YMR031C PE=1 SV=1	Q05050	YMR031C	EIS1	0.65
	TRUE	519	EATETSSAVQTKEPEEK	0.00000020000000000.0	648.621	3	Phospho (ST)	36.77	1	1	35 : Uncharacterized protein YMR031C OS=Saccharomyces cerevisiae GN=YMR031C PE=1 SV=1	Q05050	YMR031C	EIS1	0.55
	TRUE	531	DIHNIGKTSGGGSR	0.00000002000020.0	779.825	2	2 Phospho (ST)	36.03	1	1	35 : Uncharacterized protein YMR031C OS=Saccharomyces cerevisiae GN=YMR031C PE=1 SV=1	Q05050	YMR031C	EIS1	0.7
	TRUE	641	DVASARGDDKIDEEK	0.000200000000000.0	576.588	3	Phospho (ST)	38.24	1	1	35 : Uncharacterized protein YMR031C OS=Saccharomyces cerevisiae GN=YMR031C PE=1 SV=1	Q05050	YMR031C	EIS1	0.83
	TRUE	1872	KISGYGNDLDAQK	0.0020000000000.0	744.841	2	Phospho (ST)	80.55	9	2	35 : Uncharacterized protein YMR031C OS=Saccharomyces cerevisiae GN=YMR031C PE=1 SV=1	Q05050	YMR031C	EIS1	1.17
	TRUE	4299	AYSMTMETTSLSSQTNSR	0.002000000000000000.0	1037.93	2	Phospho (ST)	84.31	8	2	35 : Uncharacterized protein YMR031C OS=Saccharomyces cerevisiae GN=YMR031C PE=1 SV=1	Q05050	YMR031C	EIS1	1.47
	TRUE	5621	QLEVDSLINER	0.00000200000.0	698.33	2	Phospho (ST)	53.08	6	2	35 : Uncharacterized protein YMR031C OS=Saccharomyces cerevisiae GN=YMR031C PE=1 SV=1	Q05050	YMR031C	EIS1	1.9
	TRUE	787	RTSTDWSTENEK	0.002000000000.0	767.315	2	Phospho (ST)	42.14	1	1	351 : Protein ZDS2 OS=Saccharomyces cerevisiae GN=ZDS2 PE=1 SV=1	P54786	YML109W	ZDS2	1.33
	TRUE	1107	RKSDVLIAAK	0.0020000000.0	394.219	3	Phospho (ST)	38.76	2	1	351 : Protein ZDS2 OS=Saccharomyces cerevisiae GN=ZDS2 PE=1 SV=1	P54786	YML109W	ZDS2	0.8
	TRUE	688	TYTNHSSSFTR	0.00000002000.0	690.782	2	Phospho (ST)	39.47	1	1	354 : Protein SAP1 OS=Saccharomyces cerevisiae GN=SAP1 PE=1 SV=1	P39955	YER047C	SAP1	0.54
	TRUE	725	TYTNHSSSFTR	0.00000020000.0	690.783	2	Phospho (ST)	36.35	1	1	354 : Protein SAP1 OS=Saccharomyces cerevisiae GN=SAP1 PE=1 SV=1	P39955	YER047C	SAP1	0.51
	TRUE	2334	VNNEEAISEDDGIEEEHIHSEK	0.0000000200000000000000.0	868.364	3	Phospho (ST)	39.92	2	2	358 : ARF guanine-nucleotide exchange factor 2 OS=Saccharomyces cerevisiae GN=GEA2 PE=1 SV=1	P39993	YEL022W	GEA2	2.68
	TRUE	1111	SMSFDDTAAEK	0.01200000000.0	649.237	2	Oxidation (M); Phospho (ST)	45.82	3	2	36 : Protein SBE22 OS=Saccharomyces cerevisiae (strain YJM789) GN=SBE22 PE=3 SV=1	A6ZT11	YHR103W	SBE22	4
	TRUE	2744	SMSFDDTAAEK	0.00200000000.0	641.239	2	Phospho (ST)	65.67	10	2	36 : Protein SBE22 OS=Saccharomyces cerevisiae (strain YJM789) GN=SBE22 PE=3 SV=1	A6ZT11	YHR103W	SBE22	4.7
	TRUE	5325	SMSVASLDQLGK	0.002000000000.0	658.303	2	Phospho (ST)	45.19	2	1	36 : Protein SBE22 OS=Saccharomyces cerevisiae (strain YJM789) GN=SBE22 PE=3 SV=1	A6ZT11	YHR103W	SBE22	2.44
	TRUE	5676	SMSVASLDQLGK	0.002002000000.0	698.285	2	2 Phospho (ST)	55.69	10	2	36 : Protein SBE22 OS=Saccharomyces cerevisiae (strain YJM789) GN=SBE22 PE=3 SV=1	A6ZT11	YHR103W	SBE22	2.4
	TRUE	6669	SSDFLPIELK	0.2000000000.0	614.797	2	Phospho (ST)	39.33	1	1	36 : Protein SBE22 OS=Saccharomyces cerevisiae (strain YJM789) GN=SBE22 PE=3 SV=1	A6ZT11	YHR103W	SBE22	1.43
	TRUE	6678	SSDFLPIELK	0.0200000000.0	614.797	2	Phospho (ST)	41.38	1	1	36 : Protein SBE22 OS=Saccharomyces cerevisiae (strain YJM789) GN=SBE22 PE=3 SV=1	A6ZT11	YHR103W	SBE22	1.4
	TRUE	2307	RDGYDVSSDAESSISR	0.0000000200000000.0	912.376	2	Phospho (ST)	40.03	1	1	360 : Glycerol-3-phosphate O-acyltransferase 2 OS=Saccharomyces cerevisiae GN=GPT2 PE=1 SV=1	P36148	YKR067W	GPT2	3.6
	TRUE	2329	RDGYDVSSDAESSISR	0.0000002000000000.0	912.376	2	Phospho (ST)	38.63	1	1	360 : Glycerol-3-phosphate O-acyltransferase 2 OS=Saccharomyces cerevisiae GN=GPT2 PE=1 SV=1	P36148	YKR067W	GPT2	3.5
	TRUE	3578	SEGETSEDEDEFDEKNPAIVQTAR	0.000002000000000000000000.0	926.054	3	Phospho (ST)	74.75	3	2	360 : Glycerol-3-phosphate O-acyltransferase 2 OS=Saccharomyces cerevisiae GN=GPT2 PE=1 SV=1	P36148	YKR067W	GPT2	2.47
	TRUE	3592	SEGETSEDEDEFDEKNPAIVQTAR	0.000020000000000000000000.0	926.054	3	Phospho (ST)	61.19	4	2	360 : Glycerol-3-phosphate O-acyltransferase 2 OS=Saccharomyces cerevisiae GN=GPT2 PE=1 SV=1	P36148	YKR067W	GPT2	2.4
	TRUE	4014	SEGETSEDEDEFDEKNPAIVQTAR	0.000022000000000000000000.0	952.71	3	2 Phospho (ST)	63.79	5	2	360 : Glycerol-3-phosphate O-acyltransferase 2 OS=Saccharomyces cerevisiae GN=GPT2 PE=1 SV=1	P36148	YKR067W	GPT2	6.46
	TRUE	4261	QGQWKSEGETSEDEDEFDEKNPAIVQTAR	0.00000200022000000000000000000.0	1188.47	3	3 Phospho (ST)	50.54	1	1	360 : Glycerol-3-phosphate O-acyltransferase 2 OS=Saccharomyces cerevisiae GN=GPT2 PE=1 SV=1	P36148	YKR067W	GPT2	4.27
	TRUE	6584	VNSRGSLTDIPIFSDAK	0.00200200000000000.0	990.448	2	2 Phospho (ST)	39.46	3	2	360 : Glycerol-3-phosphate O-acyltransferase 2 OS=Saccharomyces cerevisiae GN=GPT2 PE=1 SV=1	P36148	YKR067W	GPT2	8.12
	TRUE	730	AHSISHVPGTHMR	0.0020000000000.0	378.175	4	Phospho (ST)	44.01	1	1	363 : Putative Xaa-Pro aminopeptidase OS=Saccharomyces cerevisiae GN=YLL029W PE=1 SV=1	Q07825	YLL029W	FRA1	2.7
	TRUE	733	AHSISHVPGTHMR	0.0000200000000.0	378.175	4	Phospho (ST)	45.89	1	1	363 : Putative Xaa-Pro aminopeptidase OS=Saccharomyces cerevisiae GN=YLL029W PE=1 SV=1	Q07825	YLL029W	FRA1	2.57
	TRUE	3894	RASLFLR	0.0020000.0	471.75	2	Phospho (ST)	43.72	9	2	363 : Putative Xaa-Pro aminopeptidase OS=Saccharomyces cerevisiae GN=YLL029W PE=1 SV=1	Q07825	YLL029W	FRA1	0.12
	TRUE	4934	RSSSMLLNELK	0.00200000000.0	679.331	2	Phospho (ST)	52.78	3	1	363 : Putative Xaa-Pro aminopeptidase OS=Saccharomyces cerevisiae GN=YLL029W PE=1 SV=1	Q07825	YLL029W	FRA1	-9999
	TRUE	5565	RSSSMLLNELK	0.00220000000.0	719.314	2	2 Phospho (ST)	36.98	1	1	363 : Putative Xaa-Pro aminopeptidase OS=Saccharomyces cerevisiae GN=YLL029W PE=1 SV=1	Q07825	YLL029W	FRA1	6.83
	TRUE	4593	LIEGDTGSGIIPDEQER	0.00000002000000000.0	954.933	2	Phospho (ST)	65.29	2	2	365 : Protein FMP42 OS=Saccharomyces cerevisiae GN=FMP42 PE=1 SV=1	Q04991	YMR221C	FMP42	5.18
	TRUE	1669	NSLSSDNLSNKPVSSDVSHDDSK	0.00020000000000000000000.0	838.033	3	Phospho (ST)	48.44	2	2	366 : UPF0675 protein YKR021W OS=Saccharomyces cerevisiae GN=YKR021W PE=1 SV=1	P36117	YKR021W	ALY1	1.96
	TRUE	1031	SLSSTGEHNQELR	0.0002000000000.0	769.335	2	Phospho (ST)	43.42	1	1	367 : Protein RMD11 OS=Saccharomyces cerevisiae GN=RMD11 PE=1 SV=1	P38742	YHL023C	NPR3	1.69
	TRUE	1048	SLSSTGEHNQELR	0.0000200000000.0	769.336	2	Phospho (ST)	45.78	1	1	367 : Protein RMD11 OS=Saccharomyces cerevisiae GN=RMD11 PE=1 SV=1	P38742	YHL023C	NPR3	1.64
	TRUE	691	RLSTSSAAPPTSR	0.0020000000000.0	705.841	2	Phospho (ST)	51.62	5	2	37 : Meiotic sister-chromatid recombination protein 3 OS=Saccharomyces cerevisiae GN=MSC3 PE=1 SV=1	Q05812	YLR219W	MSC3	0.3
	TRUE	1216	MNSMTSGANVR	0.00200000000.0	624.249	2	Phospho (ST)	60.8	5	2	37 : Meiotic sister-chromatid recombination protein 3 OS=Saccharomyces cerevisiae GN=MSC3 PE=1 SV=1	Q05812	YLR219W	MSC3	0.5
	TRUE	1684	TRSPELQDNLK	0.00200000000.0	690.83	2	Phospho (ST)	47.1	3	2	37 : Meiotic sister-chromatid recombination protein 3 OS=Saccharomyces cerevisiae GN=MSC3 PE=1 SV=1	Q05812	YLR219W	MSC3	0.83
	TRUE	1746	NVYHTDAASDNASAPLGSNK	0.00000000200000000000.0	704.64	3	Phospho (ST)	40.47	2	2	37 : Meiotic sister-chromatid recombination protein 3 OS=Saccharomyces cerevisiae GN=MSC3 PE=1 SV=1	Q05812	YLR219W	MSC3	1.04
	TRUE	2511	SHSLVSHAPSIPR	0.0020000000000.0	489.909	3	Phospho (ST)	38.62	1	1	37 : Meiotic sister-chromatid recombination protein 3 OS=Saccharomyces cerevisiae GN=MSC3 PE=1 SV=1	Q05812	YLR219W	MSC3	0.82
	TRUE	2643	SSSDSPTATANLVK	0.02000000000000.0	729.33	2	Phospho (ST)	64.76	1	1	37 : Meiotic sister-chromatid recombination protein 3 OS=Saccharomyces cerevisiae GN=MSC3 PE=1 SV=1	Q05812	YLR219W	MSC3	1.32
	TRUE	2663	SSSDSPTATANLVK	0.20000000000000.0	729.33	2	Phospho (ST)	81.27	2	2	37 : Meiotic sister-chromatid recombination protein 3 OS=Saccharomyces cerevisiae GN=MSC3 PE=1 SV=1	Q05812	YLR219W	MSC3	1.3
	TRUE	2678	SSSDSPTATANLVK	0.00200000000000.0	729.33	2	Phospho (ST)	67.02	4	2	37 : Meiotic sister-chromatid recombination protein 3 OS=Saccharomyces cerevisiae GN=MSC3 PE=1 SV=1	Q05812	YLR219W	MSC3	1.06
	TRUE	2940	SPQLSAAAASAASAASPDR	0.0000000000000002000.0	904.913	2	Phospho (ST)	84.79	1	1	37 : Meiotic sister-chromatid recombination protein 3 OS=Saccharomyces cerevisiae GN=MSC3 PE=1 SV=1	Q05812	YLR219W	MSC3	1.1
	TRUE	3765	QEDATDPTTSSTNELSAAEPTMVTSTHATK	0.000000000020000000000000000000.0	1067.8	3	Phospho (ST)	56.21	1	1	37 : Meiotic sister-chromatid recombination protein 3 OS=Saccharomyces cerevisiae GN=MSC3 PE=1 SV=1	Q05812	YLR219W	MSC3	0.79
	TRUE	6254	VSSDSFTVATPLSLQSTTTR	0.00200000000000000000.0	1089.52	2	Phospho (ST)	72.03	1	1	371 : mRNA-binding protein PUF2 OS=Saccharomyces cerevisiae GN=PUF2 PE=1 SV=1	Q12221	YPR042C	PUF2	9999
	TRUE	6455	FKSTDNYTLPQTAQLNSFLEK	0.002000000000000000000.0	842.404	3	Phospho (ST)	37.01	1	1	371 : mRNA-binding protein PUF2 OS=Saccharomyces cerevisiae GN=PUF2 PE=1 SV=1	Q12221	YPR042C	PUF2	9999
	TRUE	291	QHSNPTISTTSNK	0.0020000000000.0	747.833	2	Phospho (ST)	47.29	3	2	372 : Uncharacterized protein YBR225W OS=Saccharomyces cerevisiae GN=YBR225W PE=1 SV=1	P38321	YBR225W	-	1.08
	TRUE	5880	TTPSFVAFTDTER	0.0200000000000.0	776.341	2	Phospho (ST)	61.83	5	1	376 : Heat shock protein SSA1 OS=Saccharomyces cerevisiae GN=SSA1 PE=1 SV=4	P10591	YAL005C	SSA1	-9999
	TRUE	1143	KLNELQNSEDSDAEDGGK	0.000000020000000000.0	1014.92	2	Phospho (ST)	70.03	1	1	377 : Something about silencing protein 10 OS=Saccharomyces cerevisiae GN=SAS10 PE=1 SV=1	Q12136	YDL153C	SAS10	1.07
	TRUE	1253	RGMHDNNGADLDDKDYGSEDEAVSR	0.0010000000000003000000000.0	716.288	4	Oxidation (M); Phospho (Y)	40.7	1	1	377 : Something about silencing protein 10 OS=Saccharomyces cerevisiae GN=SAS10 PE=1 SV=1	Q12136	YDL153C	SAS10	2.13
	TRUE	1290	RGMHDNNGADLDDKDYGSEDEAVSR	0.0010000000000000020000000.0	716.288	4	Oxidation (M); Phospho (ST)	56.86	4	2	377 : Something about silencing protein 10 OS=Saccharomyces cerevisiae GN=SAS10 PE=1 SV=1	Q12136	YDL153C	SAS10	2.72
	TRUE	1411	LNELQNSEDSDAEDGGK	0.00000000020000000.0	950.876	2	Phospho (ST)	68.96	10	2	377 : Something about silencing protein 10 OS=Saccharomyces cerevisiae GN=SAS10 PE=1 SV=1	Q12136	YDL153C	SAS10	0.86
	TRUE	1541	RGMHDNNGADLDDKDYGSEDEAVSR	0.0000000000000000020000000.0	712.289	4	Phospho (ST)	44.56	2	1	377 : Something about silencing protein 10 OS=Saccharomyces cerevisiae GN=SAS10 PE=1 SV=1	Q12136	YDL153C	SAS10	3.66
	TRUE	1720	LNELQNSEDSDAEDGGK	0.00000020020000000.0	990.859	2	2 Phospho (ST)	82.19	8	2	377 : Something about silencing protein 10 OS=Saccharomyces cerevisiae GN=SAS10 PE=1 SV=1	Q12136	YDL153C	SAS10	5.58
	TRUE	1778	GMHDNNGADLDDKDYGSEDEAVSR	0.000000000000000000000020.0	897.349	3	Phospho (ST)	58.43	1	1	377 : Something about silencing protein 10 OS=Saccharomyces cerevisiae GN=SAS10 PE=1 SV=1	Q12136	YDL153C	SAS10	1.43
	TRUE	1217	ENEYEDNGEHDSAENEQEMSPVR	0.00000000000200000010000.0	935.347	3	Oxidation (M); Phospho (ST)	43.73	2	1	378 : Seventh homolog of septin 1 OS=Saccharomyces cerevisiae GN=SHS1 PE=1 SV=1	Q07657	YDL225W	SHS1	0.71
	TRUE	1574	ENEYEDNGEHDSAENEQEMSPVR	0.00000000000000000002000.0	930.016	3	Phospho (ST)	37.62	1	1	378 : Seventh homolog of septin 1 OS=Saccharomyces cerevisiae GN=SHS1 PE=1 SV=1	Q07657	YDL225W	SHS1	0.04
	TRUE	2514	LNGSSSSINSLQQSTR	0.0000022000000000.0	919.888	2	2 Phospho (ST)	36.3	1	1	378 : Seventh homolog of septin 1 OS=Saccharomyces cerevisiae GN=SHS1 PE=1 SV=1	Q07657	YDL225W	SHS1	13.4
	TRUE	4392	KNDTYTDLASIASGRD	0.0000000002002000.0	943.883	2	2 Phospho (ST)	86.14	9	2	378 : Seventh homolog of septin 1 OS=Saccharomyces cerevisiae GN=SHS1 PE=1 SV=1	Q07657	YDL225W	SHS1	5.9
	TRUE	4588	KNDTYTDLASIASGRD	0.0002000002002000.0	983.866	2	3 Phospho (ST)	37.93	1	1	378 : Seventh homolog of septin 1 OS=Saccharomyces cerevisiae GN=SHS1 PE=1 SV=1	Q07657	YDL225W	SHS1	6.1
	TRUE	4603	KNDTYTDLASIASGRD	0.0000300002002000.0	983.866	2	2 Phospho (ST); Phospho (Y)	39.63	2	1	378 : Seventh homolog of septin 1 OS=Saccharomyces cerevisiae GN=SHS1 PE=1 SV=1	Q07657	YDL225W	SHS1	5.95
	TRUE	4803	KNDTYTDLASIASGRD	0.0002000000000000.0	903.899	2	Phospho (ST)	97.76	2	1	378 : Seventh homolog of septin 1 OS=Saccharomyces cerevisiae GN=SHS1 PE=1 SV=1	Q07657	YDL225W	SHS1	-9999
	TRUE	4885	NDTYTDLASIASGRD	0.000000000002000.0	839.852	2	Phospho (ST)	55.03	3	1	378 : Seventh homolog of septin 1 OS=Saccharomyces cerevisiae GN=SHS1 PE=1 SV=1	Q07657	YDL225W	SHS1	-9999
	TRUE	5694	NDTYTDLASIASGRD	0.002000000000000.0	839.852	2	Phospho (ST)	84.29	3	1	378 : Seventh homolog of septin 1 OS=Saccharomyces cerevisiae GN=SHS1 PE=1 SV=1	Q07657	YDL225W	SHS1	-9999
	TRUE	6242	NISETVPYVLR	0.00200000000.0	685.839	2	Phospho (ST)	38.94	1	1	378 : Seventh homolog of septin 1 OS=Saccharomyces cerevisiae GN=SHS1 PE=1 SV=1	Q07657	YDL225W	SHS1	-9999
	TRUE	5723	VTPSFVAFTPEER	0.0000000020000.0	780.361	2	Phospho (ST)	79.15	1	1	379 : Heat shock protein SSB1 OS=Saccharomyces cerevisiae GN=SSB1 PE=1 SV=3	P11484	YDL229W	SSB1	-9999
	TRUE	12	RNSNTTTMGNHNAR	0.00200000000000.0	551.902	3	Phospho (ST)	52.72	1	1	38 : Inositol hexakisphosphate kinase 1 OS=Saccharomyces cerevisiae GN=KCS1 PE=1 SV=1	Q12494	YDR017C	KCS1	0.61
	TRUE	57	NSNTTTMGNHNAR	0.0200000000000.0	749.299	2	Phospho (ST)	65.58	5	2	38 : Inositol hexakisphosphate kinase 1 OS=Saccharomyces cerevisiae GN=KCS1 PE=1 SV=1	Q12494	YDR017C	KCS1	1
	TRUE	1721	RDSGSTMINTELK	0.0020001000000.0	774.343	2	Oxidation (M); Phospho (ST)	60.39	6	2	38 : Inositol hexakisphosphate kinase 1 OS=Saccharomyces cerevisiae GN=KCS1 PE=1 SV=1	Q12494	YDR017C	KCS1	1.04
	TRUE	2403	RRDSGSTMINTELK	0.00020000000000.0	563.266	3	Phospho (ST)	38.93	1	1	38 : Inositol hexakisphosphate kinase 1 OS=Saccharomyces cerevisiae GN=KCS1 PE=1 SV=1	Q12494	YDR017C	KCS1	1.27
	TRUE	2763	ISNALDGSHSVMDLK	0.000000000201000.0	841.877	2	Oxidation (M); Phospho (ST)	47.8	3	2	38 : Inositol hexakisphosphate kinase 1 OS=Saccharomyces cerevisiae GN=KCS1 PE=1 SV=1	Q12494	YDR017C	KCS1	0.89
	TRUE	2896	SVPEGLQVSEK	0.20000000000.0	626.795	2	Phospho (ST)	49.71	4	2	38 : Inositol hexakisphosphate kinase 1 OS=Saccharomyces cerevisiae GN=KCS1 PE=1 SV=1	Q12494	YDR017C	KCS1	0.67
	TRUE	3050	RDSGSTMINTELK	0.0020000000000.0	766.345	2	Phospho (ST)	61.17	6	2	38 : Inositol hexakisphosphate kinase 1 OS=Saccharomyces cerevisiae GN=KCS1 PE=1 SV=1	Q12494	YDR017C	KCS1	1.57
	TRUE	4201	ISNALDGSHSVMDLK	0.000000000200000.0	833.88	2	Phospho (ST)	62.81	6	2	38 : Inositol hexakisphosphate kinase 1 OS=Saccharomyces cerevisiae GN=KCS1 PE=1 SV=1	Q12494	YDR017C	KCS1	0.86
	TRUE	4271	LGSSPSFLTQK	0.00020000000.0	622.8	2	Phospho (ST)	49.12	6	2	38 : Inositol hexakisphosphate kinase 1 OS=Saccharomyces cerevisiae GN=KCS1 PE=1 SV=1	Q12494	YDR017C	KCS1	0.19
	TRUE	4723	LGSSPSFLTQK	0.00200000000.0	622.8	2	Phospho (ST)	81.64	6	2	38 : Inositol hexakisphosphate kinase 1 OS=Saccharomyces cerevisiae GN=KCS1 PE=1 SV=1	Q12494	YDR017C	KCS1	0.68
	TRUE	6689	SLSSSNQPSLLPEVVLNDNR	0.20000000000000000000.0	1125.04	2	Phospho (ST)	112.94	1	1	38 : Inositol hexakisphosphate kinase 1 OS=Saccharomyces cerevisiae GN=KCS1 PE=1 SV=1	Q12494	YDR017C	KCS1	3.7
	TRUE	6690	SLSSSNQPSLLPEVVLNDNR	0.00002000000000000000.0	1125.04	2	Phospho (ST)	71.84	1	1	38 : Inositol hexakisphosphate kinase 1 OS=Saccharomyces cerevisiae GN=KCS1 PE=1 SV=1	Q12494	YDR017C	KCS1	5.12
	TRUE	6698	SLSSSNQPSLLPEVVLNDNR	0.00020000000000000000.0	1125.04	2	Phospho (ST)	84.26	3	2	38 : Inositol hexakisphosphate kinase 1 OS=Saccharomyces cerevisiae GN=KCS1 PE=1 SV=1	Q12494	YDR017C	KCS1	3.6
	TRUE	6355	RAPFDLFESK	0.0000000020.0	645.301	2	Phospho (ST)	46.09	6	2	380 : ATP-dependent molecular chaperone HSC82 OS=Saccharomyces cerevisiae GN=HSC82 PE=1 SV=4	P15108	YMR186W	HSC82	0.48
	TRUE	6498	SISNDWEDPLYVK	0.0020000000000.0	823.361	2	Phospho (ST)	58.64	7	2	380 : ATP-dependent molecular chaperone HSC82 OS=Saccharomyces cerevisiae GN=HSC82 PE=1 SV=4	P15108	YMR186W	HSC82	2.9
	TRUE	6515	SISNDWEDPLYVK	0.2000000000000.0	823.362	2	Phospho (ST)	46.47	1	1	380 : ATP-dependent molecular chaperone HSC82 OS=Saccharomyces cerevisiae GN=HSC82 PE=1 SV=4	P15108	YMR186W	HSC82	3.21
	TRUE	6571	SVDELTSLTDYVTR	0.00000020000000.0	839.883	2	Phospho (ST)	42.1	1	1	380 : ATP-dependent molecular chaperone HSC82 OS=Saccharomyces cerevisiae GN=HSC82 PE=1 SV=4	P15108	YMR186W	HSC82	-9999
	TRUE	6586	APFDLFESK	0.000000020.0	567.25	2	Phospho (ST)	37.52	1	1	380 : ATP-dependent molecular chaperone HSC82 OS=Saccharomyces cerevisiae GN=HSC82 PE=1 SV=4	P15108	YMR186W	HSC82	-9999
	TRUE	565	TVSNNAANSLSR	0.000000000020.0	657.296	2	Phospho (ST)	54.6	5	2	382 : Protein VHS2 OS=Saccharomyces cerevisiae GN=VHS2 PE=1 SV=1	P40463	YIL135C	VHS2	0.27
	TRUE	899	TVSNNAANSLSR	0.002000000020.0	697.279	2	2 Phospho (ST)	58.8	3	1	382 : Protein VHS2 OS=Saccharomyces cerevisiae GN=VHS2 PE=1 SV=1	P40463	YIL135C	VHS2	4.59
	TRUE	1579	TSLFNHNNSSNR	0.000000000200.0	735.81	2	Phospho (ST)	37.57	1	1	382 : Protein VHS2 OS=Saccharomyces cerevisiae GN=VHS2 PE=1 SV=1	P40463	YIL135C	VHS2	0.43
	TRUE	1842	TRSLSSQSFDNETSPAHPR	0.2000000000000000000.0	732.994	3	Phospho (ST)	39.99	1	1	382 : Protein VHS2 OS=Saccharomyces cerevisiae GN=VHS2 PE=1 SV=1	P40463	YIL135C	VHS2	0.14
	TRUE	1866	TRSLSSQSFDNETSPAHPR	0.0000000200000000000.0	732.995	3	Phospho (ST)	43.38	1	1	382 : Protein VHS2 OS=Saccharomyces cerevisiae GN=VHS2 PE=1 SV=1	P40463	YIL135C	VHS2	-9999
	TRUE	1908	RPSTIGLDR	0.002200000.0	587.755	2	2 Phospho (ST)	43.64	5	2	382 : Protein VHS2 OS=Saccharomyces cerevisiae GN=VHS2 PE=1 SV=1	P40463	YIL135C	VHS2	5.7
	TRUE	1999	RYSNTTINNANGGTSAGSTTGAALSR	0.00002000000000000000000000.0	874.735	3	Phospho (ST)	68.53	1	1	382 : Protein VHS2 OS=Saccharomyces cerevisiae GN=VHS2 PE=1 SV=1	P40463	YIL135C	VHS2	-9999
	TRUE	2019	RYSNTTINNANGGTSAGSTTGAALSR	0.00000200000000000000000000.0	874.735	3	Phospho (ST)	72.57	6	2	382 : Protein VHS2 OS=Saccharomyces cerevisiae GN=VHS2 PE=1 SV=1	P40463	YIL135C	VHS2	-9999
	TRUE	2024	RYSNTTINNANGGTSAGSTTGAALSR	0.00200000000000000000000000.0	874.736	3	Phospho (ST)	72.72	3	1	382 : Protein VHS2 OS=Saccharomyces cerevisiae GN=VHS2 PE=1 SV=1	P40463	YIL135C	VHS2	-9999
	TRUE	2733	SSAVNLHLQPSR	0.020000000000.0	694.838	2	Phospho (ST)	54.61	5	2	382 : Protein VHS2 OS=Saccharomyces cerevisiae GN=VHS2 PE=1 SV=1	P40463	YIL135C	VHS2	0.21
	TRUE	2739	SSAVNLHLQPSR	0.200000000000.0	694.838	2	Phospho (ST)	78.34	4	2	382 : Protein VHS2 OS=Saccharomyces cerevisiae GN=VHS2 PE=1 SV=1	P40463	YIL135C	VHS2	0.2
	TRUE	3350	SPSNQQYLLK	0.2000000000.0	629.298	2	Phospho (ST)	43.24	5	2	382 : Protein VHS2 OS=Saccharomyces cerevisiae GN=VHS2 PE=1 SV=1	P40463	YIL135C	VHS2	-9999
	TRUE	3366	SPSNQQYLLK	0.0020000000.0	629.299	2	Phospho (ST)	55.14	5	2	382 : Protein VHS2 OS=Saccharomyces cerevisiae GN=VHS2 PE=1 SV=1	P40463	YIL135C	VHS2	-9999
	TRUE	1311	EMEAAMEEEISGDEEEGK	0.010001000020000000.0	1062.88	2	2 Oxidation (M); Phospho (ST)	80.76	3	2	383 : ATP-dependent RNA helicase DBP4 OS=Saccharomyces cerevisiae GN=DBP4 PE=1 SV=2	P20448	YJL033W	HCA4	-9999
	TRUE	4831	TVAYLGTGNLSDDMSDGDMPDSEGHLK	0.000000000020002000100000000.0	1001.06	3	Oxidation (M); 2 Phospho (ST)	36.41	1	1	383 : ATP-dependent RNA helicase DBP4 OS=Saccharomyces cerevisiae GN=DBP4 PE=1 SV=2	P20448	YJL033W	HCA4	8.1
	TRUE	5234	TVAYLGTGNLSDDMSDGDMPDSEGHLK	0.000000000000002000000000000.0	969.068	3	Phospho (ST)	50.56	3	2	383 : ATP-dependent RNA helicase DBP4 OS=Saccharomyces cerevisiae GN=DBP4 PE=1 SV=2	P20448	YJL033W	HCA4	1.63
	TRUE	5393	TVAYLGTGNLSDDMSDGDMPDSEGHLK	0.000000000020002000000000000.0	995.724	3	2 Phospho (ST)	46.81	5	2	383 : ATP-dependent RNA helicase DBP4 OS=Saccharomyces cerevisiae GN=DBP4 PE=1 SV=2	P20448	YJL033W	HCA4	5.07
	TRUE	5396	TVAYLGTGNLSDDMSDGDMPDSEGHLK	0.000000200000002000000000000.0	995.725	3	2 Phospho (ST)	37.7	1	1	383 : ATP-dependent RNA helicase DBP4 OS=Saccharomyces cerevisiae GN=DBP4 PE=1 SV=2	P20448	YJL033W	HCA4	9999
	TRUE	2207	HVIITDDEEEEQR	0.0000200000000.0	846.86	2	Phospho (ST)	76.6	4	2	384 : RING finger protein PSH1 OS=Saccharomyces cerevisiae GN=PSH1 PE=1 SV=1	Q12161	YOL054W	PSH1	0.08
	TRUE	4942	NYAGGRDEFDEEEYSEGELDEIR	0.00000000000000200000000.0	934.707	3	Phospho (ST)	49.14	4	2	384 : RING finger protein PSH1 OS=Saccharomyces cerevisiae GN=PSH1 PE=1 SV=1	Q12161	YOL054W	PSH1	2.6
	TRUE	5568	DEFDEEEYSEGELDEIR	0.00000000200000000.0	1092.41	2	Phospho (ST)	79.7	6	2	384 : RING finger protein PSH1 OS=Saccharomyces cerevisiae GN=PSH1 PE=1 SV=1	Q12161	YOL054W	PSH1	6.17
	TRUE	1093	ITSQGDLEADGSSDEETEQEPHSKR	0.0000000000022000000000000.0	969.052	3	2 Phospho (ST)	40.9	3	2	385 : Vacuolar transporter chaperone 2 OS=Saccharomyces cerevisiae GN=VTC2 PE=1 SV=1	P43585	YFL004W	VTC2	7.59
	TRUE	1288	ITSQGDLEADGSSDEETEQEPHSK	0.000000000002000000000000.0	890.363	3	Phospho (ST)	36.52	1	1	385 : Vacuolar transporter chaperone 2 OS=Saccharomyces cerevisiae GN=VTC2 PE=1 SV=1	P43585	YFL004W	VTC2	0.81
	TRUE	1511	ITSQGDLEADGSSDEETEQEPHSK	0.000000000002200000000000.0	1375.02	2	2 Phospho (ST)	61.96	4	2	385 : Vacuolar transporter chaperone 2 OS=Saccharomyces cerevisiae GN=VTC2 PE=1 SV=1	P43585	YFL004W	VTC2	4.94
	TRUE	2925	SNFNTASEPLASASK	0.000000200000000.0	802.354	2	Phospho (ST)	70.61	6	2	385 : Vacuolar transporter chaperone 2 OS=Saccharomyces cerevisiae GN=VTC2 PE=1 SV=1	P43585	YFL004W	VTC2	1.48
	TRUE	2963	SNFNTASEPLASASK	0.000000200002000.0	842.337	2	2 Phospho (ST)	60.4	4	2	385 : Vacuolar transporter chaperone 2 OS=Saccharomyces cerevisiae GN=VTC2 PE=1 SV=1	P43585	YFL004W	VTC2	4.7
	TRUE	6057	FSSIVSNDIDMNFR	0.02000000001000.0	870.869	2	Oxidation (M); Phospho (ST)	68.8	1	1	385 : Vacuolar transporter chaperone 2 OS=Saccharomyces cerevisiae GN=VTC2 PE=1 SV=1	P43585	YFL004W	VTC2	-9999
	TRUE	6081	FSSIVSNDIDMNFR	0.00000200001000.0	870.868	2	Oxidation (M); Phospho (ST)	84.59	4	2	385 : Vacuolar transporter chaperone 2 OS=Saccharomyces cerevisiae GN=VTC2 PE=1 SV=1	P43585	YFL004W	VTC2	9999
	TRUE	6394	FSSIVSNDIDMNFR	0.02000200001000.0	910.852	2	Oxidation (M); 2 Phospho (ST)	43.82	1	1	385 : Vacuolar transporter chaperone 2 OS=Saccharomyces cerevisiae GN=VTC2 PE=1 SV=1	P43585	YFL004W	VTC2	5.15
	TRUE	6395	FSSIVSNDIDMNFR	0.00200200001000.0	910.852	2	Oxidation (M); 2 Phospho (ST)	47.3	3	2	385 : Vacuolar transporter chaperone 2 OS=Saccharomyces cerevisiae GN=VTC2 PE=1 SV=1	P43585	YFL004W	VTC2	5.73
	TRUE	320	GSQTTTNDSKEESTTEATGNESQDATK	0.000000000000200000000000000.0	966.398	3	Phospho (ST)	36.75	1	1	386 : Nucleoporin NUP2 OS=Saccharomyces cerevisiae GN=NUP2 PE=1 SV=2	P32499	YLR335W	NUP2	9999
	TRUE	518	ADGTGEAQVDNSPTTESNSR	0.00000000000200000000.0	1058.43	2	Phospho (ST)	76.12	4	1	386 : Nucleoporin NUP2 OS=Saccharomyces cerevisiae GN=NUP2 PE=1 SV=2	P32499	YLR335W	NUP2	-9999
	TRUE	1154	KKDESDSENDIEIK	0.00002000000000.0	865.38	2	Phospho (ST)	70.29	2	1	386 : Nucleoporin NUP2 OS=Saccharomyces cerevisiae GN=NUP2 PE=1 SV=2	P32499	YLR335W	NUP2	5.5
	TRUE	1229	ETYDSNESDDDVTPSTK	0.02000000000000000.0	991.873	2	Phospho (ST)	44.3	1	1	386 : Nucleoporin NUP2 OS=Saccharomyces cerevisiae GN=NUP2 PE=1 SV=2	P32499	YLR335W	NUP2	1.01
	TRUE	1248	ETYDSNESDDDVTPSTK	0.00002000000000000.0	991.873	2	Phospho (ST)	40.67	3	2	386 : Nucleoporin NUP2 OS=Saccharomyces cerevisiae GN=NUP2 PE=1 SV=2	P32499	YLR335W	NUP2	3.33
	TRUE	1283	SSDSSSEDEVKVEGPK	0.0002000000000000.0	587.247	3	Phospho (ST)	36.57	1	1	386 : Nucleoporin NUP2 OS=Saccharomyces cerevisiae GN=NUP2 PE=1 SV=2	P32499	YLR335W	NUP2	7.4
	TRUE	1441	SSDSSSEDEVKVEGPK	0.0200020000000000.0	920.351	2	2 Phospho (ST)	36.46	1	1	386 : Nucleoporin NUP2 OS=Saccharomyces cerevisiae GN=NUP2 PE=1 SV=2	P32499	YLR335W	NUP2	6.1
	TRUE	1515	ETYDSNESDDDVTPSTK	0.00002002000000000.0	1031.86	2	2 Phospho (ST)	38.3	1	1	386 : Nucleoporin NUP2 OS=Saccharomyces cerevisiae GN=NUP2 PE=1 SV=2	P32499	YLR335W	NUP2	5.68
	TRUE	1540	ETYDSNESDDDVTPSTK	0.00300002000000000.0	1031.86	2	Phospho (ST); Phospho (Y)	51.56	3	2	386 : Nucleoporin NUP2 OS=Saccharomyces cerevisiae GN=NUP2 PE=1 SV=2	P32499	YLR335W	NUP2	6.01
	TRUE	1920	SSDSSSEDEVKVEGPK	0.0002220000000000.0	960.334	2	3 Phospho (ST)	39.27	3	2	386 : Nucleoporin NUP2 OS=Saccharomyces cerevisiae GN=NUP2 PE=1 SV=2	P32499	YLR335W	NUP2	6.8
	TRUE	1957	KDESDSENDIEIK	0.0002020000000.0	841.316	2	2 Phospho (ST)	62.45	3	1	386 : Nucleoporin NUP2 OS=Saccharomyces cerevisiae GN=NUP2 PE=1 SV=2	P32499	YLR335W	NUP2	5.37
	TRUE	3655	KDESDSENDIEIKGPEFK	0.000200000000000000.0	720.652	3	Phospho (ST)	61.37	2	2	386 : Nucleoporin NUP2 OS=Saccharomyces cerevisiae GN=NUP2 PE=1 SV=2	P32499	YLR335W	NUP2	3
	TRUE	4901	TLEPIPKEENAEEDDESEWSDDEPEVVR	0.0000000000000000000200000000.0	1122.81	3	Phospho (ST)	52.32	6	2	387 : Ribosome-associated complex subunit SSZ1 OS=Saccharomyces cerevisiae GN=SSZ1 PE=1 SV=2	P38788	YHR064C	SSZ1	2.9
	TRUE	5128	TLEPIPKEENAEEDDESEWSDDEPEVVR	0.0000000000000000200200000000.0	1149.46	3	2 Phospho (ST)	41.21	1	1	387 : Ribosome-associated complex subunit SSZ1 OS=Saccharomyces cerevisiae GN=SSZ1 PE=1 SV=2	P38788	YHR064C	SSZ1	3.8
	TRUE	3055	SSLSSSFR	0.00020000.0	475.703	2	Phospho (ST)	46.1	3	1	388 : Heat shock protein SSC1, mitochondrial OS=Saccharomyces cerevisiae GN=SSC1 PE=1 SV=1	P12398	YJR045C	SSC1	-9999
	TRUE	440	NQDENKDTQLTPR	0.0000000000200.0	546.908	3	Phospho (ST)	40.69	1	1	389 : Choline-phosphate cytidylyltransferase OS=Saccharomyces cerevisiae GN=PCT1 PE=1 SV=2	P13259	YGR202C	PCT1	-9999
	TRUE	6040	AKLSNSSLSNLFK	0.0000022000000.0	784.86	2	2 Phospho (ST)	42.09	4	2	389 : Choline-phosphate cytidylyltransferase OS=Saccharomyces cerevisiae GN=PCT1 PE=1 SV=2	P13259	YGR202C	PCT1	0.7
	TRUE	6325	LSNSSLSNLFK	0.00002000000.0	645.311	2	Phospho (ST)	39.92	3	2	389 : Choline-phosphate cytidylyltransferase OS=Saccharomyces cerevisiae GN=PCT1 PE=1 SV=2	P13259	YGR202C	PCT1	0.67
	TRUE	3513	LGSPIPGESSPAEVPK	0.0020000000000000.0	822.898	2	Phospho (ST)	55.35	7	2	390 : UBX domain-containing protein 1 OS=Saccharomyces cerevisiae GN=SHP1 PE=1 SV=1	P34223	YBL058W	SHP1	0.503
	TRUE	3594	LGSPIPGESSPAEVPKNETPAAQEQPMPDNEPK	0.002000000000000000000000000000000.0	1174.54	3	Phospho (ST)	49.75	2	2	390 : UBX domain-containing protein 1 OS=Saccharomyces cerevisiae GN=SHP1 PE=1 SV=1	P34223	YBL058W	SHP1	0.5
	TRUE	3727	LGSPIPGESSPAEVPK	0.0020000002000000.0	862.881	2	2 Phospho (ST)	40.88	1	1	390 : UBX domain-containing protein 1 OS=Saccharomyces cerevisiae GN=SHP1 PE=1 SV=1	P34223	YBL058W	SHP1	0.57
	TRUE	4056	LGSTIDAADEVVEDNTSQSQR	0.000000000000000020000.0	1158.01	2	Phospho (ST)	96.29	1	1	390 : UBX domain-containing protein 1 OS=Saccharomyces cerevisiae GN=SHP1 PE=1 SV=1	P34223	YBL058W	SHP1	2.33
	TRUE	4970	LGSTIDAADEVVEDNTSQSQR	0.002000000000000000000.0	1158.01	2	Phospho (ST)	152.63	3	2	390 : UBX domain-containing protein 1 OS=Saccharomyces cerevisiae GN=SHP1 PE=1 SV=1	P34223	YBL058W	SHP1	1.64
	TRUE	4973	LGSTIDAADEVVEDNTSQSQR	0.000200000000000000000.0	1158.01	2	Phospho (ST)	139.12	3	2	390 : UBX domain-containing protein 1 OS=Saccharomyces cerevisiae GN=SHP1 PE=1 SV=1	P34223	YBL058W	SHP1	1.6
	TRUE	6704	FMSFSDMVR	0.002000000.0	600.235	2	Phospho (ST)	44.97	8	2	390 : UBX domain-containing protein 1 OS=Saccharomyces cerevisiae GN=SHP1 PE=1 SV=1	P34223	YBL058W	SHP1	0.64
	TRUE	193	RSEEGSRNSSVGSSANAGPTQQR	0.00000000220000000000000.0	841.352	3	2 Phospho (ST)	44.56	4	2	391 : Down-regulator of invasive growth 1 OS=Saccharomyces cerevisiae GN=DIG1 PE=1 SV=1	Q03063	YPL049C	DIG1	0.8
	TRUE	217	RSEEGSRNSSVGSSANAGPTQQR	0.00000200200000000000000.0	841.352	3	2 Phospho (ST)	40.54	2	1	391 : Down-regulator of invasive growth 1 OS=Saccharomyces cerevisiae GN=DIG1 PE=1 SV=1	Q03063	YPL049C	DIG1	7.72
	TRUE	2933	VNDSYDSPLSGTASTGK	0.00000000000002000.0	889.878	2	Phospho (ST)	67.5	2	1	391 : Down-regulator of invasive growth 1 OS=Saccharomyces cerevisiae GN=DIG1 PE=1 SV=1	Q03063	YPL049C	DIG1	-9999
	TRUE	3554	TSIPYAMQGGNARPYEENEYSASNYR	0.02000010000000000000000000.0	1022.1	3	Oxidation (M); Phospho (ST)	41.24	1	1	391 : Down-regulator of invasive growth 1 OS=Saccharomyces cerevisiae GN=DIG1 PE=1 SV=1	Q03063	YPL049C	DIG1	3.02
	TRUE	4311	TSIPYAMQGGNARPYEENEYSASNYR	0.02000000000000000000000000.0	1016.77	3	Phospho (ST)	48.41	1	1	391 : Down-regulator of invasive growth 1 OS=Saccharomyces cerevisiae GN=DIG1 PE=1 SV=1	Q03063	YPL049C	DIG1	-9999
	TRUE	29	RGSFSGHSMK	0.0020000010.0	397.165	3	Oxidation (M); Phospho (ST)	38.64	2	1	392 : Transcriptional regulatory protein DOT6 OS=Saccharomyces cerevisiae GN=DOT6 PE=1 SV=1	P40059	YER088C	DOT6	-9999
	TRUE	758	RSSFNVSSNNTSR	0.0020000000000.0	768.333	2	Phospho (ST)	58.3	7	2	392 : Transcriptional regulatory protein DOT6 OS=Saccharomyces cerevisiae GN=DOT6 PE=1 SV=1	P40059	YER088C	DOT6	1.3
	TRUE	892	RSSFNVSSNNTSR	0.0020000200000.0	808.317	2	2 Phospho (ST)	40.38	1	1	392 : Transcriptional regulatory protein DOT6 OS=Saccharomyces cerevisiae GN=DOT6 PE=1 SV=1	P40059	YER088C	DOT6	9.5
	TRUE	2245	RGSLANWSR	0.002000000.0	563.761	2	Phospho (ST)	68.22	10	2	392 : Transcriptional regulatory protein DOT6 OS=Saccharomyces cerevisiae GN=DOT6 PE=1 SV=1	P40059	YER088C	DOT6	-9999
	TRUE	2810	SGSTTDDDKGSDKEDVMGDGSNDDDEDNVDPLHR	0.0000000000200000000000000000000000.0	1239.81	3	Phospho (ST)	49.52	2	2	392 : Transcriptional regulatory protein DOT6 OS=Saccharomyces cerevisiae GN=DOT6 PE=1 SV=1	P40059	YER088C	DOT6	4.39
	TRUE	3033	LNALSSDADMLSPTHSPQK	0.0000000001020200000.0	729.973	3	Oxidation (M); 2 Phospho (ST)	37.01	1	1	392 : Transcriptional regulatory protein DOT6 OS=Saccharomyces cerevisiae GN=DOT6 PE=1 SV=1	P40059	YER088C	DOT6	13.8
	TRUE	4300	SNSHSFTNSLNQDPIVR	0.20000000000000000.0	665.969	3	Phospho (ST)	38.56	1	1	392 : Transcriptional regulatory protein DOT6 OS=Saccharomyces cerevisiae GN=DOT6 PE=1 SV=1	P40059	YER088C	DOT6	3.28
	TRUE	4458	LNALSSDADMLSPTHSPQK	0.0000000000020002000.0	1086.46	2	2 Phospho (ST)	45.12	4	2	392 : Transcriptional regulatory protein DOT6 OS=Saccharomyces cerevisiae GN=DOT6 PE=1 SV=1	P40059	YER088C	DOT6	9.18
	TRUE	4512	LNALSSDADMLSPTHSPQK	0.0000000000020000000.0	697.985	3	Phospho (ST)	38.65	1	1	392 : Transcriptional regulatory protein DOT6 OS=Saccharomyces cerevisiae GN=DOT6 PE=1 SV=1	P40059	YER088C	DOT6	1.09
	TRUE	4526	LNALSSDADMLSPTHSPQK	0.0000000000000200000.0	697.985	3	Phospho (ST)	38.97	3	2	392 : Transcriptional regulatory protein DOT6 OS=Saccharomyces cerevisiae GN=DOT6 PE=1 SV=1	P40059	YER088C	DOT6	1.1
	TRUE	5171	DVSPDPIFSPDPADDSSNTSDAGSR	0.0020000000000000000000000.0	1315.03	2	Phospho (ST)	66.32	5	1	392 : Transcriptional regulatory protein DOT6 OS=Saccharomyces cerevisiae GN=DOT6 PE=1 SV=1	P40059	YER088C	DOT6	-9999
	TRUE	802	SQNAPSDGTGSSTPQHHDEDEDELSR	0.00000000000220000000000000.0	986.034	3	2 Phospho (ST)	37.97	1	1	393 : Eukaryotic translation initiation factor 5 OS=Saccharomyces cerevisiae GN=TIF5 PE=1 SV=1	P38431	YPR041W	TIF5	0.96
	TRUE	813	SQNAPSDGTGSSTPQHHDEDEDELSR	0.00000000200000000000000000.0	959.38	3	Phospho (ST)	36.05	1	1	393 : Eukaryotic translation initiation factor 5 OS=Saccharomyces cerevisiae GN=TIF5 PE=1 SV=1	P38431	YPR041W	TIF5	1.19
	TRUE	4920	GGGLSISDIAQGK	0.0000200000000.0	641.805	2	Phospho (ST)	69.57	9	2	393 : Eukaryotic translation initiation factor 5 OS=Saccharomyces cerevisiae GN=TIF5 PE=1 SV=1	P38431	YPR041W	TIF5	1.04
	TRUE	1337	NGESDLSDYGNSNTEETKK	0.0000002000000000000.0	1084.44	2	Phospho (ST)	48.31	1	1	394 : Protein BFR2 OS=Saccharomyces cerevisiae GN=BFR2 PE=1 SV=1	Q06631	YDR299W	BFR2	1.58
	TRUE	1482	NGESDLSDYGNSNTEETKK	0.0002000000000000000.0	1084.44	2	Phospho (ST)	45.46	2	1	394 : Protein BFR2 OS=Saccharomyces cerevisiae GN=BFR2 PE=1 SV=1	Q06631	YDR299W	BFR2	11.59
	TRUE	1575	NGESDLSDYGNSNTEETKK	0.0002002000000000000.0	1124.42	2	2 Phospho (ST)	46.11	3	2	394 : Protein BFR2 OS=Saccharomyces cerevisiae GN=BFR2 PE=1 SV=1	Q06631	YDR299W	BFR2	5.89
	TRUE	2313	NGESDLSDYGNSNTEETK	0.000200200000000000.0	1060.37	2	2 Phospho (ST)	68.56	5	2	394 : Protein BFR2 OS=Saccharomyces cerevisiae GN=BFR2 PE=1 SV=1	Q06631	YDR299W	BFR2	9.83
	TRUE	49	RSGSNISQGQSSTGHTTR	0.000200000000000000.0	647.624	3	Phospho (ST)	39.97	1	1	395 : PAB1-binding protein 1 OS=Saccharomyces cerevisiae GN=PBP1 PE=1 SV=1	P53297	YGR178C	PBP1	-9999
	TRUE	107	SGSNISQGQSSTGHTTR	0.00200000000000000.0	892.882	2	Phospho (ST)	72.83	2	1	395 : PAB1-binding protein 1 OS=Saccharomyces cerevisiae GN=PBP1 PE=1 SV=1	P53297	YGR178C	PBP1	-9999
	TRUE	5669	ALEDDSASWDQFAVNEK	0.00000002000000000.0	1002.91	2	Phospho (ST)	81.82	4	1	395 : PAB1-binding protein 1 OS=Saccharomyces cerevisiae GN=PBP1 PE=1 SV=1	P53297	YGR178C	PBP1	-9999
	TRUE	307	TEGSEQEGENEKDEEIKQEK	0.00020000000000000000.0	806.007	3	Phospho (ST)	53.52	7	2	398 : RNA polymerase II-associated protein 1 OS=Saccharomyces cerevisiae GN=PAF1 PE=1 SV=1	P38351	YBR279W	PAF1	1.46
	TRUE	1782	AADTPETSDAVHTEQKPEEEKETLQEE	0.000200000000000000000000000.0	1041.12	3	Phospho (ST)	36.14	1	1	398 : RNA polymerase II-associated protein 1 OS=Saccharomyces cerevisiae GN=PAF1 PE=1 SV=1	P38351	YBR279W	PAF1	0.02
	TRUE	4398	RLDDGDSDDENLDVNHIISR	0.00000020000000000000.0	1189.52	2	Phospho (ST)	48.18	1	1	398 : RNA polymerase II-associated protein 1 OS=Saccharomyces cerevisiae GN=PAF1 PE=1 SV=1	P38351	YBR279W	PAF1	6.22
	TRUE	4731	LDDGDSDDENLDVNHIISR	0.0000020000000000000.0	741.314	3	Phospho (ST)	57.14	8	2	398 : RNA polymerase II-associated protein 1 OS=Saccharomyces cerevisiae GN=PAF1 PE=1 SV=1	P38351	YBR279W	PAF1	5.67
	TRUE	4751	LDDGDSDDENLDVNHIISR	0.0000020000000000000.0	1111.46	2	Phospho (ST)	74.37	3	1	398 : RNA polymerase II-associated protein 1 OS=Saccharomyces cerevisiae GN=PAF1 PE=1 SV=1	P38351	YBR279W	PAF1	2.76
	TRUE	5065	FEIGESGGNDPYMVSSPK	0.000000000000000200.0	997.417	2	Phospho (ST)	76.97	4	1	399 : Regulatory protein MIG1 OS=Saccharomyces cerevisiae GN=MIG1 PE=1 SV=1	P27705	YGL035C	MIG1	-9999
	TRUE	6672	RPSSVLSLNDLLVGQR	0.0002000000000000.0	917.482	2	Phospho (ST)	47.82	2	1	399 : Regulatory protein MIG1 OS=Saccharomyces cerevisiae GN=MIG1 PE=1 SV=1	P27705	YGL035C	MIG1	9999
	TRUE	6733	RPSSVLSLNDLLVGQR	0.0020002000000000.0	957.466	2	2 Phospho (ST)	58.3	2	2	399 : Regulatory protein MIG1 OS=Saccharomyces cerevisiae GN=MIG1 PE=1 SV=1	P27705	YGL035C	MIG1	9.47
	TRUE	6744	RPSSVLSLNDLLVGQR	0.0002002000000000.0	957.466	2	2 Phospho (ST)	43.67	4	2	399 : Regulatory protein MIG1 OS=Saccharomyces cerevisiae GN=MIG1 PE=1 SV=1	P27705	YGL035C	MIG1	9.46
	TRUE	4048	NTISEAGDKLEQADKDAVTK	0.00020000000000000000.0	738.35	3	Phospho (ST)	43.87	1	1	4 : Heat shock protein SSA2 OS=Saccharomyces cerevisiae GN=SSA2 PE=1 SV=3	P10592	YLL024C	SSA2	-9999
	TRUE	5497	TTPSFVGFTDTER	0.0200000000000.0	769.334	2	Phospho (ST)	41.2	1	1	4 : Heat shock protein SSA2 OS=Saccharomyces cerevisiae GN=SSA2 PE=1 SV=3	P10592	YLL024C	SSA2	-9999
	TRUE	5818	VNDAVVTVPAYFNDSQR	0.00000000000000200.0	987.952	2	Phospho (ST)	47.69	3	1	4 : Heat shock protein SSA2 OS=Saccharomyces cerevisiae GN=SSA2 PE=1 SV=3	P10592	YLL024C	SSA2	-9999
	TRUE	506	VNSSNSMYTAER	0.002000100000.0	727.785	2	Oxidation (M); Phospho (ST)	49.69	2	1	40 : SNF1 protein kinase subunit beta-1 OS=Saccharomyces cerevisiae (strain RM11-1a) GN=SIP1 PE=3 SV=2	B3LFN4	YDR422C	SIP1	0.28
	TRUE	1840	HRSSIIALK	0.000200000.0	368.869	3	Phospho (ST)	39.82	1	1	40 : SNF1 protein kinase subunit beta-1 OS=Saccharomyces cerevisiae (strain RM11-1a) GN=SIP1 PE=3 SV=2	B3LFN4	YDR422C	SIP1	-9999
	TRUE	3234	NKGNAGGSNDDFTAPISATAK	0.000000020000000000000.0	705.984	3	Phospho (ST)	44.86	1	1	40 : SNF1 protein kinase subunit beta-1 OS=Saccharomyces cerevisiae (strain RM11-1a) GN=SIP1 PE=3 SV=2	B3LFN4	YDR422C	SIP1	1.57
	TRUE	3740	SSIIALK	0.0200000.0	406.22	2	Phospho (ST)	36.12	1	1	40 : SNF1 protein kinase subunit beta-1 OS=Saccharomyces cerevisiae (strain RM11-1a) GN=SIP1 PE=3 SV=2	B3LFN4	YDR422C	SIP1	1.29
	TRUE	3930	GNAGGSNDDFTAPISATAK	0.0000020000000000000.0	937.402	2	Phospho (ST)	85.31	9	2	40 : SNF1 protein kinase subunit beta-1 OS=Saccharomyces cerevisiae (strain RM11-1a) GN=SIP1 PE=3 SV=2	B3LFN4	YDR422C	SIP1	1.33
	TRUE	4247	TDSIDIPVR	0.002000000.0	548.258	2	Phospho (ST)	55.43	15	2	40 : SNF1 protein kinase subunit beta-1 OS=Saccharomyces cerevisiae (strain RM11-1a) GN=SIP1 PE=3 SV=2	B3LFN4	YDR422C	SIP1	1.16
	TRUE	5312	LKASSLDLMAEVKPER	0.0002000000000000.0	622.985	3	Phospho (ST)	39.12	2	1	40 : SNF1 protein kinase subunit beta-1 OS=Saccharomyces cerevisiae (strain RM11-1a) GN=SIP1 PE=3 SV=2	B3LFN4	YDR422C	SIP1	9999
	TRUE	5707	NEADIDSQVEPTLDEELPK	0.0000002000000000000.0	1111.49	2	Phospho (ST)	61.72	2	1	40 : SNF1 protein kinase subunit beta-1 OS=Saccharomyces cerevisiae (strain RM11-1a) GN=SIP1 PE=3 SV=2	B3LFN4	YDR422C	SIP1	9999
	TRUE	5416	SSMQIDNAPTPHNTPASVLNPSYLK	0.0010000002000200000000000.0	953.421	3	Oxidation (M); 2 Phospho (ST)	40.03	2	1	401 : Nucleosome assembly protein OS=Saccharomyces cerevisiae GN=NAP1 PE=1 SV=2	P25293	YKR048C	NAP1	2.36
	TRUE	5478	LGSLVGQDSGYVGGLPK	0.00000000200000000.0	863.925	2	Phospho (ST)	42.48	1	1	401 : Nucleosome assembly protein OS=Saccharomyces cerevisiae GN=NAP1 PE=1 SV=2	P25293	YKR048C	NAP1	-9999
	TRUE	5505	SSMQIDNAPTPHNTPASVLNPSYLK	0.0010000002000200200000000.0	980.077	3	Oxidation (M); 3 Phospho (ST)	42.76	2	2	401 : Nucleosome assembly protein OS=Saccharomyces cerevisiae GN=NAP1 PE=1 SV=2	P25293	YKR048C	NAP1	6.05
	TRUE	5554	LGSLVGQDSGYVGGLPK	0.00200000000000000.0	863.925	2	Phospho (ST)	89.27	9	2	401 : Nucleosome assembly protein OS=Saccharomyces cerevisiae GN=NAP1 PE=1 SV=2	P25293	YKR048C	NAP1	0.6
	TRUE	5834	SSMQIDNAPTPHNTPASVLNPSYLK	0.0000000002000000200000000.0	948.089	3	2 Phospho (ST)	38.36	1	1	401 : Nucleosome assembly protein OS=Saccharomyces cerevisiae GN=NAP1 PE=1 SV=2	P25293	YKR048C	NAP1	7
	TRUE	63	RGSEDDTYSSSQGNRR	0.0020000000000000.0	632.261	3	Phospho (ST)	54.01	1	1	402 : Neutral trehalase OS=Saccharomyces cerevisiae GN=NTH1 PE=1 SV=3	P32356	YDR001C	NTH1	4.66
	TRUE	99	RGSEDDTYSSSQGNR	0.002000000000000.0	869.837	2	Phospho (ST)	83.67	8	2	402 : Neutral trehalase OS=Saccharomyces cerevisiae GN=NTH1 PE=1 SV=3	P32356	YDR001C	NTH1	3.68
	TRUE	4947	TMSVFDNVSPFKK	0.0120000000000.0	798.363	2	Oxidation (M); Phospho (ST)	41.57	2	1	402 : Neutral trehalase OS=Saccharomyces cerevisiae GN=NTH1 PE=1 SV=3	P32356	YDR001C	NTH1	-9999
	TRUE	5969	TMSVFDNVSPFK	0.012000000000.0	734.315	2	Oxidation (M); Phospho (ST)	72.91	3	1	402 : Neutral trehalase OS=Saccharomyces cerevisiae GN=NTH1 PE=1 SV=3	P32356	YDR001C	NTH1	-9999
	TRUE	6208	TMSVFDNVSPFKK	0.0020000000000.0	790.365	2	Phospho (ST)	47.04	4	1	402 : Neutral trehalase OS=Saccharomyces cerevisiae GN=NTH1 PE=1 SV=3	P32356	YDR001C	NTH1	-9999
	TRUE	6709	TMSVFDNVSPFK	0.002000000000.0	726.318	2	Phospho (ST)	62.23	3	1	402 : Neutral trehalase OS=Saccharomyces cerevisiae GN=NTH1 PE=1 SV=3	P32356	YDR001C	NTH1	-9999
	TRUE	3961	EIEEDNSDNDKGVDENETAIVEKPSLVGER	0.000000200000000000000000000000.0	1137.51	3	Phospho (ST)	50.77	2	1	403 : Transcription factor TFIIIB component B'' OS=Saccharomyces cerevisiae GN=BDP1 PE=1 SV=1	P46678	YNL039W	BDP1	2.3
	TRUE	2917	TNSFDMPQLNTR	0.002001000000.0	760.317	2	Oxidation (M); Phospho (ST)	44.33	2	1	404 : Uncharacterized protein YDR348C OS=Saccharomyces cerevisiae GN=YDR348C PE=1 SV=1	Q05518	YDR348C	PAL1	2.35
	TRUE	4395	NQSRTNSFDMPQLNTR	0.0000202000000000.0	690.282	3	2 Phospho (ST)	44.53	1	1	404 : Uncharacterized protein YDR348C OS=Saccharomyces cerevisiae GN=YDR348C PE=1 SV=1	Q05518	YDR348C	PAL1	7.96
	TRUE	4987	TNSFDMPQLNTR	0.200000000000.0	752.319	2	Phospho (ST)	42	1	1	404 : Uncharacterized protein YDR348C OS=Saccharomyces cerevisiae GN=YDR348C PE=1 SV=1	Q05518	YDR348C	PAL1	1.51
	TRUE	5757	TSSQLSFPNIPEDEPQR	0.20000200000000000.0	1052.93	2	2 Phospho (ST)	40.8	1	1	404 : Uncharacterized protein YDR348C OS=Saccharomyces cerevisiae GN=YDR348C PE=1 SV=1	Q05518	YDR348C	PAL1	6.07
	TRUE	5767	TSSQLSFPNIPEDEPQR	0.02000200000000000.0	1052.93	2	2 Phospho (ST)	55.47	1	1	404 : Uncharacterized protein YDR348C OS=Saccharomyces cerevisiae GN=YDR348C PE=1 SV=1	Q05518	YDR348C	PAL1	7.56
	TRUE	6318	NPFLDDVSSATDFR	0.00000000200000.0	832.354	2	Phospho (ST)	80.81	4	2	404 : Uncharacterized protein YDR348C OS=Saccharomyces cerevisiae GN=YDR348C PE=1 SV=1	Q05518	YDR348C	PAL1	0.44
	TRUE	6320	NPFLDDVSSATDFR	0.00000002000000.0	832.354	2	Phospho (ST)	66.98	2	2	404 : Uncharacterized protein YDR348C OS=Saccharomyces cerevisiae GN=YDR348C PE=1 SV=1	Q05518	YDR348C	PAL1	0.43
	TRUE	6496	TSSQLSFPNIPEDEPQR	0.02200200000000000.0	1092.92	2	3 Phospho (ST)	44.47	3	2	404 : Uncharacterized protein YDR348C OS=Saccharomyces cerevisiae GN=YDR348C PE=1 SV=1	Q05518	YDR348C	PAL1	14.22
	TRUE	2801	KKTDDSDSDMDIGIK	0.000002020000000.0	914.361	2	2 Phospho (ST)	36.34	1	1	405 : Pre-rRNA-processing protein ESF1 OS=Saccharomyces cerevisiae GN=ESF1 PE=1 SV=1	Q06344	YDR365C	ESF1	9999
	TRUE	3045	KTDDSDSDMDIGIK	0.00000020000000.0	810.329	2	Phospho (ST)	70.34	4	2	405 : Pre-rRNA-processing protein ESF1 OS=Saccharomyces cerevisiae GN=ESF1 PE=1 SV=1	Q06344	YDR365C	ESF1	1.7
	TRUE	3521	KTDDSDSDMDIGIK	0.00002020000000.0	850.313	2	2 Phospho (ST)	41.16	3	2	405 : Pre-rRNA-processing protein ESF1 OS=Saccharomyces cerevisiae GN=ESF1 PE=1 SV=1	Q06344	YDR365C	ESF1	3.52
	TRUE	3647	AYLASDSDESDGQVDEEAK	0.0000202002000000000.0	1134.88	2	3 Phospho (ST)	61.52	6	2	405 : Pre-rRNA-processing protein ESF1 OS=Saccharomyces cerevisiae GN=ESF1 PE=1 SV=1	Q06344	YDR365C	ESF1	7.83
	TRUE	3847	TDDSDSDMDIGIK	0.0000020000000.0	746.282	2	Phospho (ST)	79.38	5	2	405 : Pre-rRNA-processing protein ESF1 OS=Saccharomyces cerevisiae GN=ESF1 PE=1 SV=1	Q06344	YDR365C	ESF1	1.94
	TRUE	4426	TDDSDSDMDIGIK	0.0002020000000.0	786.265	2	2 Phospho (ST)	44.26	4	2	405 : Pre-rRNA-processing protein ESF1 OS=Saccharomyces cerevisiae GN=ESF1 PE=1 SV=1	Q06344	YDR365C	ESF1	4.99
	TRUE	5052	IVEDTFTPDLEDPR	0.00000020000000.0	863.883	2	Phospho (ST)	57.91	6	2	405 : Pre-rRNA-processing protein ESF1 OS=Saccharomyces cerevisiae GN=ESF1 PE=1 SV=1	Q06344	YDR365C	ESF1	-9999
	TRUE	530	STSMESANTPNMDTK	0.020000000001000.0	855.324	2	Oxidation (M); Phospho (ST)	61.3	1	1	407 : SAGA-associated factor 73 OS=Saccharomyces cerevisiae GN=SGF73 PE=1 SV=1	P53165	YGL066W	SGF73	-9999
	TRUE	547	STSMESANTPNMDTK	0.002000000001000.0	855.323	2	Oxidation (M); Phospho (ST)	64.59	2	1	407 : SAGA-associated factor 73 OS=Saccharomyces cerevisiae GN=SGF73 PE=1 SV=1	P53165	YGL066W	SGF73	-9999
	TRUE	865	STSMESANTPNMDTK	0.020100000000000.0	855.323	2	Oxidation (M); Phospho (ST)	53.84	1	1	407 : SAGA-associated factor 73 OS=Saccharomyces cerevisiae GN=SGF73 PE=1 SV=1	P53165	YGL066W	SGF73	-9999
	TRUE	1569	STSMESANTPNMDTK	0.020000000000000.0	847.326	2	Phospho (ST)	64.97	1	1	407 : SAGA-associated factor 73 OS=Saccharomyces cerevisiae GN=SGF73 PE=1 SV=1	P53165	YGL066W	SGF73	0.03
	TRUE	1586	STSMESANTPNMDTK	0.002000000000000.0	847.326	2	Phospho (ST)	70.95	2	1	407 : SAGA-associated factor 73 OS=Saccharomyces cerevisiae GN=SGF73 PE=1 SV=1	P53165	YGL066W	SGF73	-9999
	TRUE	22	RMSDDHGYER	0.0120000000.0	454.503	3	Oxidation (M); Phospho (ST)	44.56	1	1	408 : Protein HRB1 OS=Saccharomyces cerevisiae GN=HRB1 PE=1 SV=2	P38922	YNL004W	HRB1	0.81
	TRUE	157	RMSDDHGYER	0.0020000000.0	449.171	3	Phospho (ST)	39.03	2	1	408 : Protein HRB1 OS=Saccharomyces cerevisiae GN=HRB1 PE=1 SV=2	P38922	YNL004W	HRB1	3.18
	TRUE	2667	ESVHNHSDGDDVDIPMDDSPVNEEAR	0.00000020000000010000000000.0	992.393	3	Oxidation (M); Phospho (ST)	54.27	7	2	408 : Protein HRB1 OS=Saccharomyces cerevisiae GN=HRB1 PE=1 SV=2	P38922	YNL004W	HRB1	5.23
	TRUE	3285	SKESVHNHSDGDDVDIPMDDSPVNEEAR	0.0002000000000000000000000000.0	794.33	4	Phospho (ST)	36.29	1	1	408 : Protein HRB1 OS=Saccharomyces cerevisiae GN=HRB1 PE=1 SV=2	P38922	YNL004W	HRB1	0.83
	TRUE	3673	ESVHNHSDGDDVDIPMDDSPVNEEAR	0.00000020000000000020000000.0	1013.72	3	2 Phospho (ST)	43.41	2	1	408 : Protein HRB1 OS=Saccharomyces cerevisiae GN=HRB1 PE=1 SV=2	P38922	YNL004W	HRB1	10.84
	TRUE	3739	ESVHNHSDGDDVDIPMDDSPVNEEAR	0.02000000000000000000000000.0	987.062	3	Phospho (ST)	67.01	1	1	408 : Protein HRB1 OS=Saccharomyces cerevisiae GN=HRB1 PE=1 SV=2	P38922	YNL004W	HRB1	1.1
	TRUE	2777	FVAEDARSWK	0.0000000200.0	644.79	2	Phospho (ST)	55.31	6	2	409 : Protein EFR3 OS=Saccharomyces cerevisiae GN=EFR3 PE=1 SV=1	Q03653	YMR212C	EFR3	1.48
	TRUE	3495	TATGENQNDDFKDANEDLHSLSSR	0.000000000000000000020000.0	915.386	3	Phospho (ST)	39.86	3	1	409 : Protein EFR3 OS=Saccharomyces cerevisiae GN=EFR3 PE=1 SV=1	Q03653	YMR212C	EFR3	-9999
	TRUE	5132	DNQISTSDLLSDSQVR	0.0000200000000000.0	929.416	2	Phospho (ST)	108.65	8	2	409 : Protein EFR3 OS=Saccharomyces cerevisiae GN=EFR3 PE=1 SV=1	Q03653	YMR212C	EFR3	1.5
	TRUE	5156	DNQISTSDLLSDSQVR	0.0000020000000000.0	929.416	2	Phospho (ST)	54.66	3	2	409 : Protein EFR3 OS=Saccharomyces cerevisiae GN=EFR3 PE=1 SV=1	Q03653	YMR212C	EFR3	0.22
	TRUE	2058	KLSISNAASQQPTPR	0.002000000000000.0	839.42	2	Phospho (ST)	84.32	7	2	41 : Mediator of RNA polymerase II transcription subunit 15 OS=Saccharomyces cerevisiae GN=GAL11 PE=1 SV=3	P19659	YOL051W	GAL11	0.53
	TRUE	2104	KLSISNAASQQPTPR	0.002000000000200.0	879.403	2	2 Phospho (ST)	39.14	1	1	41 : Mediator of RNA polymerase II transcription subunit 15 OS=Saccharomyces cerevisiae GN=GAL11 PE=1 SV=3	P19659	YOL051W	GAL11	1.17
	TRUE	3905	IKVDSPDDPFMTK	0.0000200000100.0	794.852	2	Oxidation (M); Phospho (ST)	43.57	5	2	41 : Mediator of RNA polymerase II transcription subunit 15 OS=Saccharomyces cerevisiae GN=GAL11 PE=1 SV=3	P19659	YOL051W	GAL11	0.93
	TRUE	4450	VDSPDDPFMTK	0.00200000000.0	666.265	2	Phospho (ST)	61.29	5	2	41 : Mediator of RNA polymerase II transcription subunit 15 OS=Saccharomyces cerevisiae GN=GAL11 PE=1 SV=3	P19659	YOL051W	GAL11	1.2
	TRUE	4499	NTSSMDFLNSMENTPK	0.0002000000100000.0	956.379	2	Oxidation (M); Phospho (ST)	54.42	6	2	41 : Mediator of RNA polymerase II transcription subunit 15 OS=Saccharomyces cerevisiae GN=GAL11 PE=1 SV=3	P19659	YOL051W	GAL11	1.21
	TRUE	5277	NTSSMDFLNSMENTPK	0.0002100000000000.0	956.379	2	Oxidation (M); Phospho (ST)	51.3	4	2	41 : Mediator of RNA polymerase II transcription subunit 15 OS=Saccharomyces cerevisiae GN=GAL11 PE=1 SV=3	P19659	YOL051W	GAL11	2.38
	TRUE	5303	NTSSMDFLNSMENTPK	0.0020100000000000.0	956.379	2	Oxidation (M); Phospho (ST)	49.11	1	1	41 : Mediator of RNA polymerase II transcription subunit 15 OS=Saccharomyces cerevisiae GN=GAL11 PE=1 SV=3	P19659	YOL051W	GAL11	2
	TRUE	6114	NTSSMDFLNSMENTPK	0.0002000000000000.0	948.382	2	Phospho (ST)	71.28	6	2	41 : Mediator of RNA polymerase II transcription subunit 15 OS=Saccharomyces cerevisiae GN=GAL11 PE=1 SV=3	P19659	YOL051W	GAL11	2.59
	TRUE	6120	NTSSMDFLNSMENTPK	0.0020000000000000.0	948.382	2	Phospho (ST)	36.92	1	1	41 : Mediator of RNA polymerase II transcription subunit 15 OS=Saccharomyces cerevisiae GN=GAL11 PE=1 SV=3	P19659	YOL051W	GAL11	2.58
	TRUE	1923	NSNIEEKSEQMELEK	0.000000020000000.0	629.94	3	Phospho (ST)	38.23	1	1	411 : Nucleolar complex protein 2 OS=Saccharomyces cerevisiae GN=NOC2 PE=1 SV=2	P39744	YOR206W	NOC2	-9999
	TRUE	5571	LLNSLESDDDNEDVEMSDA	0.0000002000000001200.0	1143.9	2	Oxidation (M); 2 Phospho (ST)	71.08	6	2	411 : Nucleolar complex protein 2 OS=Saccharomyces cerevisiae GN=NOC2 PE=1 SV=2	P39744	YOR206W	NOC2	9.71
	TRUE	6424	LLNSLESDDDNEDVEMSDA	0.0000002000000000200.0	1135.9	2	2 Phospho (ST)	66.5	11	2	411 : Nucleolar complex protein 2 OS=Saccharomyces cerevisiae GN=NOC2 PE=1 SV=2	P39744	YOR206W	NOC2	10.46
	TRUE	6565	DMSVETFFEK	0.0020000000.0	656.762	2	Phospho (ST)	47.83	6	2	411 : Nucleolar complex protein 2 OS=Saccharomyces cerevisiae GN=NOC2 PE=1 SV=2	P39744	YOR206W	NOC2	1.23
	TRUE	5371	SLFYENSDDAEEGEIEER	0.000000200000000000.0	1106.43	2	Phospho (ST)	113.25	12	2	412 : Central kinetochore subunit OKP1 OS=Saccharomyces cerevisiae GN=OKP1 PE=1 SV=1	P53298	YGR179C	OKP1	11.42
	TRUE	4136	SATSLPSLDNNNQVPSSNVSVVNNDGNSTPHQSGSR	0.000000200000000000000000000000000000.0	1254.23	3	Phospho (ST)	43.95	1	1	413 : Protein EAP1 OS=Saccharomyces cerevisiae GN=EAP1 PE=1 SV=1	P36041	YKL204W	EAP1	-9999
	TRUE	4140	SATSLPSLDNNNQVPSSNVSVVNNDGNSTPHQSGSR	0.000200000000000000000000000000000000.0	1254.23	3	Phospho (ST)	58.53	2	1	413 : Protein EAP1 OS=Saccharomyces cerevisiae GN=EAP1 PE=1 SV=1	P36041	YKL204W	EAP1	-9999
	TRUE	4164	SATSLPSLDNNNQVPSSNVSVVNNDGNSTPHQSGSR	0.002000000000000000000000000000000000.0	1254.23	3	Phospho (ST)	47.55	1	1	413 : Protein EAP1 OS=Saccharomyces cerevisiae GN=EAP1 PE=1 SV=1	P36041	YKL204W	EAP1	-9999
	TRUE	4238	TSIEQVNELETNSDLGK	0.00000000000020000.0	978.944	2	Phospho (ST)	74.79	2	1	413 : Protein EAP1 OS=Saccharomyces cerevisiae GN=EAP1 PE=1 SV=1	P36041	YKL204W	EAP1	-9999
	TRUE	5369	LMSFFKESR	0.000000020.0	612.778	2	Phospho (ST)	46.56	3	1	413 : Protein EAP1 OS=Saccharomyces cerevisiae GN=EAP1 PE=1 SV=1	P36041	YKL204W	EAP1	-9999
	TRUE	6421	GPSSITDFLNLKR	0.0002000000000.0	764.382	2	Phospho (ST)	56.62	3	1	413 : Protein EAP1 OS=Saccharomyces cerevisiae GN=EAP1 PE=1 SV=1	P36041	YKL204W	EAP1	-9999
	TRUE	6782	GPSSITDFLNLK	0.000200000000.0	686.332	2	Phospho (ST)	50.8	4	2	413 : Protein EAP1 OS=Saccharomyces cerevisiae GN=EAP1 PE=1 SV=1	P36041	YKL204W	EAP1	0.22
	TRUE	6091	TAQLSEFDEELYK	0.0000200000000.0	826.859	2	Phospho (ST)	45.16	1	1	414 : Seryl-tRNA synthetase, cytoplasmic OS=Saccharomyces cerevisiae GN=SES1 PE=1 SV=2	P07284	YDR023W	SES1	-9999
	TRUE	1013	DKGSDDDDDDEEFDK	0.000200000000000.0	912.802	2	Phospho (ST)	113.89	6	2	415 : Uncharacterized protein YDR333C OS=Saccharomyces cerevisiae GN=YDR333C PE=1 SV=1	Q05468	YDR333C	RQC1	6.34
	TRUE	5329	TKNDDTNEEGFFTASEPEEASSQPWK	0.00000000000000200000000000.0	1008.75	3	Phospho (ST)	55.59	3	1	415 : Uncharacterized protein YDR333C OS=Saccharomyces cerevisiae GN=YDR333C PE=1 SV=1	Q05468	YDR333C	RQC1	0.15
	TRUE	5512	TKNDDTNEEGFFTASEPEEASSQPWK	0.00000000000020200000000000.0	1035.41	3	2 Phospho (ST)	53.59	2	2	415 : Uncharacterized protein YDR333C OS=Saccharomyces cerevisiae GN=YDR333C PE=1 SV=1	Q05468	YDR333C	RQC1	5.21
	TRUE	6197	NDDTNEEGFFTASEPEEASSQPWK	0.000000000020200000000000.0	959.028	3	2 Phospho (ST)	52.43	2	1	415 : Uncharacterized protein YDR333C OS=Saccharomyces cerevisiae GN=YDR333C PE=1 SV=1	Q05468	YDR333C	RQC1	7.86
	TRUE	811	VISVSSNSNSR	0.00000000020.0	615.28	2	Phospho (ST)	41.38	1	1	416 : Bud neck protein 5 OS=Saccharomyces cerevisiae GN=BNI5 PE=1 SV=1	P53890	YNL166C	BNI5	-9999
	TRUE	2634	VDKGTEENSEIESFK	0.000000002000000.0	896.389	2	Phospho (ST)	46.57	3	1	416 : Bud neck protein 5 OS=Saccharomyces cerevisiae GN=BNI5 PE=1 SV=1	P53890	YNL166C	BNI5	-9999
	TRUE	3880	VAETALFSGNDGADSNPGDSAQVEEHK	0.000000000000002000000000000.0	942.402	3	Phospho (ST)	55.94	2	1	416 : Bud neck protein 5 OS=Saccharomyces cerevisiae GN=BNI5 PE=1 SV=1	P53890	YNL166C	BNI5	-9999
	TRUE	4284	GTEENSEIESFKSPMPQNNTLGGENK	0.00000000020000000000000000.0	973.09	3	Phospho (ST)	43.29	1	1	416 : Bud neck protein 5 OS=Saccharomyces cerevisiae GN=BNI5 PE=1 SV=1	P53890	YNL166C	BNI5	-9999
	TRUE	6131	YDSPVSSPITSASELGSIAK	0.30000020000000000000.0	1084.97	2	Phospho (ST); Phospho (Y)	80.88	7	2	416 : Bud neck protein 5 OS=Saccharomyces cerevisiae GN=BNI5 PE=1 SV=1	P53890	YNL166C	BNI5	11.52
	TRUE	710	SQQGLSHVTSTGSSSSMER	0.0000000000000002100.0	687.956	3	Oxidation (M); Phospho (ST)	60.12	2	1	417 : Cell wall assembly regulator SMI1 OS=Saccharomyces cerevisiae GN=SMI1 PE=1 SV=1	P32566	YGR229C	SMI1	-9999
	TRUE	1167	GEDSGSADVQSVQDHESVK	0.0000000000000000200.0	1027.42	2	Phospho (ST)	57.07	2	1	417 : Cell wall assembly regulator SMI1 OS=Saccharomyces cerevisiae GN=SMI1 PE=1 SV=1	P32566	YGR229C	SMI1	0.1
	TRUE	1208	GEDSGSADVQSVQDHESVK	0.0000000000200000200.0	1067.4	2	2 Phospho (ST)	41.76	1	1	417 : Cell wall assembly regulator SMI1 OS=Saccharomyces cerevisiae GN=SMI1 PE=1 SV=1	P32566	YGR229C	SMI1	5.15
	TRUE	1220	SQQGLSHVTSTGSSSSMER	0.0000000000000002000.0	682.625	3	Phospho (ST)	50.48	2	2	417 : Cell wall assembly regulator SMI1 OS=Saccharomyces cerevisiae GN=SMI1 PE=1 SV=1	P32566	YGR229C	SMI1	-9999
	TRUE	1225	SQQGLSHVTSTGSSSSMER	0.0000000000000002000.0	1023.43	2	Phospho (ST)	80.71	1	1	417 : Cell wall assembly regulator SMI1 OS=Saccharomyces cerevisiae GN=SMI1 PE=1 SV=1	P32566	YGR229C	SMI1	-9999
	TRUE	1486	SQQGLSHVTSTGSSSSMER	0.0000000000000022000.0	1063.42	2	2 Phospho (ST)	50.38	2	2	417 : Cell wall assembly regulator SMI1 OS=Saccharomyces cerevisiae GN=SMI1 PE=1 SV=1	P32566	YGR229C	SMI1	8.31
	TRUE	3858	SHTNSASDLDSVSPVEQLR	0.0000000000002000000.0	707.987	3	Phospho (ST)	70.61	2	1	418 : UPF0673 membrane protein YHR009C OS=Saccharomyces cerevisiae GN=YHR009C PE=1 SV=2	P38758	YHR009C	TDA3	-9999
	TRUE	4262	MRSHTNSASDLDSVSPVEQLR	0.100020002000000000000.0	835.688	3	Oxidation (M); 2 Phospho (ST)	38.27	1	1	418 : UPF0673 membrane protein YHR009C OS=Saccharomyces cerevisiae GN=YHR009C PE=1 SV=2	P38758	YHR009C	TDA3	12.23
	TRUE	4276	MRSHTNSASDLDSVSPVEQLR	0.102020000000000000000.0	835.688	3	Oxidation (M); 2 Phospho (ST)	51.6	1	1	418 : UPF0673 membrane protein YHR009C OS=Saccharomyces cerevisiae GN=YHR009C PE=1 SV=2	P38758	YHR009C	TDA3	10.63
	TRUE	4280	MRSHTNSASDLDSVSPVEQLR	0.102000002000000000000.0	835.688	3	Oxidation (M); 2 Phospho (ST)	46.68	1	1	418 : UPF0673 membrane protein YHR009C OS=Saccharomyces cerevisiae GN=YHR009C PE=1 SV=2	P38758	YHR009C	TDA3	10.5
	TRUE	4376	SHTNSASDLDSVSPVEQLR	0.0000200000000000000.0	1061.48	2	Phospho (ST)	117.97	3	1	418 : UPF0673 membrane protein YHR009C OS=Saccharomyces cerevisiae GN=YHR009C PE=1 SV=2	P38758	YHR009C	TDA3	-9999
	TRUE	4726	SHTNSASDLDSVSPVEQLR	0.0000202000000000000.0	1101.46	2	2 Phospho (ST)	73.87	1	1	418 : UPF0673 membrane protein YHR009C OS=Saccharomyces cerevisiae GN=YHR009C PE=1 SV=2	P38758	YHR009C	TDA3	5.98
	TRUE	4701	YREVSPESFGLTAR	0.00000002000000.0	846.393	2	Phospho (ST)	50.48	1	1	419 : Protein KRI1 OS=Saccharomyces cerevisiae GN=KRI1 PE=1 SV=1	P42846	YNL308C	KRI1	1.15
	TRUE	6643	SAFSDEENEESSGDEDDGFLK	0.000200000022000000000.0	1273.91	2	3 Phospho (ST)	41.13	3	2	419 : Protein KRI1 OS=Saccharomyces cerevisiae GN=KRI1 PE=1 SV=1	P42846	YNL308C	KRI1	8.2
	TRUE	6655	SAFSDEENEESSGDEDDGFLK	0.200000000022000000000.0	1273.91	2	3 Phospho (ST)	38.73	1	1	419 : Protein KRI1 OS=Saccharomyces cerevisiae GN=KRI1 PE=1 SV=1	P42846	YNL308C	KRI1	8.4
	TRUE	1781	KLNNQPQVETEANEESDDANSMIK	0.000000000000000200002100.0	960.726	3	Oxidation (M); 2 Phospho (ST)	39.82	3	2	42 : Oxysterol-binding protein homolog 1 OS=Saccharomyces cerevisiae GN=OSH1 PE=1 SV=4	P35845	YAR042W	SWH1	0.84
	TRUE	2406	SQSLSEITPGPHSR	0.00002000000000.0	525.91	3	Phospho (ST)	41.43	1	1	42 : Oxysterol-binding protein homolog 1 OS=Saccharomyces cerevisiae GN=OSH1 PE=1 SV=4	P35845	YAR042W	SWH1	1.28
	TRUE	2477	SQSLSEITPGPHSR	0.00200000000000.0	788.362	2	Phospho (ST)	67.95	1	1	42 : Oxysterol-binding protein homolog 1 OS=Saccharomyces cerevisiae GN=OSH1 PE=1 SV=4	P35845	YAR042W	SWH1	1.33
	TRUE	2811	KLNNQPQVETEANEESDDANSMIK	0.000000000000000200000000.0	928.74	3	Phospho (ST)	52.98	2	2	42 : Oxysterol-binding protein homolog 1 OS=Saccharomyces cerevisiae GN=OSH1 PE=1 SV=4	P35845	YAR042W	SWH1	2.15
	TRUE	2838	KLNNQPQVETEANEESDDANSMIK	0.000000000000000200002000.0	955.395	3	2 Phospho (ST)	42.25	1	1	42 : Oxysterol-binding protein homolog 1 OS=Saccharomyces cerevisiae GN=OSH1 PE=1 SV=4	P35845	YAR042W	SWH1	1.7
	TRUE	3315	LNNQPQVETEANEESDDANSMIK	0.00000000000000200000000.0	886.042	3	Phospho (ST)	47.25	3	2	42 : Oxysterol-binding protein homolog 1 OS=Saccharomyces cerevisiae GN=OSH1 PE=1 SV=4	P35845	YAR042W	SWH1	1.91
	TRUE	3354	LNNQPQVETEANEESDDANSMIK	0.00000000000000200002000.0	912.697	3	2 Phospho (ST)	44.54	2	1	42 : Oxysterol-binding protein homolog 1 OS=Saccharomyces cerevisiae GN=OSH1 PE=1 SV=4	P35845	YAR042W	SWH1	2.03
	TRUE	4472	GSQESTNTLEEIVK	0.00000002000000.0	807.867	2	Phospho (ST)	79.23	3	1	42 : Oxysterol-binding protein homolog 1 OS=Saccharomyces cerevisiae GN=OSH1 PE=1 SV=4	P35845	YAR042W	SWH1	0.29
	TRUE	4866	ESDEDSDADEFFDAEEAASDKK	0.0000020000000000000000.0	843.982	3	Phospho (ST)	44.12	1	1	42 : Oxysterol-binding protein homolog 1 OS=Saccharomyces cerevisiae GN=OSH1 PE=1 SV=4	P35845	YAR042W	SWH1	1.81
	TRUE	4871	ESDEDSDADEFFDAEEAASDKK	0.0000020000000000000000.0	1265.47	2	Phospho (ST)	65.33	3	2	42 : Oxysterol-binding protein homolog 1 OS=Saccharomyces cerevisiae GN=OSH1 PE=1 SV=4	P35845	YAR042W	SWH1	3.25
	TRUE	5071	GSQESTNTLEEIVK	0.00002002000000.0	847.851	2	2 Phospho (ST)	41.4	1	1	42 : Oxysterol-binding protein homolog 1 OS=Saccharomyces cerevisiae GN=OSH1 PE=1 SV=4	P35845	YAR042W	SWH1	1.8
	TRUE	5103	GSQESTNTLEEIVK	0.02000000000000.0	807.867	2	Phospho (ST)	51.38	1	1	42 : Oxysterol-binding protein homolog 1 OS=Saccharomyces cerevisiae GN=OSH1 PE=1 SV=4	P35845	YAR042W	SWH1	0.62
	TRUE	5116	GSQESTNTLEEIVK	0.00002000000000.0	807.867	2	Phospho (ST)	51.97	5	2	42 : Oxysterol-binding protein homolog 1 OS=Saccharomyces cerevisiae GN=OSH1 PE=1 SV=4	P35845	YAR042W	SWH1	1.06
	TRUE	5124	GSQESTNTLEEIVK	0.00000200000000.0	807.867	2	Phospho (ST)	56.73	1	1	42 : Oxysterol-binding protein homolog 1 OS=Saccharomyces cerevisiae GN=OSH1 PE=1 SV=4	P35845	YAR042W	SWH1	0.65
	TRUE	5564	ESDEDSDADEFFDAEEAASDK	0.020000000000000000000.0	1201.42	2	Phospho (ST)	87.34	1	1	42 : Oxysterol-binding protein homolog 1 OS=Saccharomyces cerevisiae GN=OSH1 PE=1 SV=4	P35845	YAR042W	SWH1	2.41
	TRUE	5948	FIEATKESDEDSDADEFFDAEEAASDK	0.000000020002000000000000000.0	1057.73	3	2 Phospho (ST)	58.59	3	1	42 : Oxysterol-binding protein homolog 1 OS=Saccharomyces cerevisiae GN=OSH1 PE=1 SV=4	P35845	YAR042W	SWH1	9999
	TRUE	2883	DRSDSEIAQFR	0.00200000000.0	702.302	2	Phospho (ST)	50.98	2	1	420 : ATP-dependent RNA helicase DBP2 OS=Saccharomyces cerevisiae (strain YJM789) GN=DBP2 PE=3 SV=1	A6ZRX0	YNL112W	DBP2	1.98
	TRUE	5193	TSVSGETLQPNNFDDWTPDHYKEK	0.020000000000000000000000.0	963.419	3	Phospho (ST)	46.77	1	1	421 : cAMP-dependent protein kinase regulatory subunit OS=Saccharomyces cerevisiae GN=BCY1 PE=1 SV=4	P07278	YIL033C	BCY1	2.86
	TRUE	5218	RTSVSGETLQPNNFDDWTPDHYK	0.00000002000000000000000.0	929.74	3	Phospho (ST)	50.42	1	1	421 : cAMP-dependent protein kinase regulatory subunit OS=Saccharomyces cerevisiae GN=BCY1 PE=1 SV=4	P07278	YIL033C	BCY1	0.64
	TRUE	5779	TSVSGETLQPNNFDDWTPDHYK	0.0200000000000000000000.0	877.706	3	Phospho (ST)	57.38	2	2	421 : cAMP-dependent protein kinase regulatory subunit OS=Saccharomyces cerevisiae GN=BCY1 PE=1 SV=4	P07278	YIL033C	BCY1	2.83
	TRUE	1639	MSQGANASHLIAR	0.1200000000000.0	726.327	2	Oxidation (M); Phospho (ST)	59.87	2	1	422 : Autophagy-related protein 13 OS=Saccharomyces cerevisiae (strain YJM789) GN=ATG13 PE=3 SV=1	A6ZX59	YPR185W	ATG13	-9999
	TRUE	2127	MSQGANASHLIAR	0.0200000000000.0	479.222	3	Phospho (ST)	36.71	1	1	422 : Autophagy-related protein 13 OS=Saccharomyces cerevisiae (strain YJM789) GN=ATG13 PE=3 SV=1	A6ZX59	YPR185W	ATG13	-9999
	TRUE	3238	YSSSFGNIR	0.000200000.0	555.735	2	Phospho (ST)	41.6	1	1	422 : Autophagy-related protein 13 OS=Saccharomyces cerevisiae (strain YJM789) GN=ATG13 PE=3 SV=1	A6ZX59	YPR185W	ATG13	-9999
	TRUE	5620	SPLQPQESQEDLMDFVK	0.00000002000010000.0	1043.96	2	Oxidation (M); Phospho (ST)	50.21	3	1	422 : Autophagy-related protein 13 OS=Saccharomyces cerevisiae (strain YJM789) GN=ATG13 PE=3 SV=1	A6ZX59	YPR185W	ATG13	-9999
	TRUE	5890	SIDSISSSFIK	0.20000000000.0	632.297	2	Phospho (ST)	56.19	9	2	422 : Autophagy-related protein 13 OS=Saccharomyces cerevisiae (strain YJM789) GN=ATG13 PE=3 SV=1	A6ZX59	YPR185W	ATG13	-9999
	TRUE	6616	SPLQPQESQEDLMDFVK	0.00000002000000000.0	1035.96	2	Phospho (ST)	42.12	4	2	422 : Autophagy-related protein 13 OS=Saccharomyces cerevisiae (strain YJM789) GN=ATG13 PE=3 SV=1	A6ZX59	YPR185W	ATG13	0.4
	TRUE	670	KLSGNYSTAPTNK	0.0020000000000.0	730.843	2	Phospho (ST)	59.12	3	1	423 : Bromodomain-containing factor 2 OS=Saccharomyces cerevisiae GN=BDF2 PE=1 SV=1	Q07442	YDL070W	BDF2	-9999
	TRUE	2918	KKNEDMDSPLVIR	0.0000000200000.0	542.264	3	Phospho (ST)	61.9	3	1	423 : Bromodomain-containing factor 2 OS=Saccharomyces cerevisiae GN=BDF2 PE=1 SV=1	Q07442	YDL070W	BDF2	-9999
	TRUE	578	SGTPDKESSASSSLDSR	0.00200000000000000.0	895.875	2	Phospho (ST)	42.98	1	1	424 : Probable 26S protease subunit YTA6 OS=Saccharomyces cerevisiae GN=YTA6 PE=1 SV=2	P40328	YPL074W	YTA6	-9999
	TRUE	586	SGTPDKESSASSSLDSR	0.00200000000000000.0	597.586	3	Phospho (ST)	41.78	1	1	424 : Probable 26S protease subunit YTA6 OS=Saccharomyces cerevisiae GN=YTA6 PE=1 SV=2	P40328	YPL074W	YTA6	-9999
	TRUE	790	RRSLDVVR	0.00200000.0	360.861	3	Phospho (ST)	50.4	13	2	424 : Probable 26S protease subunit YTA6 OS=Saccharomyces cerevisiae GN=YTA6 PE=1 SV=2	P40328	YPL074W	YTA6	0.19
	TRUE	1521	SRASLDNFSSSSK	0.0002000000000.0	733.32	2	Phospho (ST)	91.73	4	2	424 : Probable 26S protease subunit YTA6 OS=Saccharomyces cerevisiae GN=YTA6 PE=1 SV=2	P40328	YPL074W	YTA6	0.04
	TRUE	322	LEKPSDDSIHQNSK	0.00000002000000.0	559.921	3	Phospho (ST)	38.11	1	1	426 : mRNA-capping enzyme subunit beta OS=Saccharomyces cerevisiae GN=CET1 PE=1 SV=1	O13297	YPL228W	CET1	-9999
	TRUE	4635	RALSLDDLVNHDENEK	0.0002000000000000.0	649.966	3	Phospho (ST)	43.54	2	2	426 : mRNA-capping enzyme subunit beta OS=Saccharomyces cerevisiae GN=CET1 PE=1 SV=1	O13297	YPL228W	CET1	7
	TRUE	4963	ALSLDDLVNHDENEKVK	0.00200000000000000.0	673.653	3	Phospho (ST)	49.02	3	1	426 : mRNA-capping enzyme subunit beta OS=Saccharomyces cerevisiae GN=CET1 PE=1 SV=1	O13297	YPL228W	CET1	9.53
	TRUE	186	RGTGRSDENDDDLQR	0.002000000000000.0	605.254	3	Phospho (ST)	51.85	2	1	427 : Epsin-1 OS=Saccharomyces cerevisiae GN=ENT1 PE=1 SV=1	Q12518	YDL161W	ENT1	0.93
	TRUE	4755	SSFSGASSNEPTNSPGDFLNQSR	0.00020000000000000000000.0	1233.51	2	Phospho (ST)	83.78	1	1	429 : IME2-dependent-signaling protein OS=Saccharomyces cerevisiae GN=IDS2 PE=1 SV=1	P46958	YJL146W	IDS2	1.98
	TRUE	5084	RSSIQDVQWIR	0.02200000000.0	774.342	2	2 Phospho (ST)	62.19	10	2	429 : IME2-dependent-signaling protein OS=Saccharomyces cerevisiae GN=IDS2 PE=1 SV=1	P46958	YJL146W	IDS2	9.5
	TRUE	5507	SSIQDVQWIR	0.0200000000.0	656.309	2	Phospho (ST)	36.46	1	1	429 : IME2-dependent-signaling protein OS=Saccharomyces cerevisiae GN=IDS2 PE=1 SV=1	P46958	YJL146W	IDS2	1.5
	TRUE	5078	SSKISPLSASASGPLTLQK	0.0000200200000000000.0	1016.49	2	2 Phospho (ST)	59.09	9	2	431 : Transcription factor RLM1 OS=Saccharomyces cerevisiae GN=RLM1 PE=1 SV=1	Q12224	YPL089C	RLM1	2.9
	TRUE	5956	ISPLSASASGPLTLQK	0.0200200000000000.0	865.412	2	2 Phospho (ST)	44.76	2	1	431 : Transcription factor RLM1 OS=Saccharomyces cerevisiae GN=RLM1 PE=1 SV=1	Q12224	YPL089C	RLM1	4.5
	TRUE	3795	TSQGGRPVTQNSISSIGQGPLR	0.0000000020000020000000.0	800.708	3	2 Phospho (ST)	37.47	1	1	432 : Retrograde regulation protein 3 OS=Saccharomyces cerevisiae GN=RTG3 PE=1 SV=2	P38165	YBL103C	RTG3	9.25
	TRUE	5236	AGSFLSSSFR	0.0000000200.0	569.75	2	Phospho (ST)	39.18	2	1	432 : Retrograde regulation protein 3 OS=Saccharomyces cerevisiae GN=RTG3 PE=1 SV=2	P38165	YBL103C	RTG3	-9999
	TRUE	5559	AGSFLSSSFR	0.0020000000.0	569.75	2	Phospho (ST)	55.44	1	1	432 : Retrograde regulation protein 3 OS=Saccharomyces cerevisiae GN=RTG3 PE=1 SV=2	P38165	YBL103C	RTG3	-9999
	TRUE	2779	KLSSDAISITQK	0.002000000000.0	685.85	2	Phospho (ST)	78.32	4	2	433 : Target of rapamycin complex 2 subunit BIT61 OS=Saccharomyces cerevisiae GN=BIT61 PE=1 SV=1	P47041	YJL058C	BIT61	-9999
	TRUE	2882	AAEADQEEKEASKPDVSDEQTEEVALPK	0.0000000000000000200000000000.0	1041.8	3	Phospho (ST)	53.58	2	1	434 : Nucleolar protein 12 OS=Saccharomyces cerevisiae GN=NOP12 PE=1 SV=1	Q08208	YOL041C	NOP12	0.23
	TRUE	3065	EASKPDVSDEQTEEVALPK	0.0000000200000000000.0	1076.49	2	Phospho (ST)	48.53	1	1	434 : Nucleolar protein 12 OS=Saccharomyces cerevisiae GN=NOP12 PE=1 SV=1	Q08208	YOL041C	NOP12	-9999
	TRUE	4337	LFGTNPIAETEESGNEKEEESSK	0.00000000000020000000000.0	869.046	3	Phospho (ST)	46.22	3	2	434 : Nucleolar protein 12 OS=Saccharomyces cerevisiae GN=NOP12 PE=1 SV=1	Q08208	YOL041C	NOP12	0.28
	TRUE	2962	RQSEAFAGQNEDEADLKDDGSVVSGSNK	0.0020000000000000000000000000.0	1011.77	3	Phospho (ST)	91.78	15	2	435 : Protein TOM71 OS=Saccharomyces cerevisiae GN=TOM71 PE=1 SV=1	P38825	YHR117W	TOM71	0.97
	TRUE	651	KKSSYGSNNDDSYGSNNDDSYGSSNK	0.00220000000000000000000000.0	984.028	3	2 Phospho (ST)	46.82	1	1	436 : Stress protein DDR48 OS=Saccharomyces cerevisiae GN=DDR48 PE=1 SV=4	P18899	YMR173W	DDR48	13
	TRUE	652	KKSSYGSNNDDSYGSNNDDSYGSSNK	0.00203000000000000000000000.0	984.028	3	Phospho (ST); Phospho (Y)	47.42	1	1	436 : Stress protein DDR48 OS=Saccharomyces cerevisiae GN=DDR48 PE=1 SV=4	P18899	YMR173W	DDR48	12.9
	TRUE	653	KKSSYGSNNDDSYGSNNDDSYGSSNK	0.00020020000000000000000000.0	984.028	3	2 Phospho (ST)	41.46	2	2	436 : Stress protein DDR48 OS=Saccharomyces cerevisiae GN=DDR48 PE=1 SV=4	P18899	YMR173W	DDR48	12.53
	TRUE	1153	SSYGSNNDDSYGSNNDDSYGSSNK	0.000000000000200000000000.0	1307.46	2	Phospho (ST)	78.73	2	1	436 : Stress protein DDR48 OS=Saccharomyces cerevisiae GN=DDR48 PE=1 SV=4	P18899	YMR173W	DDR48	0.4
	TRUE	2240	NFDGSEVEASGNSDVESR	0.000000000000200000.0	989.887	2	Phospho (ST)	97.13	6	2	437 : Ubiquitin-like-specific protease 1 OS=Saccharomyces cerevisiae GN=ULP1 PE=1 SV=1	Q02724	YPL020C	ULP1	1.38
	TRUE	2819	RSASFSGIYK	0.0002000000.0	598.279	2	Phospho (ST)	47	2	1	437 : Ubiquitin-like-specific protease 1 OS=Saccharomyces cerevisiae GN=ULP1 PE=1 SV=1	Q02724	YPL020C	ULP1	-9999
	TRUE	3784	SASFSGIYK	0.002000000.0	520.229	2	Phospho (ST)	36.19	1	1	437 : Ubiquitin-like-specific protease 1 OS=Saccharomyces cerevisiae GN=ULP1 PE=1 SV=1	Q02724	YPL020C	ULP1	-9999
	TRUE	915	KSSDIDQVNNAEDPSR	0.0020000000000000.0	927.897	2	Phospho (ST)	88.61	10	2	438 : Coronin-like protein OS=Saccharomyces cerevisiae GN=CRN1 PE=1 SV=1	Q06440	YLR429W	CRN1	1.14
	TRUE	5047	DTSGWEEADDEPAPIKIETPVTPTETKK	0.0000000000000000000002000000.0	1055.49	3	Phospho (ST)	48.43	1	1	438 : Coronin-like protein OS=Saccharomyces cerevisiae GN=CRN1 PE=1 SV=1	Q06440	YLR429W	CRN1	-9999
	TRUE	5068	DTSGWEEADDEPAPIKIETPVTPTETKK	0.0000000000000000000000020000.0	1055.49	3	Phospho (ST)	56.69	1	1	438 : Coronin-like protein OS=Saccharomyces cerevisiae GN=CRN1 PE=1 SV=1	Q06440	YLR429W	CRN1	-9999
	TRUE	819	RHSLGLNEAK	0.0020000000.0	402.199	3	Phospho (ST)	50.27	13	2	44 : Protein SSD1 OS=Saccharomyces cerevisiae GN=SSD1 PE=1 SV=1	P24276	YDR293C	SSD1	0.73
	TRUE	1252	RISGGEAGVTVK	0.002000000000.0	627.316	2	Phospho (ST)	65.03	10	2	44 : Protein SSD1 OS=Saccharomyces cerevisiae GN=SSD1 PE=1 SV=1	P24276	YDR293C	SSD1	1.42
	TRUE	1326	SSTINNDSDSLSSPTK	0.0000000000002000.0	866.867	2	Phospho (ST)	75.23	2	2	44 : Protein SSD1 OS=Saccharomyces cerevisiae GN=SSD1 PE=1 SV=1	P24276	YDR293C	SSD1	1.14
	TRUE	1331	SSTINNDSDSLSSPTK	0.0000000000020000.0	866.867	2	Phospho (ST)	76.75	5	2	44 : Protein SSD1 OS=Saccharomyces cerevisiae GN=SSD1 PE=1 SV=1	P24276	YDR293C	SSD1	1.14
	TRUE	3161	NQSQQPQQQLSPFR	0.00000000002000.0	883.405	2	Phospho (ST)	51.33	5	2	44 : Protein SSD1 OS=Saccharomyces cerevisiae GN=SSD1 PE=1 SV=1	P24276	YDR293C	SSD1	0.83
	TRUE	6524	SQSELTNLMIEQFTLQK	0.00200000100000000.0	702.666	3	Oxidation (M); Phospho (ST)	52.69	1	1	44 : Protein SSD1 OS=Saccharomyces cerevisiae GN=SSD1 PE=1 SV=1	P24276	YDR293C	SSD1	9999
	TRUE	6574	SQSELTNLMIEQFTLQK	0.20000000100000000.0	702.666	3	Oxidation (M); Phospho (ST)	48.56	1	1	44 : Protein SSD1 OS=Saccharomyces cerevisiae GN=SSD1 PE=1 SV=1	P24276	YDR293C	SSD1	9999
	TRUE	3088	HRESLGLDDDEAEEQAMYTR	0.00020000000000001000.0	821.004	3	Oxidation (M); Phospho (ST)	89.07	9	2	440 : RNA polymerase-associated protein LEO1 OS=Saccharomyces cerevisiae GN=LEO1 PE=1 SV=1	P38439	YOR123C	LEO1	3.67
	TRUE	3113	KFYGEDANNFSDQDETTHTFK	0.000000000020000000000.0	858.688	3	Phospho (ST)	50.02	2	1	440 : RNA polymerase-associated protein LEO1 OS=Saccharomyces cerevisiae GN=LEO1 PE=1 SV=1	P38439	YOR123C	LEO1	5.18
	TRUE	4414	EKQESPDAAFETGFR	0.000020000000000.0	896.383	2	Phospho (ST)	44.39	1	1	440 : RNA polymerase-associated protein LEO1 OS=Saccharomyces cerevisiae GN=LEO1 PE=1 SV=1	P38439	YOR123C	LEO1	-9999
	TRUE	3839	ILDNTENYDDTELR	0.00002000000000.0	895.879	2	Phospho (ST)	91.59	3	1	441 : Kinetochore-associated protein DSN1 OS=Saccharomyces cerevisiae GN=DSN1 PE=1 SV=1	P40568	YIR010W	DSN1	-9999
	TRUE	5048	DVENLNTSSSPSSDLYIR	0.000000000200000000.0	1038.96	2	Phospho (ST)	92.03	9	2	442 : General transcriptional corepressor TUP1 OS=Saccharomyces cerevisiae GN=TUP1 PE=1 SV=2	P16649	YCR084C	TUP1	8.16
	TRUE	54	RASVEGSPSSR	0.00200020000.0	646.756	2	2 Phospho (ST)	51.03	3	2	443 : RNA-binding suppressor of PAS kinase protein 1 OS=Saccharomyces cerevisiae GN=RBS1 PE=1 SV=1	Q05672	YDL189W	RBS1	6
	TRUE	62	RASVEGSPSSR	0.00200000000.0	606.772	2	Phospho (ST)	77.92	13	2	443 : RNA-binding suppressor of PAS kinase protein 1 OS=Saccharomyces cerevisiae GN=RBS1 PE=1 SV=1	Q05672	YDL189W	RBS1	-9999
	TRUE	4506	DKGAIVSGDNPEEEEDVDASEFEEDEVKPVR	0.0000000000000000000200000000000.0	1171.84	3	Phospho (ST)	72.01	2	2	444 : Alkylphosphocholine resistance protein LEM3 OS=Saccharomyces cerevisiae GN=LEM3 PE=1 SV=1	P42838	YNL323W	LEM3	0.48
	TRUE	747	SVAVDSSESNLKK	0.0000000020000.0	722.34	2	Phospho (ST)	64.32	1	1	445 : Magnesium-activated aldehyde dehydrogenase, cytosolic OS=Saccharomyces cerevisiae GN=ALD6 PE=1 SV=4	P54115	YPL061W	ALD6	-9999
	TRUE	750	SVAVDSSESNLKK	0.0000002000000.0	722.34	2	Phospho (ST)	60.82	1	1	445 : Magnesium-activated aldehyde dehydrogenase, cytosolic OS=Saccharomyces cerevisiae GN=ALD6 PE=1 SV=4	P54115	YPL061W	ALD6	-9999
	TRUE	311	EADATPDDDRSSISSNSNK	0.0000000000020000000.0	1044.92	2	Phospho (ST)	36.5	1	1	446 : UPF0615 protein YJL123C OS=Saccharomyces cerevisiae GN=YJL123C PE=1 SV=1	P47018	YJL123C	MTC1	-9999
	TRUE	1047	SNLSLTDKK	0.000200000.0	543.265	2	Phospho (ST)	39.52	2	1	446 : UPF0615 protein YJL123C OS=Saccharomyces cerevisiae GN=YJL123C PE=1 SV=1	P47018	YJL123C	MTC1	-9999
	TRUE	6426	QKESEDEDEDDEIIDPSEWVK	0.000200000000000000000.0	1308.03	2	Phospho (ST)	75.28	6	2	446 : UPF0615 protein YJL123C OS=Saccharomyces cerevisiae GN=YJL123C PE=1 SV=1	P47018	YJL123C	MTC1	4
	TRUE	1747	ISSGQDERHSSPDPYGINDK	0.00000000022000000000.0	787.985	3	2 Phospho (ST)	39.38	1	1	447 : U3 small nucleolar RNA-associated protein MPP10 OS=Saccharomyces cerevisiae GN=MPP10 PE=1 SV=1	P47083	YJR002W	MPP10	5.03
	TRUE	237	ALEEDPGSDHNTSNNDSGNHDR	0.0000000200000000000000.0	820.981	3	Phospho (ST)	38.78	1	1	448 : E3 ubiquitin-protein ligase complex SLX5-SLX8 subunit SLX8 OS=Saccharomyces cerevisiae GN=SLX8 PE=1 SV=1	P40072	YER116C	SLX8	3.98
	TRUE	6380	ALENTSEEDGDDDLSLFR	0.000020000000000000.0	1053.43	2	Phospho (ST)	63.98	1	1	448 : E3 ubiquitin-protein ligase complex SLX5-SLX8 subunit SLX8 OS=Saccharomyces cerevisiae GN=SLX8 PE=1 SV=1	P40072	YER116C	SLX8	4.56
	TRUE	6382	ALENTSEEDGDDDLSLFR	0.000002000000000000.0	1053.43	2	Phospho (ST)	93.19	5	2	448 : E3 ubiquitin-protein ligase complex SLX5-SLX8 subunit SLX8 OS=Saccharomyces cerevisiae GN=SLX8 PE=1 SV=1	P40072	YER116C	SLX8	4.54
	TRUE	192	TPEQHPNDDNSSLAASHK	0.000000000002000000.0	676.62	3	Phospho (ST)	37.14	2	2	449 : Casein kinase I homolog 1 OS=Saccharomyces cerevisiae GN=YCK1 PE=1 SV=1	P23291	YHR135C	YCK1	1.15
	TRUE	205	TPEQHPNDDNSSLAASHK	0.000000000020000000.0	676.62	3	Phospho (ST)	36.19	1	1	449 : Casein kinase I homolog 1 OS=Saccharomyces cerevisiae GN=YCK1 PE=1 SV=1	P23291	YHR135C	YCK1	1.15
	TRUE	226	TPEQHPNDDNSSLAASHK	0.000000000002000200.0	703.276	3	2 Phospho (ST)	38.47	1	1	449 : Casein kinase I homolog 1 OS=Saccharomyces cerevisiae GN=YCK1 PE=1 SV=1	P23291	YHR135C	YCK1	4.9
	TRUE	362	SSMTATTAANSNSNSSR	0.20000000000000000.0	883.854	2	Phospho (ST)	82.17	1	1	449 : Casein kinase I homolog 1 OS=Saccharomyces cerevisiae GN=YCK1 PE=1 SV=1	P23291	YHR135C	YCK1	-9999
	TRUE	371	SSMTATTAANSNSNSSR	0.02000000000000000.0	883.854	2	Phospho (ST)	86.18	2	1	449 : Casein kinase I homolog 1 OS=Saccharomyces cerevisiae GN=YCK1 PE=1 SV=1	P23291	YHR135C	YCK1	-9999
	TRUE	3898	APSSVSMVSPPPLHK	0.002200000000000.0	847.375	2	2 Phospho (ST)	43.9	1	1	45 : Protein transport protein SEC31 OS=Saccharomyces cerevisiae GN=SEC31 PE=1 SV=2	P38968	YDL195W	SEC31	1.16
	TRUE	5468	QQESETDFWNNVSR	0.00020000000000.0	910.368	2	Phospho (ST)	53.63	2	2	45 : Protein transport protein SEC31 OS=Saccharomyces cerevisiae GN=SEC31 PE=1 SV=2	P38968	YDL195W	SEC31	1.35
	TRUE	1112	RVSSTASMHTLR	0.000220000000.0	753.32	2	2 Phospho (ST)	58.53	1	1	450 : Probable serine/threonine-protein kinase YMR291W OS=Saccharomyces cerevisiae GN=YMR291W PE=1 SV=1	Q03533	YMR291W	TDA1	3.08
	TRUE	1120	RVSSTASMHTLR	0.002000200000.0	753.32	2	2 Phospho (ST)	53.35	1	1	450 : Probable serine/threonine-protein kinase YMR291W OS=Saccharomyces cerevisiae GN=YMR291W PE=1 SV=1	Q03533	YMR291W	TDA1	2.54
	TRUE	1123	RVSSTASMHTLR	0.002020000000.0	753.32	2	2 Phospho (ST)	48.55	1	1	450 : Probable serine/threonine-protein kinase YMR291W OS=Saccharomyces cerevisiae GN=YMR291W PE=1 SV=1	Q03533	YMR291W	TDA1	3.08
	TRUE	1483	RVSSTASMHTLR	0.002200000000.0	753.32	2	2 Phospho (ST)	42.39	1	1	450 : Probable serine/threonine-protein kinase YMR291W OS=Saccharomyces cerevisiae GN=YMR291W PE=1 SV=1	Q03533	YMR291W	TDA1	2.85
	TRUE	2534	TASMSSNDTTAINDYDTTNDKNPAR	0.0020000000000000000000000.0	928.388	3	Phospho (ST)	64.36	2	1	450 : Probable serine/threonine-protein kinase YMR291W OS=Saccharomyces cerevisiae GN=YMR291W PE=1 SV=1	Q03533	YMR291W	TDA1	-9999
	TRUE	2583	TASMSSNDTTAINDYDTTNDKNPAR	0.2000000000000000000000000.0	928.388	3	Phospho (ST)	65.53	1	1	450 : Probable serine/threonine-protein kinase YMR291W OS=Saccharomyces cerevisiae GN=YMR291W PE=1 SV=1	Q03533	YMR291W	TDA1	-9999
	TRUE	2852	TASMSSNDTTAINDYDTTNDKNPAR	0.0020200000000000000000000.0	955.043	3	2 Phospho (ST)	37.27	1	1	450 : Probable serine/threonine-protein kinase YMR291W OS=Saccharomyces cerevisiae GN=YMR291W PE=1 SV=1	Q03533	YMR291W	TDA1	5.07
	TRUE	6467	YVNEVDLLLTPR	0.000000000200.0	756.379	2	Phospho (ST)	45.31	2	1	450 : Probable serine/threonine-protein kinase YMR291W OS=Saccharomyces cerevisiae GN=YMR291W PE=1 SV=1	Q03533	YMR291W	TDA1	-9999
	TRUE	5139	FVDDGTMDTDQEDSLVSTPK	0.00000000200002000200.0	1220.43	2	3 Phospho (ST)	55.57	2	2	451 : DNA replication licensing factor CDC47 OS=Saccharomyces cerevisiae GN=CDC47 PE=1 SV=3	P38132	YBR202W	MCM7	2.22
	TRUE	3773	MSSDEEDFNDIYGDDKPTTTEEVKK	0.1220000000000000000000000.0	1023.73	3	Oxidation (M); 2 Phospho (ST)	54.63	3	2	452 : Nuclear polyadenylated RNA-binding protein 4 OS=Saccharomyces cerevisiae GN=HRP1 PE=1 SV=1	Q99383	YOL123W	HRP1	12.92
	TRUE	4010	MSSDEEDFNDIYGDDKPTTTEEVKK	0.0220000000000000000000000.0	1018.4	3	2 Phospho (ST)	48.53	6	2	452 : Nuclear polyadenylated RNA-binding protein 4 OS=Saccharomyces cerevisiae GN=HRP1 PE=1 SV=1	Q99383	YOL123W	HRP1	6.13
	TRUE	4495	MSSDEEDFNDIYGDDKPTTTEEVK	0.122000000000000000000000.0	981.035	3	Oxidation (M); 2 Phospho (ST)	76.85	6	2	452 : Nuclear polyadenylated RNA-binding protein 4 OS=Saccharomyces cerevisiae GN=HRP1 PE=1 SV=1	Q99383	YOL123W	HRP1	10.38
	TRUE	4498	SSDEEDFNDIYGDDKPTTTEEVK	0.22000000000000000000000.0	932.024	3	2 Phospho (ST)	45.39	4	2	452 : Nuclear polyadenylated RNA-binding protein 4 OS=Saccharomyces cerevisiae GN=HRP1 PE=1 SV=1	Q99383	YOL123W	HRP1	12.87
	TRUE	4541	SSDEEDFNDIYGDDKPTTTEEVK	0.22000000000000000000000.0	1397.53	2	2 Phospho (ST)	54.2	2	1	452 : Nuclear polyadenylated RNA-binding protein 4 OS=Saccharomyces cerevisiae GN=HRP1 PE=1 SV=1	Q99383	YOL123W	HRP1	18.14
	TRUE	4695	MSSDEEDFNDIYGDDKPTTTEEVK	0.022000000000000000000000.0	975.704	3	2 Phospho (ST)	51.18	4	2	452 : Nuclear polyadenylated RNA-binding protein 4 OS=Saccharomyces cerevisiae GN=HRP1 PE=1 SV=1	Q99383	YOL123W	HRP1	12.84
	TRUE	1329	MDNVSGEEEYATK	0.1000200000000.0	784.795	2	Oxidation (M); Phospho (ST)	65.34	3	1	453 : DNA ligase 1 OS=Saccharomyces cerevisiae GN=CDC9 PE=1 SV=2	P04819	YDL164C	CDC9	-9999
	TRUE	3203	IDTSVIDAESDSTPNTAR	0.000000000200000000.0	986.431	2	Phospho (ST)	66.49	4	1	454 : Regulatory protein SWI6 OS=Saccharomyces cerevisiae GN=SWI6 PE=1 SV=1	P09959	YLR182W	SWI6	9999
	TRUE	3273	IDTSVIDAESDSTPNTAR	0.000000000002000000.0	986.431	2	Phospho (ST)	72.14	3	1	454 : Regulatory protein SWI6 OS=Saccharomyces cerevisiae GN=SWI6 PE=1 SV=1	P09959	YLR182W	SWI6	-9999
	TRUE	3364	INNLQDMSLDSDAHR	0.000000020000000.0	904.885	2	Phospho (ST)	43.25	1	1	454 : Regulatory protein SWI6 OS=Saccharomyces cerevisiae GN=SWI6 PE=1 SV=1	P09959	YLR182W	SWI6	-9999
	TRUE	3385	INNLQDMSLDSDAHR	0.000000020000000.0	603.593	3	Phospho (ST)	37.59	1	1	454 : Regulatory protein SWI6 OS=Saccharomyces cerevisiae GN=SWI6 PE=1 SV=1	P09959	YLR182W	SWI6	-9999
	TRUE	3575	IDTSVIDAESDSTPNTAR	0.000000000200200000.0	1026.41	2	2 Phospho (ST)	38.74	2	2	454 : Regulatory protein SWI6 OS=Saccharomyces cerevisiae GN=SWI6 PE=1 SV=1	P09959	YLR182W	SWI6	3.76
	TRUE	3583	IDTSVIDAESDSTPNTAR	0.000000000202000000.0	1026.41	2	2 Phospho (ST)	45.95	3	2	454 : Regulatory protein SWI6 OS=Saccharomyces cerevisiae GN=SWI6 PE=1 SV=1	P09959	YLR182W	SWI6	3.7
	TRUE	3676	IDTSVIDAESDSTPNTAR	0.000000000002200000.0	1026.41	2	2 Phospho (ST)	38.2	1	1	454 : Regulatory protein SWI6 OS=Saccharomyces cerevisiae GN=SWI6 PE=1 SV=1	P09959	YLR182W	SWI6	3.82
	TRUE	3972	FGSDTDDDDIDLKPVEGGKDPDNQSLPNSEK	0.0000200000000000000000000000000.0	1143.16	3	Phospho (ST)	47.66	2	2	455 : ATF/CREB activator 2 OS=Saccharomyces cerevisiae GN=CST6 PE=1 SV=1	P40535	YIL036W	CST6	5.57
	TRUE	4077	FGSDTDDDDIDLKPVEGGKDPDNQSLPNSEK	0.0020000000000000000000000000000.0	1143.16	3	Phospho (ST)	66.41	1	1	455 : ATF/CREB activator 2 OS=Saccharomyces cerevisiae GN=CST6 PE=1 SV=1	P40535	YIL036W	CST6	5.8
	TRUE	4165	FGSDTDDDDIDLKPVEGGK	0.0000200000000000000.0	1051.94	2	Phospho (ST)	75.57	2	1	455 : ATF/CREB activator 2 OS=Saccharomyces cerevisiae GN=CST6 PE=1 SV=1	P40535	YIL036W	CST6	1.5
	TRUE	4260	FGSDTDDDDIDLKPVEGGK	0.0020000000000000000.0	1051.94	2	Phospho (ST)	77.63	2	2	455 : ATF/CREB activator 2 OS=Saccharomyces cerevisiae GN=CST6 PE=1 SV=1	P40535	YIL036W	CST6	4.05
	TRUE	4404	FGSDTDDDDIDLKPVEGGKDPDNQSLPNSEK	0.0020200000000000000000000000000.0	1169.82	3	2 Phospho (ST)	42.53	1	1	455 : ATF/CREB activator 2 OS=Saccharomyces cerevisiae GN=CST6 PE=1 SV=1	P40535	YIL036W	CST6	6.24
	TRUE	4671	FGSDTDDDDIDLKPVEGGK	0.0020200000000000000.0	1091.93	2	2 Phospho (ST)	56.26	5	2	455 : ATF/CREB activator 2 OS=Saccharomyces cerevisiae GN=CST6 PE=1 SV=1	P40535	YIL036W	CST6	8.02
	TRUE	3307	VASMNSASLQDEAEPYDSDEAISK	0.000100000000000002000000.0	1327.05	2	Oxidation (M); Phospho (ST)	39.69	1	1	456 : DNA topoisomerase 1 OS=Saccharomyces cerevisiae GN=TOP1 PE=1 SV=2	P04786	YOL006C	TOP1	-9999
	TRUE	4063	VASMNSASLQDEAEPYDSDEAISK	0.000000000000000002000000.0	1319.05	2	Phospho (ST)	61.47	3	1	456 : DNA topoisomerase 1 OS=Saccharomyces cerevisiae GN=TOP1 PE=1 SV=2	P04786	YOL006C	TOP1	0.46
	TRUE	4416	VNHELSSDDDDDVPLSQTLK	0.00000020000000000000.0	769.673	3	Phospho (ST)	37.56	1	1	456 : DNA topoisomerase 1 OS=Saccharomyces cerevisiae GN=TOP1 PE=1 SV=2	P04786	YOL006C	TOP1	2.22
	TRUE	4759	VNHELSSDDDDDVPLSQTLK	0.00000220000000000200.0	1233.97	2	3 Phospho (ST)	38.38	1	1	456 : DNA topoisomerase 1 OS=Saccharomyces cerevisiae GN=TOP1 PE=1 SV=2	P04786	YOL006C	TOP1	7.91
	TRUE	4778	VNHELSSDDDDDVPLSQTLK	0.00000220000000020000.0	1233.97	2	3 Phospho (ST)	47.71	1	1	456 : DNA topoisomerase 1 OS=Saccharomyces cerevisiae GN=TOP1 PE=1 SV=2	P04786	YOL006C	TOP1	7.97
	TRUE	4789	VNHELSSDDDDDVPLSQTLK	0.00000220000000000000.0	1193.99	2	2 Phospho (ST)	64.15	11	2	456 : DNA topoisomerase 1 OS=Saccharomyces cerevisiae GN=TOP1 PE=1 SV=2	P04786	YOL006C	TOP1	8.16
	TRUE	4132	VISQDALQHFR	0.00200000000.0	697.335	2	Phospho (ST)	46.62	5	2	457 : Nucleolar GTP-binding protein 2 OS=Saccharomyces cerevisiae GN=NOG2 PE=1 SV=1	P53742	YNR053C	NOG2	1.02
	TRUE	644	PDNNTEQLQGSPSSDQR	0.00000000002000000.0	976.903	2	Phospho (ST)	65.54	3	1	458 : Protein IVY1 OS=Saccharomyces cerevisiae GN=IVY1 PE=1 SV=1	Q04934	YDR229W	IVY1	-9999
	TRUE	812	PDNNTEQLQGSPSSDQR	0.00000000002002000.0	1016.89	2	2 Phospho (ST)	38.72	1	1	458 : Protein IVY1 OS=Saccharomyces cerevisiae GN=IVY1 PE=1 SV=1	Q04934	YDR229W	IVY1	5.62
	TRUE	833	PDNNTEQLQGSPSSDQR	0.00000000002020000.0	1016.88	2	2 Phospho (ST)	40.76	1	1	458 : Protein IVY1 OS=Saccharomyces cerevisiae GN=IVY1 PE=1 SV=1	Q04934	YDR229W	IVY1	5.54
	TRUE	881	RPVASSAGSENNDHLDDMNHLR	0.0000000020000000010000.0	633.524	4	Oxidation (M); Phospho (ST)	40.28	2	2	458 : Protein IVY1 OS=Saccharomyces cerevisiae GN=IVY1 PE=1 SV=1	Q04934	YDR229W	IVY1	0.8
	TRUE	6781	ASSITSGTSTINDLQTLITK	0.00000000220000000000.0	1106.01	2	2 Phospho (ST)	39.52	1	1	458 : Protein IVY1 OS=Saccharomyces cerevisiae GN=IVY1 PE=1 SV=1	Q04934	YDR229W	IVY1	9999
	TRUE	6835	ASSITSGTSTINDLQTLITK	0.00002200000000000000.0	1106.01	2	2 Phospho (ST)	55.07	1	1	458 : Protein IVY1 OS=Saccharomyces cerevisiae GN=IVY1 PE=1 SV=1	Q04934	YDR229W	IVY1	26.3
	TRUE	1279	RSQLAQQIQAR	0.02000000000.0	689.851	2	Phospho (ST)	72.68	2	1	459 : Polyadenylate-binding protein, cytoplasmic and nuclear OS=Saccharomyces cerevisiae GN=PAB1 PE=1 SV=4	P04147	YER165W	PAB1	8.44
	TRUE	183	KEGSTNTVPATSASSK	0.0000000000000200.0	822.878	2	Phospho (ST)	49.84	1	1	46 : Uncharacterized PH domain-containing protein YPR115W OS=Saccharomyces cerevisiae GN=YPR115W PE=1 SV=1	Q06108	YPR115W	RGC1	1
	TRUE	209	KEGSTNTVPATSASSK	0.0000000000000020.0	822.877	2	Phospho (ST)	45.46	4	2	46 : Uncharacterized PH domain-containing protein YPR115W OS=Saccharomyces cerevisiae GN=YPR115W PE=1 SV=1	Q06108	YPR115W	RGC1	1
	TRUE	413	SADNLMASSSR	0.20000100000.0	617.742	2	Oxidation (M); Phospho (ST)	67.87	6	2	46 : Uncharacterized PH domain-containing protein YPR115W OS=Saccharomyces cerevisiae GN=YPR115W PE=1 SV=1	Q06108	YPR115W	RGC1	0.67
	TRUE	1873	SADNLMASSSR	0.20000000000.0	609.745	2	Phospho (ST)	61.86	7	2	46 : Uncharacterized PH domain-containing protein YPR115W OS=Saccharomyces cerevisiae GN=YPR115W PE=1 SV=1	Q06108	YPR115W	RGC1	0.8
	TRUE	3074	KTYSAENVPLTSTVSNDK	0.000200000000000000.0	678.653	3	Phospho (ST)	42.52	1	1	46 : Uncharacterized PH domain-containing protein YPR115W OS=Saccharomyces cerevisiae GN=YPR115W PE=1 SV=1	Q06108	YPR115W	RGC1	1.06
	TRUE	3089	KTYSAENVPLTSTVSNDK	0.003000000000000000.0	678.653	3	Phospho (Y)	40.53	2	2	46 : Uncharacterized PH domain-containing protein YPR115W OS=Saccharomyces cerevisiae GN=YPR115W PE=1 SV=1	Q06108	YPR115W	RGC1	1.03
	TRUE	3517	RLSDIVYPNMK	0.00200000010.0	716.339	2	Oxidation (M); Phospho (ST)	40.49	1	1	46 : Uncharacterized PH domain-containing protein YPR115W OS=Saccharomyces cerevisiae GN=YPR115W PE=1 SV=1	Q06108	YPR115W	RGC1	1.08
	TRUE	4144	SPYSPYTGEGMLYNR	0.000200000010000.0	915.874	2	Oxidation (M); Phospho (ST)	48.63	2	2	46 : Uncharacterized PH domain-containing protein YPR115W OS=Saccharomyces cerevisiae GN=YPR115W PE=1 SV=1	Q06108	YPR115W	RGC1	0.84
	TRUE	4624	RLSDIVYPNMK	0.00200000000.0	708.342	2	Phospho (ST)	55.61	7	2	46 : Uncharacterized PH domain-containing protein YPR115W OS=Saccharomyces cerevisiae GN=YPR115W PE=1 SV=1	Q06108	YPR115W	RGC1	1.25
	TRUE	5288	SPYSPYTGEGMLYNR	0.000200000000000.0	907.877	2	Phospho (ST)	59.22	4	2	46 : Uncharacterized PH domain-containing protein YPR115W OS=Saccharomyces cerevisiae GN=YPR115W PE=1 SV=1	Q06108	YPR115W	RGC1	2
	TRUE	6445	NSTYITPVDSFVNLSEK	0.00000000020000000.0	997.462	2	Phospho (ST)	63.52	4	1	46 : Uncharacterized PH domain-containing protein YPR115W OS=Saccharomyces cerevisiae GN=YPR115W PE=1 SV=1	Q06108	YPR115W	RGC1	5.75
	TRUE	6773	GSDLSPFEMESPLFEENR	0.000000000020000000.0	1082.45	2	Phospho (ST)	50.38	3	1	46 : Uncharacterized PH domain-containing protein YPR115W OS=Saccharomyces cerevisiae GN=YPR115W PE=1 SV=1	Q06108	YPR115W	RGC1	9999
	TRUE	6470	IDGYSGPELGELMEK	0.000020000000000.0	859.375	2	Phospho (ST)	43.18	1	1	461 : Glycyl-tRNA synthetase 1 OS=Saccharomyces cerevisiae GN=GRS1 PE=1 SV=1	P38088	YBR121C	GRS1	-9999
	TRUE	4242	SVSNASLDTQNTFEQNVESDKNFNK	0.0000020000000000000000000.0	966.094	3	Phospho (ST)	69.54	3	1	462 : mRNA-binding protein PUF3 OS=Saccharomyces cerevisiae GN=PUF3 PE=1 SV=1	Q07807	YLL013C	PUF3	9999
	TRUE	4471	SVSNASLDTQNTFEQNVESDKNFNK	0.0020000000000000000000000.0	966.093	3	Phospho (ST)	41.47	1	1	462 : mRNA-binding protein PUF3 OS=Saccharomyces cerevisiae GN=PUF3 PE=1 SV=1	Q07807	YLL013C	PUF3	-9999
	TRUE	4579	SVSNASLDTQNTFEQNVESDKNFNK	0.0020020000000000000000000.0	992.748	3	2 Phospho (ST)	50.5	4	2	462 : mRNA-binding protein PUF3 OS=Saccharomyces cerevisiae GN=PUF3 PE=1 SV=1	Q07807	YLL013C	PUF3	1.08
	TRUE	4601	SVSNASLDTQNTFEQNVESDK	0.200002000000000000000.0	1236.99	2	2 Phospho (ST)	73.58	1	1	462 : mRNA-binding protein PUF3 OS=Saccharomyces cerevisiae GN=PUF3 PE=1 SV=1	Q07807	YLL013C	PUF3	0.98
	TRUE	4607	SVSNASLDTQNTFEQNVESDKNFNK	0.2000020000000000000000000.0	992.749	3	2 Phospho (ST)	41.6	1	1	462 : mRNA-binding protein PUF3 OS=Saccharomyces cerevisiae GN=PUF3 PE=1 SV=1	Q07807	YLL013C	PUF3	0.84
	TRUE	4632	SVSNASLDTQNTFEQNVESDK	0.002002000000000000000.0	1236.99	2	2 Phospho (ST)	76.67	2	2	462 : mRNA-binding protein PUF3 OS=Saccharomyces cerevisiae GN=PUF3 PE=1 SV=1	Q07807	YLL013C	PUF3	0.94
	TRUE	202	RQSMDIPSK	0.002100000.0	579.255	2	Oxidation (M); Phospho (ST)	37.35	1	1	463 : Negative regulator of RAS-cAMP pathway OS=Saccharomyces cerevisiae GN=MKS1 PE=1 SV=2	P34072	YNL076W	MKS1	-9999
	TRUE	2262	STSPTLENMGSR	0.000000000020.0	680.284	2	Phospho (ST)	39.88	1	1	463 : Negative regulator of RAS-cAMP pathway OS=Saccharomyces cerevisiae GN=MKS1 PE=1 SV=2	P34072	YNL076W	MKS1	-9999
	TRUE	6130	STTSGLFSNFADK	0.2000000000000.0	727.814	2	Phospho (ST)	64.88	1	1	463 : Negative regulator of RAS-cAMP pathway OS=Saccharomyces cerevisiae GN=MKS1 PE=1 SV=2	P34072	YNL076W	MKS1	-9999
	TRUE	6150	STTSGLFSNFADK	0.0200000000000.0	727.814	2	Phospho (ST)	67.67	2	1	463 : Negative regulator of RAS-cAMP pathway OS=Saccharomyces cerevisiae GN=MKS1 PE=1 SV=2	P34072	YNL076W	MKS1	-9999
	TRUE	3944	TDGTFGTLSGKDDSIVEEK	0.0000000000000200000.0	693.644	3	Phospho (ST)	40.62	1	1	464 : Nucleoporin NUP145 OS=Saccharomyces cerevisiae GN=NUP145 PE=1 SV=1	P49687	YGL092W	NUP145	1.34
	TRUE	5930	AYEPDLSDADFEGIEASPK	0.0000002000000000000.0	1067.45	2	Phospho (ST)	90.55	10	2	464 : Nucleoporin NUP145 OS=Saccharomyces cerevisiae GN=NUP145 PE=1 SV=1	P49687	YGL092W	NUP145	4.6
	TRUE	6171	AYEPDLSDADFEGIEASPK	0.0000002000000000200.0	1107.43	2	2 Phospho (ST)	64.69	3	1	464 : Nucleoporin NUP145 OS=Saccharomyces cerevisiae GN=NUP145 PE=1 SV=1	P49687	YGL092W	NUP145	9999
	TRUE	4728	NNNINSNSDDDDDEFGDFQSETSPDTTAPK	0.000000020000000000000000000000.0	1123.77	3	Phospho (ST)	82.17	5	2	466 : Epsin-5 OS=Saccharomyces cerevisiae GN=ENT5 PE=1 SV=1	Q03769	YDR153C	ENT5	3
	TRUE	4775	NNNINSNSDDDDDEFGDFQSETSPDTTAPK	0.000002000000000000000000000000.0	1123.77	3	Phospho (ST)	37.62	1	1	466 : Epsin-5 OS=Saccharomyces cerevisiae GN=ENT5 PE=1 SV=1	Q03769	YDR153C	ENT5	3.12
	TRUE	6103	DKSKGNDAFSDLFSYSK	0.00200000000000000.0	663.627	3	Phospho (ST)	46.26	2	2	466 : Epsin-5 OS=Saccharomyces cerevisiae GN=ENT5 PE=1 SV=1	Q03769	YDR153C	ENT5	6.5
	TRUE	3111	SSYSSTYYENALTDDDNDDKDNDISHTK	0.0000000000002000000000000000.0	1098.44	3	Phospho (ST)	68.79	4	2	467 : Serine/threonine-protein phosphatase PP-Z1 OS=Saccharomyces cerevisiae GN=PPZ1 PE=1 SV=4	P26570	YML016C	PPZ1	2.22
	TRUE	3270	KLANQQQQMMETSITNDNESQQ	0.0000000000000000000200.0	882.711	3	Phospho (ST)	56.89	2	1	467 : Serine/threonine-protein phosphatase PP-Z1 OS=Saccharomyces cerevisiae GN=PPZ1 PE=1 SV=4	P26570	YML016C	PPZ1	-9999
	TRUE	1070	NDDLDKEQGSSPLNSK	0.0000000000200000.0	913.893	2	Phospho (ST)	49.91	2	2	468 : DNA damage-responsive transcriptional repressor RPH1 OS=Saccharomyces cerevisiae GN=RPH1 PE=1 SV=1	P39956	YER169W	RPH1	2.18
	TRUE	2651	RISSFQEQPLNK	0.000200000000.0	763.872	2	Phospho (ST)	50.76	3	1	468 : DNA damage-responsive transcriptional repressor RPH1 OS=Saccharomyces cerevisiae GN=RPH1 PE=1 SV=1	P39956	YER169W	RPH1	-9999
	TRUE	2834	ISSFQEQPLNK	0.00200000000.0	685.822	2	Phospho (ST)	51.07	5	2	468 : DNA damage-responsive transcriptional repressor RPH1 OS=Saccharomyces cerevisiae GN=RPH1 PE=1 SV=1	P39956	YER169W	RPH1	0.71
	TRUE	3466	STSPDVGHFSNFK	0.0020000000000.0	751.82	2	Phospho (ST)	60.4	2	1	468 : DNA damage-responsive transcriptional repressor RPH1 OS=Saccharomyces cerevisiae GN=RPH1 PE=1 SV=1	P39956	YER169W	RPH1	-9999
	TRUE	3023	SLLDSPHDTSPVK	0.0000200000000.0	738.343	2	Phospho (ST)	66.85	10	2	469 : Metallothionein expression activator OS=Saccharomyces cerevisiae GN=ACE2 PE=1 SV=1	P21192	YLR131C	ACE2	0.47
	TRUE	3128	TSPGGLSISPR	0.02000000000.0	576.277	2	Phospho (ST)	42.85	2	1	469 : Metallothionein expression activator OS=Saccharomyces cerevisiae GN=ACE2 PE=1 SV=1	P21192	YLR131C	ACE2	-9999
	TRUE	3226	LVSGATNSNSKPGSPVILK	0.0000000200000200000.0	676.998	3	2 Phospho (ST)	38.06	1	1	469 : Metallothionein expression activator OS=Saccharomyces cerevisiae GN=ACE2 PE=1 SV=1	P21192	YLR131C	ACE2	4.86
	TRUE	3240	LVSGATNSNSKPGSPVILK	0.0000020000000200000.0	1014.99	2	2 Phospho (ST)	39.42	1	1	469 : Metallothionein expression activator OS=Saccharomyces cerevisiae GN=ACE2 PE=1 SV=1	P21192	YLR131C	ACE2	4.2
	TRUE	5595	SPTLHSTSPLPDEIIPR	0.00200000000000000.0	647.323	3	Phospho (ST)	38.64	2	2	469 : Metallothionein expression activator OS=Saccharomyces cerevisiae GN=ACE2 PE=1 SV=1	P21192	YLR131C	ACE2	9999
	TRUE	5829	SPTLHSTSPLPDEIIPR	0.20000002000000000.0	1010.46	2	2 Phospho (ST)	37.32	1	1	469 : Metallothionein expression activator OS=Saccharomyces cerevisiae GN=ACE2 PE=1 SV=1	P21192	YLR131C	ACE2	9999
	TRUE	6529	DLDIPLVPSPK	0.00000000200.0	637.326	2	Phospho (ST)	39.57	1	1	469 : Metallothionein expression activator OS=Saccharomyces cerevisiae GN=ACE2 PE=1 SV=1	P21192	YLR131C	ACE2	1.47
	TRUE	207	NEDSEGKLTSSSK	0.0002000000000.0	731.31	2	Phospho (ST)	65.7	5	2	47 : Protein BOI2 OS=Saccharomyces cerevisiae GN=BOI2 PE=1 SV=1	P39969	YER114C	BOI2	1.69
	TRUE	1918	SSSPEENPITSMPSEK	0.0200000000010000.0	908.371	2	Oxidation (M); Phospho (ST)	52.98	4	2	47 : Protein BOI2 OS=Saccharomyces cerevisiae GN=BOI2 PE=1 SV=1	P39969	YER114C	BOI2	0.79
	TRUE	1919	SSSPEENPITSMPSEK	0.0020000000010000.0	908.371	2	Oxidation (M); Phospho (ST)	56.07	2	1	47 : Protein BOI2 OS=Saccharomyces cerevisiae GN=BOI2 PE=1 SV=1	P39969	YER114C	BOI2	0.8
	TRUE	1933	SASEAIKGETLK	0.002000000000.0	657.321	2	Phospho (ST)	50.67	5	2	47 : Protein BOI2 OS=Saccharomyces cerevisiae GN=BOI2 PE=1 SV=1	P39969	YER114C	BOI2	-9999
	TRUE	2543	RNSVPYYGYAPESSSDRK	0.002000000000000000.0	719.32	3	Phospho (ST)	37.75	1	1	47 : Protein BOI2 OS=Saccharomyces cerevisiae GN=BOI2 PE=1 SV=1	P39969	YER114C	BOI2	1.35
	TRUE	3155	RNSVPYYGYAPESSSDR	0.00200000000000000.0	676.622	3	Phospho (ST)	38.22	1	1	47 : Protein BOI2 OS=Saccharomyces cerevisiae GN=BOI2 PE=1 SV=1	P39969	YER114C	BOI2	0.82
	TRUE	3160	RNSVPYYGYAPESSSDR	0.00200000000000000.0	1014.43	2	Phospho (ST)	69.7	1	1	47 : Protein BOI2 OS=Saccharomyces cerevisiae GN=BOI2 PE=1 SV=1	P39969	YER114C	BOI2	1.49
	TRUE	3418	DKDVSDTLSPDFDSK	0.000000200000000.0	874.867	2	Phospho (ST)	67.52	5	2	47 : Protein BOI2 OS=Saccharomyces cerevisiae GN=BOI2 PE=1 SV=1	P39969	YER114C	BOI2	0.8
	TRUE	3430	DKDVSDTLSPDFDSK	0.000000002000000.0	874.867	2	Phospho (ST)	70.85	2	2	47 : Protein BOI2 OS=Saccharomyces cerevisiae GN=BOI2 PE=1 SV=1	P39969	YER114C	BOI2	0.84
	TRUE	3604	SSSPEENPITSMPSEK	0.0200000000000000.0	900.374	2	Phospho (ST)	48.4	5	2	47 : Protein BOI2 OS=Saccharomyces cerevisiae GN=BOI2 PE=1 SV=1	P39969	YER114C	BOI2	1.34
	TRUE	3608	SSSPEENPITSMPSEK	0.0020000000000000.0	900.374	2	Phospho (ST)	49.59	1	1	47 : Protein BOI2 OS=Saccharomyces cerevisiae GN=BOI2 PE=1 SV=1	P39969	YER114C	BOI2	1.31
	TRUE	4220	SSSPEENPITSMPSEK	0.2200000000000000.0	940.357	2	2 Phospho (ST)	42.16	3	2	47 : Protein BOI2 OS=Saccharomyces cerevisiae GN=BOI2 PE=1 SV=1	P39969	YER114C	BOI2	2.37
	TRUE	4251	SSSPEENPITSMPSEK	0.0220000000000000.0	940.357	2	2 Phospho (ST)	38.66	1	1	47 : Protein BOI2 OS=Saccharomyces cerevisiae GN=BOI2 PE=1 SV=1	P39969	YER114C	BOI2	2.52
	TRUE	4767	EVPTLSQLNTTVSR	0.00000000000020.0	812.901	2	Phospho (ST)	47.24	4	2	47 : Protein BOI2 OS=Saccharomyces cerevisiae GN=BOI2 PE=1 SV=1	P39969	YER114C	BOI2	2
	TRUE	5811	TSQSLEDLPSQQNFIPTPR	0.0002000000000000000.0	1119.53	2	Phospho (ST)	46.97	3	2	47 : Protein BOI2 OS=Saccharomyces cerevisiae GN=BOI2 PE=1 SV=1	P39969	YER114C	BOI2	4.85
	TRUE	5847	SSFMLSPFR	0.000102000.0	584.249	2	Oxidation (M); Phospho (ST)	50.89	8	2	47 : Protein BOI2 OS=Saccharomyces cerevisiae GN=BOI2 PE=1 SV=1	P39969	YER114C	BOI2	1.07
	TRUE	6619	SSFMLSPFR	0.000002000.0	576.252	2	Phospho (ST)	63.91	7	2	47 : Protein BOI2 OS=Saccharomyces cerevisiae GN=BOI2 PE=1 SV=1	P39969	YER114C	BOI2	0.97
	TRUE	3733	AGDNPENKDASMLDVSDAASNTTINGK	0.000000000020000000000000000.0	939.075	3	Phospho (ST)	37.41	2	1	470 : SNF1 protein kinase subunit beta-3 OS=Saccharomyces cerevisiae GN=GAL83 PE=1 SV=1	Q04739	YER027C	GAL83	-9999
	TRUE	4440	DASMLDVSDAASNTTINGK	0.0020000000000000000.0	995.427	2	Phospho (ST)	71.93	2	1	470 : SNF1 protein kinase subunit beta-3 OS=Saccharomyces cerevisiae GN=GAL83 PE=1 SV=1	Q04739	YER027C	GAL83	-9999
	TRUE	4460	DASMLDVSDAASNTTINGK	0.0000000000020000000.0	995.428	2	Phospho (ST)	67.17	1	1	470 : SNF1 protein kinase subunit beta-3 OS=Saccharomyces cerevisiae GN=GAL83 PE=1 SV=1	Q04739	YER027C	GAL83	-9999
	TRUE	3811	ESSFDELQNNSISQER	0.0020000000000000.0	981.908	2	Phospho (ST)	85.24	3	1	471 : DNA repair and recombination protein PIF1 OS=Saccharomyces cerevisiae GN=PIF1 PE=1 SV=2	P07271	YML061C	PIF1	-9999
	TRUE	1299	LGSAPNNAGEDSDNNSIR	0.000000000002000200.0	995.88	2	2 Phospho (ST)	44.89	5	2	472 : Protein BZZ1 OS=Saccharomyces cerevisiae GN=BZZ1 PE=1 SV=1	P38822	YHR114W	BZZ1	7.4
	TRUE	6819	KSGIFSK	0.0200000.0	423.711	2	Phospho (ST)	42.61	1	1	472 : Protein BZZ1 OS=Saccharomyces cerevisiae GN=BZZ1 PE=1 SV=1	P38822	YHR114W	BZZ1	-9999
	TRUE	4129	FALDSPPQSPR	0.00002000200.0	687.779	2	2 Phospho (ST)	38.45	1	1	473 : Transcriptional regulatory protein ASH1 OS=Saccharomyces cerevisiae GN=ASH1 PE=1 SV=1	P34233	YKL185W	ASH1	9999
	TRUE	2593	KETGSDSEDLFNK	0.0000200000000.0	775.325	2	Phospho (ST)	84.31	7	2	474 : Histone promoter control protein 2 OS=Saccharomyces cerevisiae GN=HPC2 PE=1 SV=2	Q01448	YBR215W	HPC2	5.16
	TRUE	4268	KISSSNSTEIPSVTGPDALK	0.00200000000000000000.0	1056.02	2	Phospho (ST)	106.01	5	2	475 : Transcription initiation factor TFIID subunit 12 OS=Saccharomyces cerevisiae GN=TAF12 PE=1 SV=1	Q03761	YDR145W	TAF12	1.14
	TRUE	1795	RRSSYAFNNGNGATNLNK	0.000230000000000000.0	715.308	3	Phospho (ST); Phospho (Y)	40.04	1	1	476 : DNA topoisomerase 2-associated protein PAT1 OS=Saccharomyces cerevisiae GN=PAT1 PE=1 SV=3	P25644	YCR077C	PAT1	5.29
	TRUE	4545	ENSLETTFSSVNTR	0.00200000000000.0	832.862	2	Phospho (ST)	68.82	11	2	478 : Nucleolar protein 3 OS=Saccharomyces cerevisiae GN=NPL3 PE=1 SV=1	Q01560	YDR432W	NPL3	1.45
	TRUE	4368	SASISALQESDNEWNR	0.0000000002000000.0	943.895	2	Phospho (ST)	49.24	2	1	479 : THO complex subunit HPR1 OS=Saccharomyces cerevisiae GN=HPR1 PE=1 SV=2	P17629	YDR138W	HPR1	6.5
	TRUE	849	DGETSPSSIETK	0.000000020000.0	665.775	2	Phospho (ST)	47.7	6	2	48 : Target of rapamycin complex 1 subunit TCO89 OS=Saccharomyces cerevisiae GN=TCO89 PE=1 SV=1	Q08921	YPL180W	TCO89	1.26
	TRUE	2672	EADIDDLSSHSQNLR	0.000000000020000.0	890.382	2	Phospho (ST)	55.26	3	2	48 : Target of rapamycin complex 1 subunit TCO89 OS=Saccharomyces cerevisiae GN=TCO89 PE=1 SV=1	Q08921	YPL180W	TCO89	0.98
	TRUE	3461	SKSTQSVLSLR	0.00200000000.0	643.33	2	Phospho (ST)	47.48	4	2	48 : Target of rapamycin complex 1 subunit TCO89 OS=Saccharomyces cerevisiae GN=TCO89 PE=1 SV=1	Q08921	YPL180W	TCO89	0.28
	TRUE	4054	TISGLNMTALTR	0.002000100000.0	687.329	2	Oxidation (M); Phospho (ST)	52.99	3	1	48 : Target of rapamycin complex 1 subunit TCO89 OS=Saccharomyces cerevisiae GN=TCO89 PE=1 SV=1	Q08921	YPL180W	TCO89	-9999
	TRUE	4355	VLTHDGTLDNDYFNK	0.002000000000000.0	916.399	2	Phospho (ST)	60.51	3	2	48 : Target of rapamycin complex 1 subunit TCO89 OS=Saccharomyces cerevisiae GN=TCO89 PE=1 SV=1	Q08921	YPL180W	TCO89	0.42
	TRUE	4362	VLTHDGTLDNDYFNK	0.002000000000000.0	611.268	3	Phospho (ST)	73.72	2	1	48 : Target of rapamycin complex 1 subunit TCO89 OS=Saccharomyces cerevisiae GN=TCO89 PE=1 SV=1	Q08921	YPL180W	TCO89	0.5
	TRUE	4861	FDDLYPHLASAK	0.000000000200.0	728.829	2	Phospho (ST)	62.9	6	2	48 : Target of rapamycin complex 1 subunit TCO89 OS=Saccharomyces cerevisiae GN=TCO89 PE=1 SV=1	Q08921	YPL180W	TCO89	1.03
	TRUE	4964	LLNEEEDLIKPDDISSAGTK	0.00000000000000200000.0	756.363	3	Phospho (ST)	49.38	1	1	48 : Target of rapamycin complex 1 subunit TCO89 OS=Saccharomyces cerevisiae GN=TCO89 PE=1 SV=1	Q08921	YPL180W	TCO89	21.57
	TRUE	4965	LLNEEEDLIKPDDISSAGTK	0.00000000000000020000.0	756.363	3	Phospho (ST)	45.5	2	1	48 : Target of rapamycin complex 1 subunit TCO89 OS=Saccharomyces cerevisiae GN=TCO89 PE=1 SV=1	Q08921	YPL180W	TCO89	21.4
	TRUE	4977	LLNEEEDLIKPDDISSAGTK	0.00000000000000020000.0	1134.04	2	Phospho (ST)	48.16	1	1	48 : Target of rapamycin complex 1 subunit TCO89 OS=Saccharomyces cerevisiae GN=TCO89 PE=1 SV=1	Q08921	YPL180W	TCO89	2.91
	TRUE	6017	TISGLNMTALTR	0.002000000000.0	679.331	2	Phospho (ST)	65.54	9	2	48 : Target of rapamycin complex 1 subunit TCO89 OS=Saccharomyces cerevisiae GN=TCO89 PE=1 SV=1	Q08921	YPL180W	TCO89	0.43
	TRUE	3060	SSTEHMLISPGR	0.020000000000.0	697.811	2	Phospho (ST)	37.57	2	1	480 : Uncharacterized protein YLR072W OS=Saccharomyces cerevisiae GN=YLR072W PE=1 SV=1	Q08001	YLR072W	LAM6	-9999
	TRUE	3083	SSTEHMLISPGR	0.002000000000.0	697.81	2	Phospho (ST)	37.59	1	1	480 : Uncharacterized protein YLR072W OS=Saccharomyces cerevisiae GN=YLR072W PE=1 SV=1	Q08001	YLR072W	LAM6	-9999
	TRUE	3810	RLSGQLPANWESK	0.0020000000000.0	783.378	2	Phospho (ST)	56.26	3	1	481 : Transketolase 1 OS=Saccharomyces cerevisiae GN=TKL1 PE=1 SV=4	P23254	YPR074C	TKL1	-9999
	TRUE	1949	DLESEGSSPIR	0.00000002000.0	635.272	2	Phospho (ST)	43.82	4	1	483 : Protein DSF2 OS=Saccharomyces cerevisiae GN=DSF2 PE=1 SV=1	P38213	YBR007C	DSF2	1.11
	TRUE	2837	TFSDFHTTEK	0.0020000000.0	646.764	2	Phospho (ST)	38.12	2	1	483 : Protein DSF2 OS=Saccharomyces cerevisiae GN=DSF2 PE=1 SV=1	P38213	YBR007C	DSF2	0.96
	TRUE	6219	SQFFDGMGDPEQATNNINNGNDNDNDDDIDSDN	0.000000000000000000000000000000200.0	1233.12	3	Phospho (ST)	76.6	7	2	484 : UBA domain-containing protein RUP1 OS=Saccharomyces cerevisiae GN=RUP1 PE=1 SV=1	Q12242	YOR138C	RUP1	5.15
	TRUE	5842	VPEFYIENVDSPR	0.0000000000200.0	822.869	2	Phospho (ST)	71.63	3	1	486 : Phosphatidylinositol 4,5-bisphosphate-binding protein SLM2 OS=Saccharomyces cerevisiae GN=SLM2 PE=1 SV=1	P53955	YNL047C	SLM2	-9999
	TRUE	212	KNSLVR	0.002000.0	398.707	2	Phospho (ST)	37.92	1	1	487 : Conserved oligomeric Golgi complex subunit 3 OS=Saccharomyces cerevisiae GN=COG3 PE=1 SV=1	P40094	YER157W	COG3	-9999
	TRUE	4741	SILPISPNDADDKSIDSEESTDK	0.00000000000000000000200.0	852.714	3	Phospho (ST)	36.7	1	1	487 : Conserved oligomeric Golgi complex subunit 3 OS=Saccharomyces cerevisiae GN=COG3 PE=1 SV=1	P40094	YER157W	COG3	-9999
	TRUE	5254	SSSILTLAR	0.020000000.0	514.263	2	Phospho (ST)	49.87	6	2	487 : Conserved oligomeric Golgi complex subunit 3 OS=Saccharomyces cerevisiae GN=COG3 PE=1 SV=1	P40094	YER157W	COG3	-9999
	TRUE	5574	SPQENDTVVDILGDAHSK	0.200000000000000000.0	668.969	3	Phospho (ST)	41.36	1	1	488 : ADP-ribosylation factor-binding protein GGA1 OS=Saccharomyces cerevisiae GN=GGA1 PE=1 SV=1	Q06336	YDR358W	GGA1	-9999
	TRUE	5901	VSLSSPKSPQENDTVVDILGDAHSK	0.0202000000000000000000000.0	928.424	3	2 Phospho (ST)	40.92	1	1	488 : ADP-ribosylation factor-binding protein GGA1 OS=Saccharomyces cerevisiae GN=GGA1 PE=1 SV=1	Q06336	YDR358W	GGA1	7.4
	TRUE	5909	VSLSSPKSPQENDTVVDILGDAHSK	0.0002200000000000000000000.0	928.423	3	2 Phospho (ST)	44.74	1	1	488 : ADP-ribosylation factor-binding protein GGA1 OS=Saccharomyces cerevisiae GN=GGA1 PE=1 SV=1	Q06336	YDR358W	GGA1	8.24
	TRUE	5955	VSLSSPKSPQENDTVVDILGDAHSK	0.0000200200000000000000000.0	928.423	3	2 Phospho (ST)	62.78	2	1	488 : ADP-ribosylation factor-binding protein GGA1 OS=Saccharomyces cerevisiae GN=GGA1 PE=1 SV=1	Q06336	YDR358W	GGA1	7.6
	TRUE	6618	SSGIDLLDFDSQPGESK	0.02000000000000000.0	937.907	2	Phospho (ST)	71.64	5	2	488 : ADP-ribosylation factor-binding protein GGA1 OS=Saccharomyces cerevisiae GN=GGA1 PE=1 SV=1	Q06336	YDR358W	GGA1	1.12
	TRUE	5399	RVSDSSPPFMFGK	0.0020000000000.0	767.842	2	Phospho (ST)	68.76	10	2	489 : Putative fatty aldehyde dehydrogenase HFD1 OS=Saccharomyces cerevisiae GN=HFD1 PE=1 SV=1	Q04458	YMR110C	HFD1	0.84
	TRUE	314	QFEDHQSSEEDASEKDSR	0.000000200000000000.0	735.285	3	Phospho (ST)	37.73	1	1	49 : Nucleoporin NUP159 OS=Saccharomyces cerevisiae GN=NUP159 PE=1 SV=1	P40477	YIL115C	NUP159	0.95
	TRUE	404	QFEDHQSSEEDASEK	0.000000200000000.0	923.344	2	Phospho (ST)	41.27	1	1	49 : Nucleoporin NUP159 OS=Saccharomyces cerevisiae GN=NUP159 PE=1 SV=1	P40477	YIL115C	NUP159	0.92
	TRUE	2633	DHNDDPKDGYVSGSEISVR	0.0000000000020000000.0	723.975	3	Phospho (ST)	37.11	1	1	49 : Nucleoporin NUP159 OS=Saccharomyces cerevisiae GN=NUP159 PE=1 SV=1	P40477	YIL115C	NUP159	1
	TRUE	3032	GSTSEINDDNEEHESNGPNVSGNDLTDSTVEQTSSTR	0.0020000000000000000000000000000000000.0	1334.88	3	Phospho (ST)	63.35	4	2	49 : Nucleoporin NUP159 OS=Saccharomyces cerevisiae GN=NUP159 PE=1 SV=1	P40477	YIL115C	NUP159	6.21
	TRUE	3331	LPETPSDEDGEVVEEEAQK	0.0000020000000000000.0	1090.96	2	Phospho (ST)	110.63	6	2	49 : Nucleoporin NUP159 OS=Saccharomyces cerevisiae GN=NUP159 PE=1 SV=1	P40477	YIL115C	NUP159	1.21
	TRUE	3530	DGYVSGSEISVR	0.000020000000.0	674.793	2	Phospho (ST)	69.36	7	2	49 : Nucleoporin NUP159 OS=Saccharomyces cerevisiae GN=NUP159 PE=1 SV=1	P40477	YIL115C	NUP159	1.02
	TRUE	4086	TSESAFDTTANEEIPK	0.0200000000000000.0	910.386	2	Phospho (ST)	66.35	5	2	49 : Nucleoporin NUP159 OS=Saccharomyces cerevisiae GN=NUP159 PE=1 SV=1	P40477	YIL115C	NUP159	1.24
	TRUE	4094	TSESAFDTTANEEIPK	0.0002000000000000.0	910.385	2	Phospho (ST)	37.81	1	1	49 : Nucleoporin NUP159 OS=Saccharomyces cerevisiae GN=NUP159 PE=1 SV=1	P40477	YIL115C	NUP159	1.2
	TRUE	6523	TNAFDFGSSSFGSGFSK	0.00000000020000000.0	911.87	2	Phospho (ST)	82.33	3	1	49 : Nucleoporin NUP159 OS=Saccharomyces cerevisiae GN=NUP159 PE=1 SV=1	P40477	YIL115C	NUP159	3.83
	TRUE	6535	TNAFDFGSSSFGSGFSK	0.00000000200000000.0	911.869	2	Phospho (ST)	56.45	1	1	49 : Nucleoporin NUP159 OS=Saccharomyces cerevisiae GN=NUP159 PE=1 SV=1	P40477	YIL115C	NUP159	3.83
	TRUE	1026	KPSIGGDKSEEDGEGEDDKSEETVEETR	0.0000000020000000000000000000.0	783.831	4	Phospho (ST)	38.96	3	1	491 : Ino eighty subunit 1 OS=Saccharomyces cerevisiae GN=IES1 PE=1 SV=1	P43579	YFL013C	IES1	3.5
	TRUE	1050	KPSIGGDKSEEDGEGEDDKSEETVEETR	0.0000000020000000000000000000.0	1044.77	3	Phospho (ST)	45.75	2	1	491 : Ino eighty subunit 1 OS=Saccharomyces cerevisiae GN=IES1 PE=1 SV=1	P43579	YFL013C	IES1	4.16
	TRUE	1099	EDNSDETKADSPMQSVK	0.00000000002000000.0	654.267	3	Phospho (ST)	45.76	1	1	491 : Ino eighty subunit 1 OS=Saccharomyces cerevisiae GN=IES1 PE=1 SV=1	P43579	YFL013C	IES1	0.58
	TRUE	3406	SGSQEEASPSSIQSETETVTTK	0.0020000000000000000000.0	1182.01	2	Phospho (ST)	78.27	2	1	491 : Ino eighty subunit 1 OS=Saccharomyces cerevisiae GN=IES1 PE=1 SV=1	P43579	YFL013C	IES1	1.57
	TRUE	782	SNSDLQAQTASQSQSPEK	0.002000000000000000.0	993.426	2	Phospho (ST)	91.64	3	1	495 : Chromatin assembly factor 1 subunit p90 OS=Saccharomyces cerevisiae GN=RLF2 PE=1 SV=1	Q12495	YPR018W	RLF2	0.27
	TRUE	1275	ESGNNASTPSSSPEPVANPPK	0.000000020002000000000.0	1113.95	2	2 Phospho (ST)	62.84	4	2	496 : UBP3-associated protein BRE5 OS=Saccharomyces cerevisiae GN=BRE5 PE=1 SV=1	P53741	YNR051C	BRE5	3.9
	TRUE	3771	EGSVEAINAVNNSSLPNGK	0.0020000000000000000.0	990.458	2	Phospho (ST)	57.73	2	1	496 : UBP3-associated protein BRE5 OS=Saccharomyces cerevisiae GN=BRE5 PE=1 SV=1	P53741	YNR051C	BRE5	-9999
	TRUE	3967	GSINNNFNTNNNSNTDLDRDWK	0.0000000000002000000000.0	878.372	3	Phospho (ST)	38.7	1	1	497 : ATP-dependent RNA helicase DHH1 OS=Saccharomyces cerevisiae (strain YJM789) GN=DHH1 PE=3 SV=1	A6ZXG9	YDL160C	DHH1	2.16
	TRUE	942	KHSVSSGTSNSEDEVDSPSMEK	0.0020000000000000000000.0	806.333	3	Phospho (ST)	53.51	2	1	498 : Uncharacterized protein YKL088W OS=Saccharomyces cerevisiae GN=YKL088W PE=1 SV=1	P36076	YKL088W	CAB3	-9999
	TRUE	1151	HSVSSGTSNSEDEVDSPSMEK	0.000000000200000200000.0	1184.93	2	2 Phospho (ST)	36.16	1	1	498 : Uncharacterized protein YKL088W OS=Saccharomyces cerevisiae GN=YKL088W PE=1 SV=1	P36076	YKL088W	CAB3	10.57
	TRUE	1195	SIHDESNFER	0.2000000000.0	657.262	2	Phospho (ST)	47.76	3	2	498 : Uncharacterized protein YKL088W OS=Saccharomyces cerevisiae GN=YKL088W PE=1 SV=1	P36076	YKL088W	CAB3	5.21
	TRUE	1388	KHSVSSGTSNSEDEVDSPSMEK	0.0020220000000000000000.0	859.643	3	3 Phospho (ST)	36.8	1	1	498 : Uncharacterized protein YKL088W OS=Saccharomyces cerevisiae GN=YKL088W PE=1 SV=1	P36076	YKL088W	CAB3	12.45
	TRUE	1668	KFEIDNGNESGEEDVKK	0.00000000020000000.0	673.297	3	Phospho (ST)	45.94	1	1	499 : tRNA (uracil-O(2)-)-methyltransferase OS=Saccharomyces cerevisiae GN=TRM44 PE=1 SV=1	Q02648	YPL030W	TRM44	0.5
	TRUE	2869	RSMSLLGYR	0.001200000.0	589.773	2	Oxidation (M); Phospho (ST)	44.59	1	1	50 : Myosin-5 OS=Saccharomyces cerevisiae (strain YJM789) GN=MYO5 PE=3 SV=1	A6ZMG6	YMR109W	MYO5	1.27
	TRUE	3882	SMSLLGYR	0.01200000.0	511.723	2	Oxidation (M); Phospho (ST)	40.63	6	2	50 : Myosin-5 OS=Saccharomyces cerevisiae (strain YJM789) GN=MYO5 PE=3 SV=1	A6ZMG6	YMR109W	MYO5	1.17
	TRUE	4239	MRLESDDEEANEDEEEDDW	0.1000200000000000000.0	1226.42	2	Oxidation (M); Phospho (ST)	79.34	6	2	50 : Myosin-5 OS=Saccharomyces cerevisiae (strain YJM789) GN=MYO5 PE=3 SV=1	A6ZMG6	YMR109W	MYO5	1.39
	TRUE	4243	RSMSLLGYR	0.000200000.0	581.776	2	Phospho (ST)	70.66	9	2	50 : Myosin-5 OS=Saccharomyces cerevisiae (strain YJM789) GN=MYO5 PE=3 SV=1	A6ZMG6	YMR109W	MYO5	1.85
	TRUE	4905	MRLESDDEEANEDEEEDDW	0.0000200000000000000.0	1218.42	2	Phospho (ST)	81.81	9	2	50 : Myosin-5 OS=Saccharomyces cerevisiae (strain YJM789) GN=MYO5 PE=3 SV=1	A6ZMG6	YMR109W	MYO5	1.77
	TRUE	5443	RGSVYHVPLNIVQADAVR	0.002000000000000000.0	692.025	3	Phospho (ST)	64.13	9	2	50 : Myosin-5 OS=Saccharomyces cerevisiae (strain YJM789) GN=MYO5 PE=3 SV=1	A6ZMG6	YMR109W	MYO5	13.79
	TRUE	5999	GSVYHVPLNIVQADAVR	0.02000000000000000.0	639.992	3	Phospho (ST)	40.64	2	2	50 : Myosin-5 OS=Saccharomyces cerevisiae (strain YJM789) GN=MYO5 PE=3 SV=1	A6ZMG6	YMR109W	MYO5	16.69
	TRUE	1019	TENAGNSSLPSSVSKPK	0.00000002000200000.0	931.9	2	2 Phospho (ST)	36.57	1	1	500 : Uncharacterized protein YHR159W OS=Saccharomyces cerevisiae GN=YHR159W PE=1 SV=1	P38854	YHR159W	TDA11	7.9
	TRUE	2965	SKSFTNIEQDYK	0.002000000000.0	770.34	2	Phospho (ST)	89.53	3	1	501 : Autophagy-related protein 20 OS=Saccharomyces cerevisiae (strain YJM789) GN=ATG20 PE=3 SV=1	A6ZXL6	YDL113C	ATG20	-9999
	TRUE	693	TANANQTHSNIDYDTDDGNEK	0.000000000000002000000.0	801.651	3	Phospho (ST)	68.44	8	2	502 : Bud site selection protein 22 OS=Saccharomyces cerevisiae GN=BUD22 PE=1 SV=1	Q04347	YMR014W	BUD22	0.7
	TRUE	1433	TANANQTHSNIDYDTDDGNEKNAIDSK	0.000000000000002000000000000.0	1011.09	3	Phospho (ST)	42.77	2	2	502 : Bud site selection protein 22 OS=Saccharomyces cerevisiae GN=BUD22 PE=1 SV=1	Q04347	YMR014W	BUD22	1.21
	TRUE	3959	SNAIGAQTQSNKETTSDNEDLLIK	0.000000000000000200000000.0	886.416	3	Phospho (ST)	36.8	1	1	502 : Bud site selection protein 22 OS=Saccharomyces cerevisiae GN=BUD22 PE=1 SV=1	Q04347	YMR014W	BUD22	0.08
	TRUE	3973	SNAIGAQTQSNKETTSDNEDLLIK	0.000000000000002000000000.0	886.415	3	Phospho (ST)	51.39	1	1	502 : Bud site selection protein 22 OS=Saccharomyces cerevisiae GN=BUD22 PE=1 SV=1	Q04347	YMR014W	BUD22	0.08
	TRUE	388	REHSGDVTDSSFKR	0.00020000000000.0	425.94	4	Phospho (ST)	46.09	3	2	503 : DNA damage response protein kinase DUN1 OS=Saccharomyces cerevisiae GN=DUN1 PE=1 SV=1	P39009	YODL101C	DUN1	0.59
	TRUE	3721	VVEDEEIDEIGTGSGTETER	0.00000000000002000000.0	1122.97	2	Phospho (ST)	63.24	3	1	504 : DNA repair protein RAD7 OS=Saccharomyces cerevisiae GN=RAD7 PE=1 SV=3	P06779	YJR052W	RAD7	-9999
	TRUE	4496	SSSESYIDLNSVR	0.0000200000000.0	768.833	2	Phospho (ST)	83.66	3	1	505 : MAP kinase kinase MKK1/SSP32 OS=Saccharomyces cerevisiae GN=MKK1 PE=1 SV=1	P32490	YOR231W	MKK1	-9999
	TRUE	2981	ISIDSSDEESELSKK	0.000022000000000.0	913.872	2	2 Phospho (ST)	46.74	2	1	506 : Pumilio homology domain family member 6 OS=Saccharomyces cerevisiae GN=PUF6 PE=1 SV=1	Q04373	YDR496C	PUF6	7.7
	TRUE	3483	ISIDSSDEESELSK	0.00002000000000.0	809.841	2	Phospho (ST)	53.17	3	1	506 : Pumilio homology domain family member 6 OS=Saccharomyces cerevisiae GN=PUF6 PE=1 SV=1	Q04373	YDR496C	PUF6	0.85
	TRUE	3890	ISIDSSDEESELSK	0.00002200000000.0	849.824	2	2 Phospho (ST)	48.32	3	2	506 : Pumilio homology domain family member 6 OS=Saccharomyces cerevisiae GN=PUF6 PE=1 SV=1	Q04373	YDR496C	PUF6	8.09
	TRUE	6292	TNQSSQEDFNNFMDSMK	0.00020000000000000.0	1051.89	2	Phospho (ST)	60.28	1	1	507 : Spindle pole body component SPC97 OS=Saccharomyces cerevisiae GN=SPC97 PE=1 SV=1	P38863	YHR172W	SPC97	-9999
	TRUE	6301	TNQSSQEDFNNFMDSMK	0.20000000000000000.0	1051.89	2	Phospho (ST)	72.9	1	1	507 : Spindle pole body component SPC97 OS=Saccharomyces cerevisiae GN=SPC97 PE=1 SV=1	P38863	YHR172W	SPC97	-9999
	TRUE	6307	TNQSSQEDFNNFMDSMK	0.00002000000000000.0	1051.89	2	Phospho (ST)	76.96	1	1	507 : Spindle pole body component SPC97 OS=Saccharomyces cerevisiae GN=SPC97 PE=1 SV=1	P38863	YHR172W	SPC97	-9999
	TRUE	2826	SENNDQNDVDEESEEKEIEQVK	0.0000000000002000000000.0	896.367	3	Phospho (ST)	37.89	1	1	508 : Binder of USO1 and GRH1 protein 1 OS=Saccharomyces cerevisiae GN=BUG1 PE=1 SV=1	Q12191	YDL099W	BUG1	2.94
	TRUE	2866	SENNDQNDVDEESEEKEIEQVK	0.0000000000002000000000.0	1344.05	2	Phospho (ST)	71.77	3	2	508 : Binder of USO1 and GRH1 protein 1 OS=Saccharomyces cerevisiae GN=BUG1 PE=1 SV=1	Q12191	YDL099W	BUG1	1.67
	TRUE	3874	NSSATGSIGSETPDLEGTPGEESTQEETVK	0.000000000000000000000002000000.0	1039.78	3	Phospho (ST)	93.64	1	1	508 : Binder of USO1 and GRH1 protein 1 OS=Saccharomyces cerevisiae GN=BUG1 PE=1 SV=1	Q12191	YDL099W	BUG1	-9999
	TRUE	1732	SQVDGAGDVSNEEIAADDTKK	0.000000000200000000000.0	1114.98	2	Phospho (ST)	90.13	1	1	51 : Protein SOK2 OS=Saccharomyces cerevisiae GN=SOK2 PE=1 SV=1	P53438	YMR016C	SOK2	0.15
	TRUE	1754	SQVDGAGDVSNEEIAADDTKK	0.000000000200000000000.0	743.657	3	Phospho (ST)	50.57	2	1	51 : Protein SOK2 OS=Saccharomyces cerevisiae GN=SOK2 PE=1 SV=1	P53438	YMR016C	SOK2	2.8
	TRUE	2296	SQVDGAGDVSNEEIAADDTK	0.00000000020000000000.0	1050.93	2	Phospho (ST)	99.91	17	2	51 : Protein SOK2 OS=Saccharomyces cerevisiae GN=SOK2 PE=1 SV=1	P53438	YMR016C	SOK2	0.95
	TRUE	1076	SFTPSKSPAPVSK	0.0000002000000.0	706.845	2	Phospho (ST)	43.48	1	1	510 : Actin-binding protein OS=Saccharomyces cerevisiae GN=ABP1 PE=1 SV=4	P15891	YCR088W	ABP1	1.53
	TRUE	1656	SKFEGLAASEKEEEEMENK	0.0000000020000001000.0	760.991	3	Oxidation (M); Phospho (ST)	42.44	1	1	510 : Actin-binding protein OS=Saccharomyces cerevisiae GN=ABP1 PE=1 SV=4	P15891	YCR088W	ABP1	-9999
	TRUE	2581	SKFEGLAASEKEEEEMENK	0.0000000020000000000.0	755.66	3	Phospho (ST)	36.19	1	1	510 : Actin-binding protein OS=Saccharomyces cerevisiae GN=ABP1 PE=1 SV=4	P15891	YCR088W	ABP1	-9999
	TRUE	3626	NEKSPAQLWAER	0.000200000000.0	503.568	3	Phospho (ST)	40.45	1	1	510 : Actin-binding protein OS=Saccharomyces cerevisiae GN=ABP1 PE=1 SV=4	P15891	YCR088W	ABP1	-9999
	TRUE	3141	KLSDLSLSGSK	0.00200200000.0	647.789	2	2 Phospho (ST)	56.3	7	2	511 : Bud emergence protein 1 OS=Saccharomyces cerevisiae GN=BEM1 PE=1 SV=1	P29366	YBR200W	BEM1	5.83
	TRUE	3145	KLSDLSLSGSK	0.00200000000.0	607.805	2	Phospho (ST)	52.83	10	2	511 : Bud emergence protein 1 OS=Saccharomyces cerevisiae GN=BEM1 PE=1 SV=1	P29366	YBR200W	BEM1	2.84
	TRUE	3390	AVSEEDEYSSDMIR	0.00000000200000.0	855.832	2	Phospho (ST)	79.08	6	2	512 : Vacuole morphology and inheritance protein 14 OS=Saccharomyces cerevisiae GN=VAC14 PE=1 SV=1	Q06708	YLR386W	VAC14	-9999
	TRUE	1605	SKSVHFDQAAPVK	0.0020000000000.0	498.576	3	Phospho (ST)	56.82	6	2	513 : GLC7-interacting protein 2 OS=Saccharomyces cerevisiae GN=GIP2 PE=1 SV=1	P40036	YER054C	GIP2	0.08
	TRUE	359	KNSAVTTAPAQKDDVENNK	0.0020000000000000000.0	703.999	3	Phospho (ST)	68.26	5	2	514 : CRE-binding bZIP protein SKO1 OS=Saccharomyces cerevisiae GN=SKO1 PE=1 SV=1	Q02100	YNL167C	SKO1	0.14
	TRUE	6063	GQLDLINDGEGSLSNFADNGK	0.000000000002000000000.0	1122.49	2	Phospho (ST)	66.29	3	1	515 : Cysteinyl-tRNA synthetase OS=Saccharomyces cerevisiae GN=YNL247W PE=1 SV=1	P53852	YNL247W	-	-9999
	TRUE	4808	DNSFASINGQPEQELQYK	0.002000000000000000.0	1074.47	2	Phospho (ST)	63.07	4	1	516 : Histone chaperone RTT106 OS=Saccharomyces cerevisiae (strain YJM789) GN=RTT106 PE=3 SV=1	A6ZRN4	YNL206C	RTT106	-9999
	TRUE	2707	RTSKDSNSLYSLK	0.0020000200000.0	829.864	2	2 Phospho (ST)	37	1	1	519 : Protein NBA1 OS=Saccharomyces cerevisiae GN=NBA1 PE=1 SV=1	Q08229	YOL070C	NBA1	4.56
	TRUE	5409	EIAAFPMLEMSDDENNASGK	0.00000010012000000000.0	1140.96	2	2 Oxidation (M); Phospho (ST)	68.21	4	2	52 : ATP-dependent RNA helicase DBP10 OS=Saccharomyces cerevisiae (strain YJM789) GN=DBP10 PE=3 SV=1	A6ZXU0	YDL031W	DBP10	0.69
	TRUE	6475	KEIAAFPMLEMSDDENNASGK	0.000000000002000000000.0	793.008	3	Phospho (ST)	55.3	4	2	52 : ATP-dependent RNA helicase DBP10 OS=Saccharomyces cerevisiae (strain YJM789) GN=DBP10 PE=3 SV=1	A6ZXU0	YDL031W	DBP10	0.75
	TRUE	2854	GEYYNQDNNDGLEEDESESEQEADVPKR	0.0000000000000000200000000000.0	1113.77	3	Phospho (ST)	43.09	3	2	521 : FK506-binding protein 4 OS=Saccharomyces cerevisiae GN=FPR4 PE=1 SV=1	Q06205	YLR449W	FPR4	3.17
	TRUE	3781	GEYYNQDNNDGLEEDESESEQEADVPK	0.000000000000000020200000000.0	1088.4	3	2 Phospho (ST)	69.76	5	2	521 : FK506-binding protein 4 OS=Saccharomyces cerevisiae GN=FPR4 PE=1 SV=1	Q06205	YLR449W	FPR4	17.89
	TRUE	13	KAEATGEAHSKDVSAK	0.0000000002000000.0	427.953	4	Phospho (ST)	42.15	1	1	522 : Uncharacterized protein YPR148C OS=Saccharomyces cerevisiae GN=YPR148C PE=1 SV=1	Q06523	YPR148C	-	-9999
	TRUE	16	KAEATGEAHSKDVSAK	0.0000000002000000.0	570.268	3	Phospho (ST)	42.51	1	1	522 : Uncharacterized protein YPR148C OS=Saccharomyces cerevisiae GN=YPR148C PE=1 SV=1	Q06523	YPR148C	-	-9999
	TRUE	1495	SEGAEEESKKEANEPTVDDVADR	0.00000002000000000000000.0	862.368	3	Phospho (ST)	67.47	2	1	522 : Uncharacterized protein YPR148C OS=Saccharomyces cerevisiae GN=YPR148C PE=1 SV=1	Q06523	YPR148C	-	-9999
	TRUE	2616	DISANTTTSFDETPSTEDEKPK	0.0000000020000000000000.0	831.691	3	Phospho (ST)	38.62	1	1	522 : Uncharacterized protein YPR148C OS=Saccharomyces cerevisiae GN=YPR148C PE=1 SV=1	Q06523	YPR148C	-	1.01
	TRUE	1034	RLSSSSMEPATNK	0.0020000000000.0	744.332	2	Phospho (ST)	64.94	3	1	523 : Increased rDNA silencing protein 4 OS=Saccharomyces cerevisiae (strain YJM789) GN=IRS4 PE=3 SV=1	A6ZZY3	YKR019C	IRS4	-9999
	TRUE	5425	TPDNRSQENLLTSFSSGR	0.000002000000000000.0	696.983	3	Phospho (ST)	36.18	1	1	523 : Increased rDNA silencing protein 4 OS=Saccharomyces cerevisiae (strain YJM789) GN=IRS4 PE=3 SV=1	A6ZZY3	YKR019C	IRS4	-9999
	TRUE	908	DTSTSADAEASEDQNKEPLSK	0.000000000020000000000.0	768.324	3	Phospho (ST)	38.91	1	1	524 : Signal transduction protein MDG1 OS=Saccharomyces cerevisiae GN=MDG1 PE=1 SV=1	P53885	YNL173C	MDG1	0.71
	TRUE	1561	VPVSSITSHAK	0.00002020000.0	643.284	2	2 Phospho (ST)	36.82	1	1	524 : Signal transduction protein MDG1 OS=Saccharomyces cerevisiae GN=MDG1 PE=1 SV=1	P53885	YNL173C	MDG1	5.97
	TRUE	1566	VPVSSITSHAK	0.00002002000.0	643.283	2	2 Phospho (ST)	41.6	1	1	524 : Signal transduction protein MDG1 OS=Saccharomyces cerevisiae GN=MDG1 PE=1 SV=1	P53885	YNL173C	MDG1	5.94
	TRUE	4274	LYELSAEDLEKEEEEEDEDKGGGK	0.000020000000000000000000.0	941.066	3	Phospho (ST)	47.54	4	2	524 : Signal transduction protein MDG1 OS=Saccharomyces cerevisiae GN=MDG1 PE=1 SV=1	P53885	YNL173C	MDG1	1.24
	TRUE	6127	SIFSQEVVELPDSEDETQQVNK	0.0000000000002000000000.0	1301.08	2	Phospho (ST)	44.52	1	1	524 : Signal transduction protein MDG1 OS=Saccharomyces cerevisiae GN=MDG1 PE=1 SV=1	P53885	YNL173C	MDG1	9.75
	TRUE	6139	SIFSQEVVELPDSEDETQQVNK	0.0000000000000000200000.0	867.726	3	Phospho (ST)	60.89	3	2	524 : Signal transduction protein MDG1 OS=Saccharomyces cerevisiae GN=MDG1 PE=1 SV=1	P53885	YNL173C	MDG1	1.62
	TRUE	6160	SIFSQEVVELPDSEDETQQVNK	0.0000000000002000000000.0	867.726	3	Phospho (ST)	42.69	3	1	524 : Signal transduction protein MDG1 OS=Saccharomyces cerevisiae GN=MDG1 PE=1 SV=1	P53885	YNL173C	MDG1	1.41
	TRUE	5195	GSSWDEEEQDYEMVPR	0.0200000000000000.0	1018.88	2	Phospho (ST)	64.75	3	2	525 : Nucleolar complex-associated protein 3 OS=Saccharomyces cerevisiae GN=NOC3 PE=1 SV=1	Q07896	YLR002C	NOC3	8.35
	TRUE	5198	GSSWDEEEQDYEMVPR	0.0020000000000000.0	1018.88	2	Phospho (ST)	84.3	4	2	525 : Nucleolar complex-associated protein 3 OS=Saccharomyces cerevisiae GN=NOC3 PE=1 SV=1	Q07896	YLR002C	NOC3	6.81
	TRUE	4982	SAYNYEMTFSPK	0.000000000200.0	759.305	2	Phospho (ST)	49.72	3	1	527 : Protein BSP1 OS=Saccharomyces cerevisiae GN=BSP1 PE=1 SV=1	Q06604	YPR171W	BSP1	-9999
	TRUE	3378	NIYTNINNPSPSPPPSSK	0.000000000202000000.0	1043.95	2	2 Phospho (ST)	73.79	10	2	528 : Protein SOK1 OS=Saccharomyces cerevisiae GN=SOK1 PE=1 SV=2	P40317	YDR006C	SOK1	1.99
	TRUE	5093	IVTYDESEDEEEILAAQR	0.000000200000000000.0	1095.48	2	Phospho (ST)	81.89	3	2	529 : Protein MIF2 OS=Saccharomyces cerevisiae GN=MIF2 PE=1 SV=1	P35201	YKL089W	MIF2	0.8
	TRUE	3564	SGSSTDVLSSGIDSMAK	0.00200000000000100.0	869.366	2	Oxidation (M); Phospho (ST)	94.34	4	2	53 : Uncharacterized protein YDR186C OS=Saccharomyces cerevisiae GN=YDR186C PE=1 SV=1	Q04007	YDR186C	SND1	1.02
	TRUE	3580	SGSSTDVLSSGIDSMAK	0.20000000000000100.0	869.366	2	Oxidation (M); Phospho (ST)	89.68	2	2	53 : Uncharacterized protein YDR186C OS=Saccharomyces cerevisiae GN=YDR186C PE=1 SV=1	Q04007	YDR186C	SND1	1.05
	TRUE	3703	SRTPTDALMANSIK	0.20000000000000.0	792.877	2	Phospho (ST)	44.51	1	1	53 : Uncharacterized protein YDR186C OS=Saccharomyces cerevisiae GN=YDR186C PE=1 SV=1	Q04007	YDR186C	SND1	1.11
	TRUE	3710	SRTPTDALMANSIK	0.00200000000000.0	792.877	2	Phospho (ST)	48.56	2	1	53 : Uncharacterized protein YDR186C OS=Saccharomyces cerevisiae GN=YDR186C PE=1 SV=1	Q04007	YDR186C	SND1	1.02
	TRUE	4575	NNSNSNLLFEK	0.00200000000.0	680.301	2	Phospho (ST)	50.47	9	2	53 : Uncharacterized protein YDR186C OS=Saccharomyces cerevisiae GN=YDR186C PE=1 SV=1	Q04007	YDR186C	SND1	0.92
	TRUE	4714	NLINKSFEELR	0.00000200000.0	721.856	2	Phospho (ST)	52.21	6	2	53 : Uncharacterized protein YDR186C OS=Saccharomyces cerevisiae GN=YDR186C PE=1 SV=1	Q04007	YDR186C	SND1	2.7
	TRUE	5281	SGSSTDVLSSGIDSMAK	0.00200000000000000.0	861.369	2	Phospho (ST)	76.6	7	2	53 : Uncharacterized protein YDR186C OS=Saccharomyces cerevisiae GN=YDR186C PE=1 SV=1	Q04007	YDR186C	SND1	1.64
	TRUE	5289	SGSSTDVLSSGIDSMAK	0.00020000000000000.0	861.369	2	Phospho (ST)	64.78	2	2	53 : Uncharacterized protein YDR186C OS=Saccharomyces cerevisiae GN=YDR186C PE=1 SV=1	Q04007	YDR186C	SND1	1.64
	TRUE	5604	HVSLSDILTGNK	0.002000000000.0	682.335	2	Phospho (ST)	71.91	4	2	532 : Telomere length regulation protein ELG1 OS=Saccharomyces cerevisiae GN=ELG1 PE=1 SV=1	Q12050	YOR144C	ELG1	1.39
	TRUE	1115	DSMKDISESPER	0.000000002000.0	737.3	2	Phospho (ST)	38.52	1	1	533 : Threonyl-tRNA synthetase, cytoplasmic OS=Saccharomyces cerevisiae GN=THS1 PE=1 SV=2	P04801	YIL078W	THS1	0.44
	TRUE	5654	TVSQADFPGLEGVAK	0.002000000000000.0	799.877	2	Phospho (ST)	50.69	4	1	533 : Threonyl-tRNA synthetase, cytoplasmic OS=Saccharomyces cerevisiae GN=THS1 PE=1 SV=2	P04801	YIL078W	THS1	-9999
	TRUE	4844	KVQGAAPWDTSLEVGR	0.0000000000200000.0	598.625	3	Phospho (ST)	52.6	3	1	534 : Sister chromatid cohesion protein 1 OS=Saccharomyces cerevisiae GN=MCD1 PE=1 SV=1	Q12158	YDL003W	MCD1	-9999
	TRUE	5474	VQGAAPWDTSLEVGR	0.000000000200000.0	833.386	2	Phospho (ST)	47.55	3	1	534 : Sister chromatid cohesion protein 1 OS=Saccharomyces cerevisiae GN=MCD1 PE=1 SV=1	Q12158	YDL003W	MCD1	-9999
	TRUE	2041	SLKEEQVSIK	0.2000000000.0	620.813	2	Phospho (ST)	37.66	1	1	539 : Cell division control protein 3 OS=Saccharomyces cerevisiae GN=CDC3 PE=1 SV=2	P32457	YLR314C	CDC3	0.13
	TRUE	3861	SETELFAR	0.00200000.0	516.724	2	Phospho (ST)	43.66	3	1	539 : Cell division control protein 3 OS=Saccharomyces cerevisiae GN=CDC3 PE=1 SV=2	P32457	YLR314C	CDC3	-9999
	TRUE	3897	QLELSINSASPNVNHSPVPTKK	0.0000000200000002000000.0	840.736	3	2 Phospho (ST)	40.75	1	1	539 : Cell division control protein 3 OS=Saccharomyces cerevisiae GN=CDC3 PE=1 SV=2	P32457	YLR314C	CDC3	11.34
	TRUE	4425	VEPGLGMGITSSQSEK	0.0000000000000200.0	850.385	2	Phospho (ST)	37.67	1	1	539 : Cell division control protein 3 OS=Saccharomyces cerevisiae GN=CDC3 PE=1 SV=2	P32457	YLR314C	CDC3	-9999
	TRUE	4457	QLELSINSASPNVNHSPVPTK	0.000000000200000200000.0	798.037	3	2 Phospho (ST)	47.66	3	2	539 : Cell division control protein 3 OS=Saccharomyces cerevisiae GN=CDC3 PE=1 SV=2	P32457	YLR314C	CDC3	15.2
	TRUE	4481	QLELSINSASPNVNHSPVPTK	0.000000000200000000020.0	798.037	3	2 Phospho (ST)	40.36	1	1	539 : Cell division control protein 3 OS=Saccharomyces cerevisiae GN=CDC3 PE=1 SV=2	P32457	YLR314C	CDC3	14.78
	TRUE	3607	RSDSAVSIVHLK	0.000200200000.0	736.339	2	2 Phospho (ST)	43.96	2	2	54 : Glycerol-3-phosphate dehydrogenase [NAD+] 2, mitochondrial OS=Saccharomyces cerevisiae GN=GPD2 PE=1 SV=2	P41911	YOL059W	GPD2	0.76
	TRUE	6075	LEPDSIVYANGESDEFVDASEYKD	0.000000000000200000000000.0	1386.58	2	Phospho (ST)	87.95	6	2	540 : U3 small nucleolar RNA-associated protein 9 OS=Saccharomyces cerevisiae GN=UTP9 PE=1 SV=1	P38882	YHR196W	UTP9	6.8
	TRUE	229	AKENENATSEKDSDSNSNDLETK	0.00000000000000200000000.0	869.363	3	Phospho (ST)	36.02	1	1	543 : Fork head protein homolog 2 OS=Saccharomyces cerevisiae GN=FKH2 PE=1 SV=1	P41813	YNL068C	FKH2	22.5
	TRUE	332	AKENENATSEKDSDSNSNDLETK	0.00000000200020000000000.0	896.018	3	2 Phospho (ST)	36.95	1	1	543 : Fork head protein homolog 2 OS=Saccharomyces cerevisiae GN=FKH2 PE=1 SV=1	P41813	YNL068C	FKH2	2.5
	TRUE	401	ENENATSEKDSDSNSNDLETK	0.000000200000000000000.0	802.985	3	Phospho (ST)	40.71	1	1	543 : Fork head protein homolog 2 OS=Saccharomyces cerevisiae GN=FKH2 PE=1 SV=1	P41813	YNL068C	FKH2	9999
	TRUE	5720	IISSQSSVQSNTSSILESYK	0.00000020020000000000.0	1159.51	2	2 Phospho (ST)	46.85	1	1	544 : Phosphatidylinositol-3-phosphate-binding protein 2 OS=Saccharomyces cerevisiae GN=PIB2 PE=1 SV=1	P53191	YGL023C	PIB2	7.95
	TRUE	3929	QQAIDASEEEEEEEEEKVQEAVR	0.00000020000000000000000.0	928.729	3	Phospho (ST)	38.3	2	1	545 : ISWI one complex protein 4 OS=Saccharomyces cerevisiae GN=IOC4 PE=1 SV=1	Q04213	YMR044W	IOC4	0.25
	TRUE	4719	DREQSEEEEDIEDFGESEANPEK	0.00002000000000000000000.0	1396.04	2	Phospho (ST)	37.6	1	1	545 : ISWI one complex protein 4 OS=Saccharomyces cerevisiae GN=IOC4 PE=1 SV=1	Q04213	YMR044W	IOC4	3.64
	TRUE	1870	FNDDKVSVVEK	0.00000020000.0	680.313	2	Phospho (ST)	66.54	6	2	546 : Ubiquitin carboxyl-terminal hydrolase 6 OS=Saccharomyces cerevisiae GN=UBP6 PE=1 SV=1	P43593	YFR010W	UBP6	0.42
	TRUE	968	TGSPDITQSHVDNESR	0.0020000000000000.0	911.884	2	Phospho (ST)	62.59	5	2	547 : Double-strand break repair protein MRE11 OS=Saccharomyces cerevisiae GN=MRE11 PE=1 SV=2	P32829	YMR224C	MRE11	-9999
	TRUE	5025	NKASSSSLSLNVLK	0.00000220000000.0	804.376	2	2 Phospho (ST)	66.26	1	1	548 : Serine/threonine-protein kinase Haspin homolog ALK1 OS=Saccharomyces cerevisiae GN=ALK1 PE=1 SV=2	P43633	YGL021W	ALK1	12.61
	TRUE	5058	NKASSSSLSLNVLK	0.00020020000000.0	804.376	2	2 Phospho (ST)	64.15	4	2	548 : Serine/threonine-protein kinase Haspin homolog ALK1 OS=Saccharomyces cerevisiae GN=ALK1 PE=1 SV=2	P43633	YGL021W	ALK1	11.86
	TRUE	5086	NKASSSSLSLNVLK	0.00002020000000.0	804.376	2	2 Phospho (ST)	74.16	1	1	548 : Serine/threonine-protein kinase Haspin homolog ALK1 OS=Saccharomyces cerevisiae GN=ALK1 PE=1 SV=2	P43633	YGL021W	ALK1	11.64
	TRUE	6118	KLSLNSSTPMEDLPLR	0.0020000000000000.0	940.963	2	Phospho (ST)	80.73	2	1	549 : Protein AHC1 OS=Saccharomyces cerevisiae GN=AHC1 PE=1 SV=1	Q12433	YOR023C	AHC1	-9999
	TRUE	3070	RSSAQEDAPIVIR	0.0020000000000.0	761.375	2	Phospho (ST)	91	12	2	55 : Bromodomain-containing factor 1 OS=Saccharomyces cerevisiae GN=BDF1 PE=1 SV=3	P35817	YLR399C	BDF1	0.96
	TRUE	3106	RSSAQEDAPIVIR	0.0020000000000.0	507.919	3	Phospho (ST)	52.77	6	2	55 : Bromodomain-containing factor 1 OS=Saccharomyces cerevisiae GN=BDF1 PE=1 SV=3	P35817	YLR399C	BDF1	0.33
	TRUE	3317	WADRPNLDDYDSDEDSR	0.00000000000200000.0	1074.91	2	Phospho (ST)	71.77	3	1	55 : Bromodomain-containing factor 1 OS=Saccharomyces cerevisiae GN=BDF1 PE=1 SV=3	P35817	YLR399C	BDF1	3.98
	TRUE	3318	WADRPNLDDYDSDEDSR	0.00000000000200000.0	716.943	3	Phospho (ST)	57.54	6	1	55 : Bromodomain-containing factor 1 OS=Saccharomyces cerevisiae GN=BDF1 PE=1 SV=3	P35817	YLR399C	BDF1	4.33
	TRUE	3906	SSAQEDAPIVIR	0.020000000000.0	683.324	2	Phospho (ST)	58.4	7	2	55 : Bromodomain-containing factor 1 OS=Saccharomyces cerevisiae GN=BDF1 PE=1 SV=3	P35817	YLR399C	BDF1	9.26
	TRUE	6458	DQTDASSASNNELPNDLSIITETSK	0.0000020000000000000000000.0	910.738	3	Phospho (ST)	42.28	1	1	550 : Recyclin-1 OS=Saccharomyces cerevisiae GN=RCY1 PE=1 SV=4	P39531	YJL204C	RCY1	-9999
2	0.038	1	SHAANEAEKSPR	0.000000000200.0	459.536	3	Phospho (ST)	43.98	1	1	551 : Histone deacetylase complex subunit CTI6 OS=Saccharomyces cerevisiae GN=CTI6 PE=1 SV=1	Q08923	YPL181W	CTI6	9999
	TRUE	702	TNDVEKEASQEKESSTGSAQDTEK	0.000000002000000000000000.0	893.382	3	Phospho (ST)	42.95	1	1	551 : Histone deacetylase complex subunit CTI6 OS=Saccharomyces cerevisiae GN=CTI6 PE=1 SV=1	Q08923	YPL181W	CTI6	-9999
	TRUE	1708	RNSMDDASTDQYSLDPGDSDKK	0.0021000000000000000000.0	847.675	3	Oxidation (M); Phospho (ST)	46.77	2	1	551 : Histone deacetylase complex subunit CTI6 OS=Saccharomyces cerevisiae GN=CTI6 PE=1 SV=1	Q08923	YPL181W	CTI6	8.1
	TRUE	2314	RNSMDDASTDQYSLDPGDSDK	0.000100020000000000000.0	804.976	3	Oxidation (M); Phospho (ST)	37.76	1	1	551 : Histone deacetylase complex subunit CTI6 OS=Saccharomyces cerevisiae GN=CTI6 PE=1 SV=1	Q08923	YPL181W	CTI6	8.79
	TRUE	2331	RRNSMDDASTDQYSLDPGDSDK	0.0002000000000000000000.0	851.678	3	Phospho (ST)	54.19	3	2	551 : Histone deacetylase complex subunit CTI6 OS=Saccharomyces cerevisiae GN=CTI6 PE=1 SV=1	Q08923	YPL181W	CTI6	3.14
	TRUE	6215	TDEPILPLTSISSSEDDSR	0.0000000000020000000.0	1071.48	2	Phospho (ST)	42.04	1	1	551 : Histone deacetylase complex subunit CTI6 OS=Saccharomyces cerevisiae GN=CTI6 PE=1 SV=1	Q08923	YPL181W	CTI6	-9999
	TRUE	1136	DVSISDR	0.0020000.0	436.182	2	Phospho (ST)	42.61	1	1	552 : General negative regulator of transcription subunit 5 OS=Saccharomyces cerevisiae GN=NOT5 PE=1 SV=1	Q12514	YPR072W	NOT5	0.44
	TRUE	4576	YLMQPLQEMSPK	0.000000001200.0	780.846	2	Oxidation (M); Phospho (ST)	44.57	1	1	552 : General negative regulator of transcription subunit 5 OS=Saccharomyces cerevisiae GN=NOT5 PE=1 SV=1	Q12514	YPR072W	NOT5	-9999
	TRUE	5765	YLMQPLQEMSPK	0.000000000200.0	772.848	2	Phospho (ST)	40.07	2	2	552 : General negative regulator of transcription subunit 5 OS=Saccharomyces cerevisiae GN=NOT5 PE=1 SV=1	Q12514	YPR072W	NOT5	1.27
	TRUE	3024	EKETEEEDVEMEEPKPSENLQPTPR	0.0002000000000000000000000.0	1017.44	3	Phospho (ST)	61.64	3	1	554 : Ribosome biogenesis protein SSF1 OS=Saccharomyces cerevisiae GN=SSF1 PE=1 SV=1	P38789	YHR066W	SSF1	-9999
	TRUE	1412	RSSFNSHAPTEPISR	0.002000000000000.0	589.272	3	Phospho (ST)	37.87	1	1	555 : Transcriptional regulatory protein TOD6 OS=Saccharomyces cerevisiae GN=TOD6 PE=1 SV=1	P34219	YBL054W	TOD6	3.63
	TRUE	5041	ASLVVSPYMSPR	0.000002000200.0	733.812	2	2 Phospho (ST)	37.46	1	1	555 : Transcriptional regulatory protein TOD6 OS=Saccharomyces cerevisiae GN=TOD6 PE=1 SV=1	P34219	YBL054W	TOD6	11.82
	TRUE	3622	QVGSSKPEVIDLDTESDQESTNK	0.00000000000002020000000.0	889.376	3	2 Phospho (ST)	66.82	1	1	557 : Replication factor C subunit 1 OS=Saccharomyces cerevisiae GN=RFC1 PE=1 SV=1	P38630	YOR217W	RFC1	5.53
	TRUE	2953	QSISPTLSNATTTTTK	0.0202000000000000.0	905.898	2	2 Phospho (ST)	73.78	2	2	559 : Protein SIS2 OS=Saccharomyces cerevisiae GN=SIS2 PE=1 SV=1	P36024	YKR072C	SIS2	7.03
	TRUE	4069	GKDSIINSPVSGRQSISPTLSNATTTTTK	0.00000000000000202000000000000.0	1041.17	3	2 Phospho (ST)	38.23	1	1	559 : Protein SIS2 OS=Saccharomyces cerevisiae GN=SIS2 PE=1 SV=1	P36024	YKR072C	SIS2	7.04
	TRUE	4598	DSIINSPVSGRQSISPTLSNATTTTTK	0.000000000000202000000000000.0	979.46	3	2 Phospho (ST)	47.77	2	1	559 : Protein SIS2 OS=Saccharomyces cerevisiae GN=SIS2 PE=1 SV=1	P36024	YKR072C	SIS2	5.75
	TRUE	181	KVSQESLHSQPK	0.002000000000.0	483.236	3	Phospho (ST)	47.64	5	2	56 : Uncharacterized protein YMR086W OS=Saccharomyces cerevisiae GN=YMR086W PE=1 SV=1	Q04279	YMR086W	SEG1	1.66
	TRUE	996	SRSIEEKDTLEGTESSK	0.00200000000000000.0	659.301	3	Phospho (ST)	48.89	2	1	56 : Uncharacterized protein YMR086W OS=Saccharomyces cerevisiae GN=YMR086W PE=1 SV=1	Q04279	YMR086W	SEG1	0.96
	TRUE	2555	NLENDTTSSPTQDLDEK	0.00000000200000000.0	993.913	2	Phospho (ST)	83.98	1	1	56 : Uncharacterized protein YMR086W OS=Saccharomyces cerevisiae GN=YMR086W PE=1 SV=1	Q04279	YMR086W	SEG1	1.13
	TRUE	2556	NLENDTTSSPTQDLDEK	0.00000000002000000.0	993.913	2	Phospho (ST)	83.54	6	2	56 : Uncharacterized protein YMR086W OS=Saccharomyces cerevisiae GN=YMR086W PE=1 SV=1	Q04279	YMR086W	SEG1	1.14
	TRUE	2557	HSAIPLGTPEK	0.00000002000.0	615.3	2	Phospho (ST)	38.27	1	1	56 : Uncharacterized protein YMR086W OS=Saccharomyces cerevisiae GN=YMR086W PE=1 SV=1	Q04279	YMR086W	SEG1	0.25
	TRUE	4119	EKPLNSDQEDVFISEK	0.0000020000000000.0	979.444	2	Phospho (ST)	43.43	1	1	56 : Uncharacterized protein YMR086W OS=Saccharomyces cerevisiae GN=YMR086W PE=1 SV=1	Q04279	YMR086W	SEG1	1.5
	TRUE	4316	LDNSNSSESETVVNSENNLEKPSSLNIEK	0.00000020000000000000000000000.0	1086.5	3	Phospho (ST)	37.47	1	1	56 : Uncharacterized protein YMR086W OS=Saccharomyces cerevisiae GN=YMR086W PE=1 SV=1	Q04279	YMR086W	SEG1	9999
	TRUE	4787	FADSDSEDESQFFNQGPSK	0.0002000000000000000.0	1107.93	2	Phospho (ST)	81.46	6	2	56 : Uncharacterized protein YMR086W OS=Saccharomyces cerevisiae GN=YMR086W PE=1 SV=1	Q04279	YMR086W	SEG1	1.51
	TRUE	4790	FADSDSEDESQFFNQGPSK	0.0000020000000000000.0	1107.93	2	Phospho (ST)	99.39	1	1	56 : Uncharacterized protein YMR086W OS=Saccharomyces cerevisiae GN=YMR086W PE=1 SV=1	Q04279	YMR086W	SEG1	1.7
	TRUE	5332	FADSDSEDESQFFNQGPSK	0.0002020000000000000.0	1147.91	2	2 Phospho (ST)	72.5	7	2	56 : Uncharacterized protein YMR086W OS=Saccharomyces cerevisiae GN=YMR086W PE=1 SV=1	Q04279	YMR086W	SEG1	1.85
	TRUE	3374	RNSTNQGLTDMINK	0.00200000000000.0	836.38	2	Phospho (ST)	69.94	1	1	560 : Kinetochore protein NDC80 OS=Saccharomyces cerevisiae GN=TID3 PE=1 SV=1	P40460	YIL144W	NDC80	-9999
	TRUE	2765	IELSDDSDVEVHPNVDKK	0.000000200000000000.0	706.992	3	Phospho (ST)	47.13	3	2	561 : Hsp90 co-chaperone Cdc37 OS=Saccharomyces cerevisiae GN=CDC37 PE=1 SV=2	P06101	YDR168W	CDC37	2.03
	TRUE	3502	IELSDDSDVEVHPNVDK	0.00020020000000000.0	1035.92	2	2 Phospho (ST)	52.85	5	2	561 : Hsp90 co-chaperone Cdc37 OS=Saccharomyces cerevisiae GN=CDC37 PE=1 SV=2	P06101	YDR168W	CDC37	5.27
	TRUE	3789	DQYEQDHEDATMENLSLNDR	0.00000000000000020000.0	834.996	3	Phospho (ST)	49.2	3	2	561 : Hsp90 co-chaperone Cdc37 OS=Saccharomyces cerevisiae GN=CDC37 PE=1 SV=2	P06101	YDR168W	CDC37	3.7
	TRUE	1467	LREPDSDDDEEEREEEVEGSSK	0.0000020000000000000000.0	887.023	3	Phospho (ST)	56.14	7	2	562 : TEL2-interacting protein 1 OS=Saccharomyces cerevisiae GN=TTI1 PE=1 SV=1	P36097	YKL033W	TTI1	2.37
	TRUE	6587	KGNVDGWDDDGDSDSWDTNW	0.00000000000000200000.0	1182.42	2	Phospho (ST)	52.85	1	1	563 : Uncharacterized protein YOR112W OS=Saccharomyces cerevisiae GN=YOR112W PE=1 SV=1	Q12453	YOR112W	CEX1	3.6
	TRUE	6590	KGNVDGWDDDGDSDSWDTNW	0.00000000000020000000.0	1182.42	2	Phospho (ST)	85.95	4	2	563 : Uncharacterized protein YOR112W OS=Saccharomyces cerevisiae GN=YOR112W PE=1 SV=1	Q12453	YOR112W	CEX1	3.6
	TRUE	2319	LSKISVPDGK	0.0000200000.0	562.292	2	Phospho (ST)	37.8	3	1	566 : Vacuolar transporter chaperone 3 OS=Saccharomyces cerevisiae GN=VTC3 PE=1 SV=1	Q02725	YPL019C	VTC3	-9999
	TRUE	3868	HVIADLEDHESSDEEGTALPK	0.000000000022000000000.0	818.004	3	2 Phospho (ST)	43.76	2	2	566 : Vacuolar transporter chaperone 3 OS=Saccharomyces cerevisiae GN=VTC3 PE=1 SV=1	Q02725	YPL019C	VTC3	7.54
	TRUE	5848	MQYSTPEILLSSSDSGSNAGSK	0.0000000000000000200000.0	1170.01	2	Phospho (ST)	63.79	3	1	568 : Probable phosphatase PSR2 OS=Saccharomyces cerevisiae GN=PSR2 PE=1 SV=1	Q07949	YLR019W	PSR2	-9999
	TRUE	5338	NQSSLGLIPVASATSNTSSPKK	0.0000000000000000022000.0	783.037	3	2 Phospho (ST)	44.91	1	1	569 : Uncharacterized protein YNL058C OS=Saccharomyces cerevisiae GN=YNL058C PE=1 SV=1	P53947	YNL058C	-	14
	TRUE	749	ANKKSSETSPDSTPAPSAPASTNAPTNNK	0.00000202000000000000000000000.0	1010.77	3	2 Phospho (ST)	38	1	1	570 : Eukaryotic translation initiation factor 2A OS=Saccharomyces cerevisiae GN=YGR054W PE=1 SV=1	P53235	YGR054W	-	5.23
	TRUE	5812	FLNIENPENQSE	0.000000000020.0	757.315	2	Phospho (ST)	60.11	3	1	571 : Transcriptional regulatory protein RCO1 OS=Saccharomyces cerevisiae GN=RCO1 PE=1 SV=1	Q04779	YMR075W	RCO1	0.22
	TRUE	419	RESIANNSSDMK	0.002000000000.0	716.301	2	Phospho (ST)	54.5	3	1	572 : Amidophosphoribosyltransferase OS=Saccharomyces cerevisiae GN=ADE4 PE=1 SV=2	P04046	YMR300C	ADE4	-9999
	TRUE	254	KNTDSDQEDQIK	0.000020000000.0	750.814	2	Phospho (ST)	53.93	1	1	573 : Probable serine/threonine-protein kinase YDL025C OS=Saccharomyces cerevisiae GN=YDL025C PE=1 SV=1	Q12100	YDL025C	RTK1	0.36
	TRUE	325	SSSIDVNHR	0.002000000.0	547.735	2	Phospho (ST)	46.37	7	2	574 : Transcriptional activator HAA1 OS=Saccharomyces cerevisiae GN=HAA1 PE=1 SV=1	Q12753	YPR008W	HAA1	-9999
	TRUE	4049	SGNNWQDSSVSLPAK	0.200000000000000.0	835.365	2	Phospho (ST)	57.01	3	1	574 : Transcriptional activator HAA1 OS=Saccharomyces cerevisiae GN=HAA1 PE=1 SV=1	Q12753	YPR008W	HAA1	-9999
	TRUE	630	RTSDGNFEAMAK	0.002000000100.0	711.79	2	Oxidation (M); Phospho (ST)	39.23	1	1	575 : GTPase-activating protein GYP1 OS=Saccharomyces cerevisiae GN=GYP1 PE=1 SV=1	Q08484	YOR070C	GYP1	1.06
	TRUE	1611	RTSNSYSPLR	0.0020000000.0	630.79	2	Phospho (ST)	38.86	3	1	575 : GTPase-activating protein GYP1 OS=Saccharomyces cerevisiae GN=GYP1 PE=1 SV=1	Q08484	YOR070C	GYP1	0.17
	TRUE	2069	RTSDGNFEAMAK	0.002000000000.0	703.792	2	Phospho (ST)	61.67	5	2	575 : GTPase-activating protein GYP1 OS=Saccharomyces cerevisiae GN=GYP1 PE=1 SV=1	Q08484	YOR070C	GYP1	1.26
	TRUE	1423	RKLSEDGVTDGDGKPIPESER	0.000200000000000000000.0	592.031	4	Phospho (ST)	37.13	1	1	576 : Chromatin structure-remodeling complex protein RSC3 OS=Saccharomyces cerevisiae GN=RSC3 PE=1 SV=1	Q06639	YDR303C	RSC3	7.94
	TRUE	676	VTTPLHSSPK	0.0020000200.0	613.765	2	2 Phospho (ST)	40.45	2	1	577 : Uncharacterized protein YML020W OS=Saccharomyces cerevisiae GN=YML020W PE=1 SV=1	Q03722	YML020W	-	9999
	TRUE	6605	SFPTFQQLYEPGTK	0.20000000000000.0	861.893	2	Phospho (ST)	65	3	1	578 : Mitochondrial division protein 1 OS=Saccharomyces cerevisiae (strain YJM789) GN=MDV1 PE=3 SV=1	A6ZQL5	YJL112W	MDV1	-9999
	TRUE	1323	NTSYQESPGLQERPK	0.002000200000000.0	947.392	2	2 Phospho (ST)	52.18	1	1	579 : Chaotic nuclear migration protein 67 OS=Saccharomyces cerevisiae GN=CNM67 PE=1 SV=1	P53865	YNL225C	CNM67	7.35
	TRUE	5941	YIEWLSSPK	0.000000200.0	601.779	2	Phospho (ST)	42.15	1	1	58 : [NU+] prion formation protein 1 OS=Saccharomyces cerevisiae GN=NEW1 PE=1 SV=1	Q08972	YPL226W	NEW1	1.53
	TRUE	4560	VNFDSANNMSDEDGGDFKPLK	0.000000000200000000000.0	793.999	3	Phospho (ST)	46.94	3	2	580 : 66 kDa U4/U6.U5 small nuclear ribonucleoprotein component OS=Saccharomyces cerevisiae GN=SNU66 PE=1 SV=1	Q12420	YOR308C	SNU66	1.19
	TRUE	3593	SGNEEESGNEQVNHNDEAEEDPLLTR	0.20000000000000000000000000.0	998.075	3	Phospho (ST)	60.88	6	2	582 : Palmitoyltransferase AKR1 OS=Saccharomyces cerevisiae GN=AKR1 PE=1 SV=1	P39010	YDR264C	AKR1	2.5
	TRUE	4122	SGNEEESGNEQVNHNDEAEEDPLLTR	0.20000020000000000000000000.0	1024.73	3	2 Phospho (ST)	53.86	1	1	582 : Palmitoyltransferase AKR1 OS=Saccharomyces cerevisiae GN=AKR1 PE=1 SV=1	P39010	YDR264C	AKR1	10.66
	TRUE	2393	NNSGKSLADLPGK	0.0020020000000.0	730.813	2	2 Phospho (ST)	44.7	1	1	583 : Uncharacterized protein YLR177W OS=Saccharomyces cerevisiae GN=YLR177W PE=1 SV=1	Q06251	YLR177W	-	3.65
	TRUE	5854	TDDDENNSDDEMPIAADSSLQNVSLSSPMR	0.000000020000000000000000000010.0	1117.12	3	Oxidation (M); Phospho (ST)	51.61	1	1	584 : DNA polymerase epsilon subunit B OS=Saccharomyces cerevisiae GN=DPB2 PE=1 SV=3	P24482	YPR175W	DPB2	1.79
	TRUE	6375	TDDDENNSDDEMPIAADSSLQNVSLSSPMR	0.000000020000000000000000000000.0	1111.79	3	Phospho (ST)	45.42	2	1	584 : DNA polymerase epsilon subunit B OS=Saccharomyces cerevisiae GN=DPB2 PE=1 SV=3	P24482	YPR175W	DPB2	1.76
	TRUE	2155	VVIESNNSDDESMQDTNGTSNHYPK	0.0000000200000000000000000.0	954.391	3	Phospho (ST)	52.33	3	1	585 : Tyrosine-protein phosphatase CDC14 OS=Saccharomyces cerevisiae GN=CDC14 PE=1 SV=2	Q00684	YFR028C	CDC14	-9999
	TRUE	2213	YQLQPDDSHYDEER	0.00000002000000.0	625.58	3	Phospho (ST)	49.75	2	2	587 : Casein kinase I homolog 2 OS=Saccharomyces cerevisiae GN=YCK2 PE=1 SV=1	P23292	YHR135C	YCK1	7.49
	TRUE	2224	YQLQPDDSHYDEER	0.00000002000000.0	937.865	2	Phospho (ST)	65.69	1	1	587 : Casein kinase I homolog 2 OS=Saccharomyces cerevisiae GN=YCK2 PE=1 SV=1	P23292	YHR135C	YCK1	4.82
	TRUE	1251	NPSPSIVKPGSR	0.000000000020.0	659.829	2	Phospho (ST)	38.64	1	1	588 : Transcriptional regulatory protein GAT1 OS=Saccharomyces cerevisiae GN=GAT1 PE=1 SV=1	P43574	YFL021W	GAT1	-9999
	TRUE	4661	KNSLNIVAPLK	0.00200000000.0	638.855	2	Phospho (ST)	46.43	3	1	588 : Transcriptional regulatory protein GAT1 OS=Saccharomyces cerevisiae GN=GAT1 PE=1 SV=1	P43574	YFL021W	GAT1	-9999
	TRUE	984	IIEHSDVENENVK	0.0000200000000.0	803.362	2	Phospho (ST)	61.81	5	2	59 : Ubiquitin carboxyl-terminal hydrolase 1 OS=Saccharomyces cerevisiae GN=UBP1 PE=1 SV=1	P25037	YDL122W	UBP1	1.37
	TRUE	1724	MKDDLEAIQSNNEEDDEKEQEQK	0.10000000020000000000000.0	954.394	3	Oxidation (M); Phospho (ST)	62.63	5	2	59 : Ubiquitin carboxyl-terminal hydrolase 1 OS=Saccharomyces cerevisiae GN=UBP1 PE=1 SV=1	P25037	YDL122W	UBP1	0.48
	TRUE	2246	MKDDLEAIQSNNEEDDEKEQEQK	0.00000000020000000000000.0	949.063	3	Phospho (ST)	56.43	7	2	59 : Ubiquitin carboxyl-terminal hydrolase 1 OS=Saccharomyces cerevisiae GN=UBP1 PE=1 SV=1	P25037	YDL122W	UBP1	1.35
	TRUE	2716	AAQQDSSEDENIGGEYYTK	0.0000002000000000000.0	1092.93	2	Phospho (ST)	71.35	6	2	59 : Ubiquitin carboxyl-terminal hydrolase 1 OS=Saccharomyces cerevisiae GN=UBP1 PE=1 SV=1	P25037	YDL122W	UBP1	1.67
	TRUE	3321	AAQQDSSEDENIGGEYYTK	0.0000022000000000000.0	1132.92	2	2 Phospho (ST)	78.17	10	2	59 : Ubiquitin carboxyl-terminal hydrolase 1 OS=Saccharomyces cerevisiae GN=UBP1 PE=1 SV=1	P25037	YDL122W	UBP1	1.72
	TRUE	2357	SNGANRDSSDLAPTLR	0.0000000200000000.0	877.397	2	Phospho (ST)	39.03	1	1	590 : Cell division control protein 24 OS=Saccharomyces cerevisiae GN=CDC24 PE=1 SV=2	P11433	YAL041W	CDC24	0.56
	TRUE	435	HGFTGNSVNNSR	0.000000200000.0	685.286	2	Phospho (ST)	52.15	2	1	592 : Actin-regulating kinase PRK1 OS=Saccharomyces cerevisiae GN=PRK1 PE=1 SV=1	P40494	YIL095W	PRK1	-9999
	TRUE	455	HGFTGNSVNNSR	0.000000000020.0	685.286	2	Phospho (ST)	38.95	1	1	592 : Actin-regulating kinase PRK1 OS=Saccharomyces cerevisiae GN=PRK1 PE=1 SV=1	P40494	YIL095W	PRK1	-9999
	TRUE	1788	RRGSEDDSFLSSQGNR	0.0002000000000000.0	630.942	3	Phospho (ST)	38.85	4	2	593 : Probable trehalase OS=Saccharomyces cerevisiae GN=NTH2 PE=1 SV=1	P35172	YBR001C	NTH2	5.28
	TRUE	2522	RGSEDDSFLSSQGNR	0.002000000000000.0	578.908	3	Phospho (ST)	53.87	1	1	593 : Probable trehalase OS=Saccharomyces cerevisiae GN=NTH2 PE=1 SV=1	P35172	YBR001C	NTH2	5.62
	TRUE	4163	WEIYNDSDDDDDNNVNNNDNNNNNK	0.0000002000000000000000000.0	1022.04	3	Phospho (ST)	83.18	4	2	594 : Spindle assembly checkpoint component MAD1 OS=Saccharomyces cerevisiae GN=MAD1 PE=1 SV=1	P40957	YGL086W	MAD1	7.8
	TRUE	1779	SYSVGYQAR	0.002000000.0	555.734	2	Phospho (ST)	48.01	3	1	599 : Choline kinase OS=Saccharomyces cerevisiae GN=CKI1 PE=1 SV=1	P20485	YLR133W	CKI1	0.11
	TRUE	6365	TISIESDVSNITDDDDLR	0.200002000002000000.0	1124.42	2	3 Phospho (ST)	43.57	1	1	599 : Choline kinase OS=Saccharomyces cerevisiae GN=CKI1 PE=1 SV=1	P20485	YLR133W	CKI1	9999
	TRUE	6597	TISIESDVSNITDDDDLR	0.002002000000000000.0	1084.44	2	2 Phospho (ST)	66.32	2	1	599 : Choline kinase OS=Saccharomyces cerevisiae GN=CKI1 PE=1 SV=1	P20485	YLR133W	CKI1	9999
	TRUE	6609	TISIESDVSNITDDDDLR	0.200002000000000000.0	1084.44	2	2 Phospho (ST)	64.35	1	1	599 : Choline kinase OS=Saccharomyces cerevisiae GN=CKI1 PE=1 SV=1	P20485	YLR133W	CKI1	9999
	TRUE	2392	TASGNIIPSSTGAAK	0.000000000020000.0	727.848	2	Phospho (ST)	53.82	3	1	6 : Glyceraldehyde-3-phosphate dehydrogenase 3 OS=Saccharomyces cerevisiae GN=TDH3 PE=1 SV=3	P00359	YGR192C	TDH3	1.4
	TRUE	2506	TASGNIIPSSTGAAK	0.200000000000000.0	727.848	2	Phospho (ST)	43.21	1	1	6 : Glyceraldehyde-3-phosphate dehydrogenase 3 OS=Saccharomyces cerevisiae GN=TDH3 PE=1 SV=3	P00359	YGR192C	TDH3	11.34
	TRUE	2509	TASGNIIPSSTGAAK	0.002000000000000.0	727.848	2	Phospho (ST)	45.6	4	1	6 : Glyceraldehyde-3-phosphate dehydrogenase 3 OS=Saccharomyces cerevisiae GN=TDH3 PE=1 SV=3	P00359	YGR192C	TDH3	0.47
	TRUE	3873	LTGMAFR	0.0200000.0	438.196	2	Phospho (ST)	42.15	5	2	6 : Glyceraldehyde-3-phosphate dehydrogenase 3 OS=Saccharomyces cerevisiae GN=TDH3 PE=1 SV=3	P00359	YGR192C	TDH3	0.34
	TRUE	5635	LVSWYDNEYGYSTR	0.00000000000200.0	916.88	2	Phospho (ST)	45.52	4	2	6 : Glyceraldehyde-3-phosphate dehydrogenase 3 OS=Saccharomyces cerevisiae GN=TDH3 PE=1 SV=3	P00359	YGR192C	TDH3	1.36
	TRUE	5643	LVSWYDNEYGYSTR	0.00000000000020.0	916.88	2	Phospho (ST)	48.13	2	1	6 : Glyceraldehyde-3-phosphate dehydrogenase 3 OS=Saccharomyces cerevisiae GN=TDH3 PE=1 SV=3	P00359	YGR192C	TDH3	1.18
	TRUE	529	STTTDEDLSSSQSR	0.00000000002000.0	797.317	2	Phospho (ST)	85.56	6	2	60 : DNA mismatch repair protein MSH6 OS=Saccharomyces cerevisiae GN=MSH6 PE=1 SV=1	Q03834	YDR097C	MSH6	1.32
	TRUE	2495	RVNYAESDDDDSDTTFTAK	0.0000002000020000000.0	1155.43	2	2 Phospho (ST)	75.74	4	2	60 : DNA mismatch repair protein MSH6 OS=Saccharomyces cerevisiae GN=MSH6 PE=1 SV=1	Q03834	YDR097C	MSH6	1.84
	TRUE	3112	SDIMHSQEPQSDTMLNSNTTEPK	0.00000200000000000000000.0	890.707	3	Phospho (ST)	39.18	1	1	60 : DNA mismatch repair protein MSH6 OS=Saccharomyces cerevisiae GN=MSH6 PE=1 SV=1	Q03834	YDR097C	MSH6	1.69
	TRUE	3254	VNYAESDDDDSDTTFTAK	0.000002000020000000.0	1077.38	2	2 Phospho (ST)	57.73	6	2	60 : DNA mismatch repair protein MSH6 OS=Saccharomyces cerevisiae GN=MSH6 PE=1 SV=1	Q03834	YDR097C	MSH6	2.06
	TRUE	6407	GELAEDSGDDDDLISLAETTSK	0.0000002000000000000000.0	1181	2	Phospho (ST)	81.06	6	2	60 : DNA mismatch repair protein MSH6 OS=Saccharomyces cerevisiae GN=MSH6 PE=1 SV=1	Q03834	YDR097C	MSH6	7.74
	TRUE	5606	SNLALAGGAFRP	0.200000000000.0	627.306	2	Phospho (ST)	47.17	3	1	601 : Transcription initiation factor TFIID subunit 5 OS=Saccharomyces cerevisiae GN=TAF5 PE=1 SV=1	P38129	YBR198C	TAF5	-9999
	TRUE	1346	LGQSFK	0.000200.0	380.175	2	Phospho (ST)	41.87	3	1	603 : Rab proteins geranylgeranyltransferase component A OS=Saccharomyces cerevisiae GN=MRS6 PE=1 SV=2	P32864	YOR370C	MRS6	-9999
	TRUE	4178	LGQSFKEYVPR	0.00020000000.0	468.562	3	Phospho (ST)	43.83	3	1	603 : Rab proteins geranylgeranyltransferase component A OS=Saccharomyces cerevisiae GN=MRS6 PE=1 SV=2	P32864	YOR370C	MRS6	-9999
	TRUE	5990	STTTWTSALDLQK	0.0000002000000.0	766.356	2	Phospho (ST)	71.69	5	2	604 : DNA repair and recombination protein RDH54 OS=Saccharomyces cerevisiae GN=RDH54 PE=1 SV=2	P38086	YBR073W	RDH54	1.98
	TRUE	3261	SSNTHFQYASTAYGVR	0.0002000000000000.0	623.604	3	Phospho (ST)	42.71	2	1	606 : NAD(+) kinase OS=Saccharomyces cerevisiae GN=UTR1 PE=1 SV=2	P21373	YJR049C	UTR1	1.35
	TRUE	3282	SSNTHFQYASTAYGVR	0.0002000000000000.0	934.902	2	Phospho (ST)	56.78	1	1	606 : NAD(+) kinase OS=Saccharomyces cerevisiae GN=UTR1 PE=1 SV=2	P21373	YJR049C	UTR1	1.08
	TRUE	4451	TAKSFELLR	0.000200000.0	572.792	2	Phospho (ST)	40.85	2	1	607 : Inheritance of peroxisomes protein 2 OS=Saccharomyces cerevisiae (strain YJM789) GN=INP2 PE=3 SV=1	A6ZMM2	YMR163C	INP2	-9999
	TRUE	527	LTATSEPTSR	0.0000200000.0	571.758	2	Phospho (ST)	44.17	8	2	608 : Protein STB3 OS=Saccharomyces cerevisiae GN=STB3 PE=1 SV=1	Q12427	YDR169C	STB3	0.43
	TRUE	4826	SSSMFDLGK	0.002000000.0	526.212	2	Phospho (ST)	49.41	5	2	609 : Golgi apyrase OS=Saccharomyces cerevisiae GN=YND1 PE=1 SV=1	P40009	YER005W	YND1	-9999
	TRUE	601	VSPHASTAITENKR	0.00000020000000.0	530.926	3	Phospho (ST)	38.35	1	1	61 : Serine/threonine-protein kinase AKL1 OS=Saccharomyces cerevisiae GN=AKL1 PE=1 SV=1	P38080	YBR059C	AKL1	1.16
	TRUE	613	VSPHASTAITENKR	0.02000000000000.0	530.926	3	Phospho (ST)	41.11	2	2	61 : Serine/threonine-protein kinase AKL1 OS=Saccharomyces cerevisiae GN=AKL1 PE=1 SV=1	P38080	YBR059C	AKL1	1.3
	TRUE	838	QSSDPTISEQSPR	0.0000000000200.0	756.322	2	Phospho (ST)	57.79	6	2	61 : Serine/threonine-protein kinase AKL1 OS=Saccharomyces cerevisiae GN=AKL1 PE=1 SV=1	P38080	YBR059C	AKL1	1.23
	TRUE	907	VSPHASTAITENK	0.0200000000000.0	717.835	2	Phospho (ST)	66.64	6	2	61 : Serine/threonine-protein kinase AKL1 OS=Saccharomyces cerevisiae GN=AKL1 PE=1 SV=1	P38080	YBR059C	AKL1	1.58
	TRUE	2197	DKDSNSSITISTSTPSEMR	0.0002000000000000010.0	1076.46	2	Oxidation (M); Phospho (ST)	61.46	2	2	61 : Serine/threonine-protein kinase AKL1 OS=Saccharomyces cerevisiae GN=AKL1 PE=1 SV=1	P38080	YBR059C	AKL1	2.17
	TRUE	3063	IPSQNVGQELEEEKESQSDQR	0.002000000000000000000.0	837.373	3	Phospho (ST)	49.76	1	1	61 : Serine/threonine-protein kinase AKL1 OS=Saccharomyces cerevisiae GN=AKL1 PE=1 SV=1	P38080	YBR059C	AKL1	1.76
	TRUE	3359	DKDSNSSITISTSTPSEMR	0.0002020000000000000.0	1108.44	2	2 Phospho (ST)	62.2	3	2	61 : Serine/threonine-protein kinase AKL1 OS=Saccharomyces cerevisiae GN=AKL1 PE=1 SV=1	P38080	YBR059C	AKL1	2.23
	TRUE	3362	DKDSNSSITISTSTPSEMR	0.0000022000000000000.0	1108.44	2	2 Phospho (ST)	56.42	3	2	61 : Serine/threonine-protein kinase AKL1 OS=Saccharomyces cerevisiae GN=AKL1 PE=1 SV=1	P38080	YBR059C	AKL1	2.23
	TRUE	3579	STSYGAATIGSDEALANEK	0.0000000000200000000.0	982.928	2	Phospho (ST)	88.51	7	2	61 : Serine/threonine-protein kinase AKL1 OS=Saccharomyces cerevisiae GN=AKL1 PE=1 SV=1	P38080	YBR059C	AKL1	1.43
[truncated: 673 more rows]

## Sheet: ratio < 0.5
Peptide index	Peptide sequence	phospho-sites	Protein ACC. No.	Systematic Name	SGD	Ratio (2% glucose/0.5% glucose)	Description
42	DKSEAPKEEAGETNK	S182	Q12329	YDR171W	HSP42	0.5	Small heat shock protein (sHSP) with chaperone activity; forms barrel-shaped oligomers that suppress unfolded protein aggregation; involved in cytoskeleton reorganization after heat shock; protein abundance increases and forms cytoplasmic foci in response to DNA replication stress
6047	SSSFAHLQAPSPIPDPLQVSKPETR	S214	Q12329	YDR171W	HSP42	0.13	Small heat shock protein (sHSP) with chaperone activity; forms barrel-shaped oligomers that suppress unfolded protein aggregation; involved in cytoskeleton reorganization after heat shock; protein abundance increases and forms cytoplasmic foci in response to DNA replication stress
501	KLTVGSDSHRLSK	S16	Q02201	YKR003W	OSH6	0.45	Member of an oxysterol-binding protein family; overlapping, redundant functions in sterol metabolism and which collectively perform a function essential for viability; GFP-fusion protein localizes to the cell periphery; overexpression extends lifespan by promoting vacuolar fusion; OSH6 has a paralog, OSH7, that arose from the whole genome duplication
737	KIEGGSTDIESTPKDAAR	S269	P32447	YJL115W	ASF1	0.17	Nucleosome assembly factor; involved in chromatin assembly and disassembly, anti-silencing protein that causes derepression of silent loci when overexpressed; plays a role in regulating Ty1 transposition; relocalizes to the cytosol in response to hypoxia
746	KIEGGSTDIESTPKDAAR	T270	P32447	YJL115W	ASF1	0.17	Nucleosome assembly factor; involved in chromatin assembly and disassembly, anti-silencing protein that causes derepression of silent loci when overexpressed; plays a role in regulating Ty1 transposition; relocalizes to the cytosol in response to hypoxia
1016	IEGGSTDIESTPKDAAR	T270	P32447	YJL115W	ASF1	-9999	Nucleosome assembly factor; involved in chromatin assembly and disassembly, anti-silencing protein that causes derepression of silent loci when overexpressed; plays a role in regulating Ty1 transposition; relocalizes to the cytosol in response to hypoxia
1039	KIEGGSTDIESTPK	T265	P32447	YJL115W	ASF1	0.25	Nucleosome assembly factor; involved in chromatin assembly and disassembly, anti-silencing protein that causes derepression of silent loci when overexpressed; plays a role in regulating Ty1 transposition; relocalizes to the cytosol in response to hypoxia
1114	KIEGGSTDIESTPK	S264	P32447	YJL115W	ASF1	0.21	Nucleosome assembly factor; involved in chromatin assembly and disassembly, anti-silencing protein that causes derepression of silent loci when overexpressed; plays a role in regulating Ty1 transposition; relocalizes to the cytosol in response to hypoxia
1449	IEGGSTDIESTPK	S264	P32447	YJL115W	ASF1	-9999	Nucleosome assembly factor; involved in chromatin assembly and disassembly, anti-silencing protein that causes derepression of silent loci when overexpressed; plays a role in regulating Ty1 transposition; relocalizes to the cytosol in response to hypoxia
1451	IEGGSTDIESTPK	T265	P32447	YJL115W	ASF1	-9999	Nucleosome assembly factor; involved in chromatin assembly and disassembly, anti-silencing protein that causes derepression of silent loci when overexpressed; plays a role in regulating Ty1 transposition; relocalizes to the cytosol in response to hypoxia
1465	KIEGGSTDIESTPK	S264, T265	P32447	YJL115W	ASF1	0.35	Nucleosome assembly factor; involved in chromatin assembly and disassembly, anti-silencing protein that causes derepression of silent loci when overexpressed; plays a role in regulating Ty1 transposition; relocalizes to the cytosol in response to hypoxia
5349	RSFDVPPPPIDASSPFSQK	S127	P00950	YKL152C	GPM1	-9999	Tetrameric phosphoglycerate mutase; mediates the conversion of 3-phosphoglycerate to 2-phosphoglycerate during glycolysis and the reverse reaction during gluconeogenesis
5351	RSFDVPPPPIDASSPFSQK	S128	P00950	YKL152C	GPM1	-9999	Tetrameric phosphoglycerate mutase; mediates the conversion of 3-phosphoglycerate to 2-phosphoglycerate during glycolysis and the reverse reaction during gluconeogenesis
[truncated: 495 more rows]

## Sheet: ratio > 2
Peptide index	Peptide sequence	phospho-sites	Protein ACC. No.	Systematic name	SGD	Ratio (2% glucose/0.5% glucose)	Description
[truncated: 825 more rows]
