# Supplementary material for: Glucose intake hampers PKA-regulated HSP90 chaperone activity
Source: eLife. 2018 Dec 5;7:e39925. doi: 10.7554/eLife.39925 (PMC6281317; doi:10.7554/eLife.39925)
Supplement: Figure 1—source data 2. [file elife-39925-fig1-data2.xlsx]

## Sheet: caption
Supplementary Data File 2. Genes and mutation sites for functional screening.
Name of Sheet	Description
Functional screening	The list of 135 knock-out mutants from the top ranks of GO categories tested with appropriate stresses. For genes marked in red which deletion mutants displayed significant phenotypes, point mutation strains were created for further analysis.
Mutation strains from ratio < 0.5	48 phosphorylation sites from 33 genes were converted to Alanine as dephosphomimetic mutations.
Mutation strains from ratio > 2	33 dephosphorylation sites from 22 genes were converted to Aspartic acid or Glutamic acid as phosphomimetic mutations.

## Sheet: candidates
Gene name	37℃	Hygromycin B	Hydroxyurea	Methy methanesulfonate (MMS)	Glycerol	NaCl	H2O2	Rapamycin	Autophagy	Mitophagy
	(Heat shock)	(Translation stress)	(DNA Replication stress)	(DNA damage)	(Respiratory growth)	(Osmotic stress)	(Oxidative stress)
ABP1	Normal	Sensitive	Normal	Normal	Sensitive	-	-	-	-	-
AHC1	Normal	Normal	Normal	Normal	Normal	-	-	-	-	-
ALK1	Normal	-	Normal	-	-	-	-	Normal	-	-
ASC1	-	-	-	-	Sensitive	Normal	Normal	Normal	Normal	-
ASF1	Sensitive	Normal	Sensitive	Sensitive	Normal	-	Sensitive	-	-	-
ASH1	-	Normal	Normal	Normal	-	-	-	-	-	-
ATG13	Resistance	-	-	-	Normal	Normal	Normal	Sensitive	Defect	Defect
ATG20	-	-	-	-	Normal	Normal	Normal	Sensitive	Normal	Defect
AVT1	-	-	-	-	-	-	-	Normal	Normal	-
AXL2	Normal	-	Normal	-	-	-	-	Normal	-	-
BDF1	Sensitive	-	Sensitive	-	-	-	-	Sensitive	-	-
BOI2	-	-	-	-	Sensitive	-	Sensitive	-	-	-
BFR1	Sensitive	Sensitive	Normal	Normal	-	-	-	Sensitive	-	-
BIT61	-	-	-	-	Normal	Normal	Normal	Normal	Normal	-
BIO2	-	-	-	-	Sensitive	Normal	Sensitive	Normal	Normal	-
BNI1	Normal	-	Normal	-	-	-	-	Normal	-	-
BNI5	Normal	-	Normal	-	-	-	-	Normal	-	-
BRE5	-	-	Sensitive	Sensitive	-	-	-	Sensitive	-	-
CAF120	-	Normal	Normal	Normal	-	-	-	-	-	-
CDC10	Normal	-	Normal	-	-	-	-	Normal	-	-
CCR4	Sensitive	-	Sensitive	Sensitive	Sensitive	-	-	-	-	-
CST6	Sensitive	Normal	Sensitive	Sensitive	Sensitive	-	-	-	-	-
CTI6	-	Normal	Normal	Normal	Normal	Normal	-	-	-	-
CTK3	Sensitive	-	Sensitive	-	-	-	-	-	-	-
CTR9	-	Normal	Normal	Normal	-	-	-	-	-	-
CYC8	Sensitive	Sensitive	Sensitive	Sensitive	Sensitive	Normal	Normal	Normal	Normal	-
DHH1	Sensitive	-	Sensitive	-	-	-	-	-	-	-
DIG1	-	-	-	-	Normal	Normal	Normal	Normal	Normal	-
EAF3	-	Normal	Normal	Normal	Normal	Normal	-	-	-	-
EFG1	Sensitive	-	Sensitive	-	-	-	-	Sensitive	-	-
ELF1	Sensitive	-	Normal	Normal	-	-	-	Normal	-	-
ESC2	Sensitive	Normal	Sensitive	Sensitive	Normal	-	-	-	-	-
GAL11	-	Normal	Normal	Normal	-	-	-	-	-	-
GAL83	Resistance	-	-	-	-	-	-	-	-	-
GAT1	-	-	-	-	Normal	Normal	Normal	Resistance	Normal	-
GIC2	Normal	-	Normal	-	-	-	-	Normal	-	-
GIN4	-	-	-	-	Sensitive	Normal	Sensitive	Normal	Normal	-
GIP2	Resistance	-	-	-	-	-	-	-	-	-
GLO3	-	-	-	-	Normal	Normal	Resistance	Resistance	Normal	-
GYP1	-	-	Sensitive	-	Normal	Normal	Normal	Sensitive	Defect	-
HAP2	Normal	Sensitive	Normal	Normal	Sensitive	Normal	Sensitive	Normal	Normal	-
HAP5	Normal	Sensitive	Normal	Normal	Sensitive	-	-	-	-	-
HBS1	Normal	Normal	Normal	Normal	Normal	-	-	-	-	-
HPC2	Normal	Sensitive	Normal	Normal	Sensitive	-	-	-	-	-
HPR1	-	Sensitive	Sensitive	Sensitive	-	-	-	-	-	-
HSC82	Sensitive	-	-	-	Sensitive	-	-	Sensitive	-	-
IDS2	Sensitive	-	-	-	Sensitive	-	-	-	-	-
IML2	-	-	-	-	Normal	Normal	Normal	Normal	Normal	-
IRS4	-	-	-	-	Normal	Normal	Normal	Sensitive	Defect	-
ISW2	-	Normal	Normal	Normal	-	-	-	-	-	-
KCC4	Normal	-	Normal	-	-	-	-	Normal	-	-
KSP1	-	-	-	-	Normal	Normal	Normal	Normal	Normal	-
LEO1	Resistance	Normal	Sensitive	Sensitive	Normal	-	-	-	-	-
LTE1	Normal	-	Normal	-	-	-	-	Normal	-	-
MAD1	Normal	-	Normal	-	-	-	-	Normal	-	-
MFT1	-	-	-	-	Normal	Normal	Normal	Normal	-	-
MIG1	Sensitive	-	Sensitive	-	Normal	Normal	Normal	Normal	Normal	-
MIH1	Normal	-	Normal	-	-	-	-	Sensitive	-	-
MKK1	-	-	-	-	Normal	Normal	Normal	Normal	Normal	-
MKS1	Sensitive	-	-	-	-	-	Sensitive	Normal	Normal	-
MOT2	-	-	-	-	Normal	Normal	Normal	Normal	-	-
MRE11	Normal	-	Normal	Normal	-	-	-	Normal	-	-
MSC3	Normal	-	Normal	-	-	-	-	Normal	-	-
MSH6	Normal	-	Normal	-	-	-	-	Sensitive	-	-
MSN2	-	-	-	-	Normal	Normal	Normal	Normal	Normal	-
MSN4	-	-	-	-	Normal	Normal	Normal	Normal	Normal	-
NAP1	Normal	-	Normal	-	-	-	-	Normal	-	-
NOT3	Sensitive	Normal	Sensitive	Sensitive	-	-	-	-	-	-
NOT5	Sensitive	Normal	Sensitive	Sensitive	Normal	-	-	-	-	-
NPL6	Sensitive	Normal	Sensitive	Sensitive	-	-	-	-	-	-
PAF1	Resistance	Normal	Sensitive	Sensitive	-	-	-	-	-	-
PAT1	Resistance	-	Sensitive	Sensitive	-	-	-	-	-	-
PBS2	-	-	-	-	Sensitive	Sensitive	-	Normal	-	Defect
PEA2	Normal	-	Normal	-	-	-	-	-	-	-
PEP12	Sensitive	Sensitive	Sensitive	Sensitive	-	-	-	-	-	-
PIF1	-	-	Sensitive	Sensitive	Normal	Normal	Sensitive	Normal	-	-
POR1	-	-	-	-	Sensitive	Normal	Sensitive	Sensitive	Normal	-
PPH22	Normal	-	Normal	-	-	-	-	Normal	-	-
PPZ1	-	Sensitive	Sensitive	Sensitive	-	Sensitive	Sensitive	-	-	-
PTK2	-	-	-	-	Normal	Normal	Normal	Normal	-	-
RAS1	-	-	-	-	Normal	Normal	Normal	Normal	Normal	-
RAS2	-	-	-	-	Normal	Normal	Normal	Normal	Normal	-
RCK2	-	-	-	-	Normal	Normal	Normal	Normal	Normal	-
RCO1	-	Normal	Normal	Normal	Normal	Normal	-	-	-	-
REG1	Sensitive	-	-	-	-	-	Sensitive	-	-	-
RGC1	Normal	-	Normal	-	-	-	-	Normal	-	-
RGP1	Sensitive	-	Normal	-	-	-	-	Sensitive	-	-
RIF1	Normal	-	Normal	-	-	-	-	Sensitive	-	-
RIM1	Normal	Sensitive	Sensitive	Sensitive	Sensitive	-	-	-	-	-
RLM1	Normal	Normal	Sensitive	Sensitive	Normal	-	-	-	-	-
RPA14	Sensitive	Normal	Sensitive	Sensitive	Sensitive	-	-	-	-	-
RPA34	Normal	Normal	Sensitive	Sensitive	Normal	-	-	-	-	-
RRF1	-	-	-	-	Normal	Normal	Normal	Normal	-	-
RRP6	-	-	-	-	Normal	Normal	Normal	Normal	-	-
RSC2	Sensitive	Normal	Sensitive	Sensitive	-	-	-	-	-	-
RTG1	Normal	Sensitive	Sensitive	Sensitive	Normal	-	-	-	-	-
RTG3	Sensitive	-	Sensitive	Sensitive	-	-	-	-	-	-
RTS2	-	-	-	-	Normal	Normal	Normal	Normal	-	-
RTT106	Sensitive	Sensitive	Sensitive	Sensitive	Normal	Normal	Sensitive	Sensitive	-	-
SAS4	Normal	Normal	Sensitive	Sensitive	Normal	Normal	Normal	Normal	-	-
SFL1	Normal	Normal	Normal	Normal	Sensitive	-	-	-	-	-
SGF73	Sensitive	Normal	Normal	Normal	-	-	Sensitive	-	-	-
SHP1	Sensitive	-	Sensitive	-	Sensitive	Normal	Normal	Sensitive	Normal	-
SIN3	Sensitive	-	Sensitive	Sensitive	Sensitive	Normal	-	-	-	-
SIP1	Resistance	-	-	-	-	-	-	-	-	-
SIP5	Resistance	-	-	-	-	-	-	-	-	-
SKO1	-	-	-	-	Normal	Normal	Normal	Sensitive	Normal	-
SKP1	Normal	-	Normal	Normal	-	-	-	Normal	-	-
SKY1	Normal	Sensitive	Sensitive	Sensitive	Normal	-	-	-	-	-
SNF7	-	-	-	-	Sensitive	Sensitive	Sensitive	Normal	Normal	-
SOK2	-	-	-	-	Sensitive	Normal	Normal	-	-	-
SPT7	Sensitive	Normal	Sensitive	Sensitive	Normal	Normal	Normal	Normal	-	-
SRC1	Normal	-	Normal	-	-	-	-	Normal	-	-
SSA1	Normal	-	Normal	-	-	-	-	Normal	-	-
SSF1	Sensitive	Sensitive	Sensitive	Sensitive	Normal	-	-	-	-	-
SSZ1	Sensitive	-	Sensitive	-	-	-	-	Sensitive	-	-
STE12	Normal	Normal	Normal	-	-	-	-	-	-	Normal
STE20	Sensitive	Resistance	Resistance	-	-	-	-	-	-	Normal
SUB1	Sensitive	Normal	Normal	Normal	Normal	-	-	-	-	-
SWI3	Sensitive	Sensitive	Sensitive	Sensitive	Sensitive	-	-	-	-	-
TCO89	-	-	-	-	Sensitive	Normal	Normal	Sensitive	Defect	-
TOM1	Sensitive	Normal	Normal	Normal	Normal	-	-	-	-	-
TOP1	-	-	Normal	Normal	-	Normal	-	-	-	-
TUP1	Sensitive	Sensitive	Sensitive	Sensitive	Sensitive	-	-	-	-	-
TWF1	Normal	-	Normal	-	-	-	-	Sensitive	Normal	-
VAC14	Sensitive	Sensitive	-	-	Normal	Normal	Normal	Normal	Normal	-
VHS2	-	-	-	-	Normal	Normal	Normal	Normal	-	-
VTC2	-	-	-	-	Normal	Normal	Normal	Normal	Normal	-
VTC3	-	-	-	-	Normal	Normal	Normal	Normal	Normal	-
XRN1	Resistance	Normal	Normal	Normal	Normal	Sensitive	-	-	-	-
YAP1	Normal	Sensitive	Sensitive	Sensitive	Sensitive	Normal	Sensitive	Normal	Normal	-
YCK1	-	-	-	-	Normal	Normal	Normal	Normal	Normal	-
YHL127W	Normal	-	Normal	-	-	-	-	-	-	-
YPT11	-	-	-	-	Normal	Normal	Normal	Normal	Normal	-
YPT35	-	-	-	-	Normal	Normal	Normal	Normal	Normal	-

## Sheet: examed with ratio < 0.5
Gene name	Phosphorylation site(s)	37℃	Hydroxyurea	Glycerol	H2O2	Rapamycin	Autophagy	Mitophagy
	(S to A, T to A)	(Heat shock)	(DNA replication stress)	(Respiratory growth)	(Oxidative stress)
ASC1	S120	-	-	Normal	-	-	-	-
ASF1	S264,T265, S269, T270	Normal	Normal	-	Normal	-	-	-
ATG13	S429,S554	-	-	-	-	Normal	-	-
ATG20	S363	-	-	-	-	Normal	Normal	Normal
BOI2	S723	-	-	Normal	Normal	-	-	-
BRE5	S282	-	Normal	Normal	-	-	-	-
CYC8	S741	Normal	Normal	Normal	-	-	-	-
EFG1	S446	Normal	Normal	-	-	Normal	-	-
GAT1	S270,S399	-	-	Normal	Normal	-	-	-
GIN4	S719	-	-	Normal	Normal	-	-	-
HAP2	S35	-	-	Normal	Normal	-	-	-
HSC82	S330, S452	Normal	-	Normal	Normal	-	-	-
IRS4	S180,S195	-	-	-	-	Normal	Normal	-
MIG1	S179	-	-	-	-	Normal	Normal	-
MIH1	S417	Normal	Normal	-	Normal	-	-	-
MKS1	S164, T165, S247, S518	Normal	-	-	Normal	-	-	-
NOT5	S256,S377	-	Normal	-	-	-	-	-
PAF1	T422	-	Normal	-	-	-	-	-
PBS2	S9	Normal	-	Normal	Normal	-	-	-
POR1	S2	-	-	Normal	Normal	-	-	-
PPZ1	S690	Normal	Normal	-	Normal	-	-	-
RSC2	S661	-	Normal	-	-	-	-	-
RTG3	S236, S241	-	-	-	-	Normal	Normal	-
SGF73	T183, S184	Normal	Normal	-	Normal	-	-	-
SNF7	T72	-	-	Normal	Normal	-	-	-
SHP1	S315	Normal	Normal	-	Normal	-	-	-
SOK2	S771	-	-	Normal	-	-	-	-
SPT7	S1294	-	Normal	-	-	-	-	-
SSF1	T301	-	-	Normal	-	-	-	-
TCO89	S84	-	-	Normal	-	Normal	-	-
VAC14	S805,S806	Normal	-	-	Normal	-	-	-
YAP1	S528	-	-	Normal	Normal	-	-	-

## Sheet: examed with ratio > 2
Gene name	Dephosphorylation site(s)	37℃	Hydroxyurea	Glycerol	H2O2	Rapamycin	Autophagy	Mitophagy
	(S to D, T to E)	(Heat shock)	(DNA replication stress)	(Respiratory growth)	(Oxidative stress)
BDF1	S270, S429	Normal	Normal	-	-	Normal	-	-
CCR4	S281,T282	-	Normal	-	-	-	-	-
CTK3	T35	-	Normal	-	-	-	-	-
DHH1	S14	-	Normal	-	-	-	-	-
ESC2	S125, S126, S128	-	Normal	-	-	-	-	-
GLO3	S398	-	-	Normal	-	-	-	-
GYP1	S87	-	-	Normal	-	Normal	Normal	-
HPR1	S234	-	Normal	-	-	-	-	-
HSC82	S291, S293	Normal	Normal	-	-	Normal	-	-
IDS2	S147	Normal	-	Normal	-	-	-	-
IDS2	S148	Sensitive	-	Sensitive	-	-	-	-
LEO1	S105, S132	-	-	-	-	-	-	-
MSH6	S145, S150, S201	Normal	Normal	-	-	Normal	-	-
NOT3	S446	-	Normal	-	-	-	-	-
NPL6	S86	-	Normal	-	-	-	-	-
RGP1	S363, S364	Normal	Normal	-	-	Normal	-	-
RIF1	S417	Normal	Normal	-	-	Normal	-	-
SHP1	S224	Normal	Normal	-	-	Normal	-	-
SIN3	S1046	-	Normal	Normal	-	-	-	-
SSZ1	S477, S480	Normal	Normal	-	-	Normal	-	-
SWI3	S210	-	Normal	-	-	-	-	-
TOM1	S1890	Normal	-	Normal	-	-	-	-
TUP1	S439	Normal	Normal	Normal	-	-	-	-
XRN1	S1330D	-	Normal	-	-	-	-	-
