# Supplementary material for: Glucose intake hampers PKA-regulated HSP90 chaperone activity
Source: eLife. 2018 Dec 5;7:e39925. doi: 10.7554/eLife.39925 (PMC6281317; doi:10.7554/eLife.39925)
Supplement: Figure 3—source data 1. [file elife-39925-fig3-data1.xlsx]

## Sheet: IP-MASS
Supplementary Data File 3. A list of peptides detected from Mass Spectrometry analysis of the Ids2-TAP co-purified proteins.
30 KDa
Systematic name	SGD	Accession	Description	Score	Coverage	# Proteins	# Unique Peptides	# Peptides	# PSMs	Area	# AAs	MW [kDa]	calc. pI
YNL178W	RPS3	P05750	40S ribosomal protein S3 OS=Saccharomyces cerevisiae (strain ATCC 204508 / S288c) GN=RPS3 PE=1 SV=5 - [RS3_YEAST]	760.416	70.42	1	14	16	38	6.00389e+07	240	26.4862	9.40771
Charge	MH+ [Da]		A2	Sequence	# PSMs	# Proteins	# Protein Groups	Protein Group Accessions	Modifications	ΔCn	Area	IonScore	Exp Value
2	1437.68		High	ELAEEGYSGVEVR	4	1	1	P05750		0	7.50948e+07	79.57	3.42264e-08
2	1191.6		High	GLSAVAQAESMK	2	1	1	P05750		0	55715734	77.52	1.01781e-07
2	1170.71		High	INELTLLVQK	2	1	1	P05750		0	4.15753e+07	72.17	7.28084e-08
3	2421.18		High	FADGFLIHSGQPVNDFIDTATR	3	1	1	P05750		0	1.88334e+07	67.17	4.70074e-07
2	1990.98		High	LVADGVFYAELNEFFTR	2	1	1	P05750		0	311245	64.16	1.11275e-06
2	1352.72		High	YAPGTIVLYAER	2	1	1	P05750		0	4.81473e+07	64.07	1.31234e-06
2	1904.85		High	DYRPAEETEAQAEPVEA	2	1	1	P05750		0	1.64865e+07	60.37	1.102e-06
2	869.556		High	LLNGLAIR	2	1	1	P05750		0	1.03147e+07	56.84	2.06524e-06
2	1266.73		High	ALPDAVTIIEPK	3	1	1	P05750		0	3.3555e+07	54.33	9.22444e-06
2	1088.53		High	TQDVLGENGR	2	1	1	P05750		0	4.93061e+07	47.69	3.14899e-05
2	1211.65		High	EEEPILAPSVK	2	1	1	P05750		0	3.29013e+07	40.75	0.000252419
2	934.465		High	GcEVVVSGK	2	1	1	P05750	C2(Carba)	0	1.05846e+07	40.73	0.0003043
2	884.418		High	YVMESGAK	2	1	1	P05750		0	2.38181e+07	32.31	0.000763736
2	1326.81		Medium	RINELTLLVQK	2	1	1	P05750		0	1.58584e+07	28.49	0.00254843
2	1207.6		Low	GLSAVAQAESmK	2	1	1	P05750	M11(Oxida)	0	2.39129e+07	27.5	0.00471244
2	830.454		Low	IMRDPAK	1	1	1	P05750		0	1.02086e+06	18.71	0.0605637
2	1244.63		Low	TQDVLGENGRR	3	1	1	P05750		0	1.34376e+06	17	0.0688365
YBR039W	ATP3	P38077	ATP synthase subunit gamma, mitochondrial OS=Saccharomyces cerevisiae (strain ATCC 204508 / S288c) GN=ATP3 PE=1 SV=1 - [ATPG_YEAST]	396.149	39.23	1	8	10	21	4.57102e+06	311	34.3289	9.30518
Charge	MH+ [Da]		A2	Sequence	# PSMs	# Proteins	# Protein Groups	Protein Group Accessions	Modifications	ΔCn	Area	IonScore	Exp Value
2	1276.62		High	FEIDTDANVPR	2	1	1	P38077		0	4.30823e+06	84.07	8.03071e-09
2	1749.87		High	HLNDQPNADIVTIGDK	4	1	1	P38077		0	3.15621e+06	74.19	1.40994e-07
2	1344.66		High	NLDVEATETGAPK	2	1	1	P38077		0	4.04513e+06	73.56	1.10139e-07
2	1505.75		High	DAPTFQESALIADK	2	1	1	P38077		0	4.42369e+06	53.38	1.30871e-05
2	1270.66		High	GLcGSIHSQLAK	2	1	1	P38077	C3(Carba)	0	1.08012e+06	45.89	0.000105629
2	1088.62		High	ELIVAITSDK	2	1	1	P38077		0	3.1943e+06	41.81	0.000184569
2	1093.55		High	TIEQSPSFGK	2	1	1	P38077		0	4.98115e+06	37.25	0.000838224
2	1273.58		High	MDEAEQLFYK	2	1	1	P38077		0	483324	34.11	0.000407558
2	1901.01		Low	QAVITNELVDIITGASSLG	1	1	1	P38077		0	127182	27.24	0.00811836
2	928.488		Low	YSILYNR	2	1	1	P38077		0	3.91578e+06	23.93	0.0101144
YJR077C	MIR1	P23641	Mitochondrial phosphate carrier protein OS=Saccharomyces cerevisiae (strain ATCC 204508 / S288c) GN=MIR1 PE=1 SV=1 - [MPCP_YEAST]	243.495	36.01	1	6	10	18	4.4315e+06	311	32.7911	9.30518
Charge	MH+ [Da]		A2	Sequence	# PSMs	# Proteins	# Protein Groups	Protein Group Accessions	Modifications	ΔCn	Area	IonScore	Exp Value
2	1453.84		High	APGQSTVGLLAQLAK	2	1	1	P23641		0	5.02125e+06	78.14	2.60885e-08
2	1518.72		High	FFIDNLGYDTASR	2	1	1	P23641		0	2.62927e+06	63.53	8.42856e-07
2	1336.62		High	ASEFYYGFAGPK	1	1	1	P23641		0	3.01138e+06	44.81	5.12073e-05
2	1497.78		High	QLGFFGSFAGLPTR	2	1	1	P23641		0	1.74305e+06	41.73	0.000335714
3	1581.93		High	KAPGQSTVGLLAQLAK	2	1	1	P23641		0	1.03036e+06	35.67	0.000270377
2	1776.94		Medium	LVSQPQFANGLVGGFSR	1	1	1	P23641		0	1.58209e+06	32.16	0.00209807
2	946.466		Low	FGGYEVFK	2	1	1	P23641		0	1.00465e+06	26.45	0.00577484
2	1204.66		Low	IQLEPTVYNK	2	1	1	P23641		0	5.26186e+06	23.19	0.0194292
2	1552.74		Low	STLGcPPTIEIGGGGH	2	1	1	P23641	C5(Carba)	0	1.74562e+06	14.12	0.087133
2	810.45		Low	FLVFER	2	1	1	P23641		0	2.84589e+06	10.74	0.320467
YBL030C	PET9	P18239	ADP,ATP carrier protein 2 OS=Saccharomyces cerevisiae (strain ATCC 204508 / S288c) GN=PET9 PE=1 SV=2 - [ADT2_YEAST]	136.942	26.42	3	7	8	16	4.54087e+06	318	34.404	9.78857
Charge	MH+ [Da]		A2	Sequence	# PSMs	# Proteins	# Protein Groups	Protein Group Accessions	Modifications	ΔCn	Area	IonScore	Exp Value
2	937.473		High	SDGVAGLYR	2	1	1	P18239		0	4.45094e+06	63.27	1.76616e-06
2	1394.71		High	TATQEGVISFWR	2	1	1	P18239		0	831145	42.9	0.000179501
2	1344.72		High	LLIQNQDEMLK	2	2	1	P18239		0	2.30429e+06	39.95	0.000394516
2	1405.82		High	GFLPSVVGIVVYR	2	1	1	P18239		0	2.45723e+06	34.74	0.000956852
2	1360.71		Medium	LLIQNQDEmLK	2	2	1	P18239	M9(Oxida)	0	1.64964e+06	34.19	0.00186722
2	844.452		High	TAASPIER	2	2	1	P18239		0	5.08101e+06	32.08	0.00130083
2	1446.74		Medium	YFPTQALNFAFK	2	3	1	P18239		0	2.82703e+06	30.06	0.00305747
2	988.583		Low	TPLPPAPAPK	1	1	1	P18239		0	4.09066e+06	21.3	0.0307644
2	1116.48		Medium	YDGAFDcLR	1	1	1	P18239	C7(Carba)	0	1.25913e+06	19.19	0.0120218
YGR214W	RPS0A	B3LI22	40S ribosomal protein S0-A OS=Saccharomyces cerevisiae (strain RM11-1a) GN=RPS0A PE=3 SV=1 - [RSSA1_YEAS1]	188.215	19.84	2	4	4	13	6.22237e+07	252	28.0072	4.71631
Charge	MH+ [Da]		A2	Sequence	# PSMs	# Proteins	# Protein Groups	Protein Group Accessions	Modifications	ΔCn	Area	IonScore	Exp Value
2	1403.69		High	FTPGSFTNYITR	2	2	1	B3LI22		0	4.04749e+07	54.15	1.38453e-05
2	912.55		High	LVIVTDPR	5	2	1	B3LI22		0	8.3416e+07	51.25	8.24884e-06
2	1269.67		High	FAAHTGATPIAGR	2	2	1	B3LI22		0	1.80371e+07	45.85	7.80048e-05
2	1764.98		High	IIAAIPNPEDVVAISSR	4	2	1	B3LI22		0	6.27801e+07	44.9	0.000100314
YNR057C	BIO4	P53630	Dethiobiotin synthetase OS=Saccharomyces cerevisiae (strain ATCC 204508 / S288c) GN=BIO4 PE=3 SV=1 - [BIOD_YEAST]	184.089	33.76	1	5	5	11	5.76894e+06	237	26.2403	5.13525
Charge	MH+ [Da]		A2	Sequence	# PSMs	# Proteins	# Protein Groups	Protein Group Accessions	Modifications	ΔCn	Area	IonScore	Exp Value
2	2305.12		High	SQQQEQQPIVFVTGTDTDVGK	2	1	1	P53630		0	1.79454e+06	86.78	5.87703e-09
2	1144.67		High	TFVSTLLVHK	2	1	1	P53630		0	4.42509e+06	47.59	4.35452e-05
3	2423.17		High	AAYWKPVQTGIESDQGDSETLK	2	1	1	P53630		0	719653	43.71	8.72477e-05
2	1876.04		High	HLIETSGHPVYVVVVAR	3	1	1	P53630		0	6.37019e+06	33.73	0.00105911
2	1173.71		High	KLEITTDLIK	2	1	1	P53630		0	6.51153e+06	30.91	0.00080904
YBR160W	CDC28	P00546	Cyclin-dependent kinase 1 OS=Saccharomyces cerevisiae (strain ATCC 204508 / S288c) GN=CDC28 PE=1 SV=1 - [CDK1_YEAST]	39.0265	16.78	2	2	5	7	797108	298	34.04	8.35303
Charge	MH+ [Da]		A2	Sequence	# PSMs	# Proteins	# Protein Groups	Protein Group Accessions	Modifications	ΔCn	Area	IonScore	Exp Value
2	1295.77		High	DLKPQNLLINK	1	2	1	P00546		0	0	33.72	0.000423614
2	848.462		Medium	LGDFGLAR	2	2	1	P00546		0	1.0373e+06	31.65	0.00403508
2	1162.55		Low	AAIHPYFQES	1	1	1	P00546		0	642682	21.51	0.0169516
3	1297.65		Low	LYDIVHSDAHK	1	1	1	P00546		0	617318	13.06	0.14335
2	1055.57		Low	DQPLGADIVK	2	1	1	P00546		0	711342	12.75	0.175192
YPL090C	RPS6A	P0CX37	40S ribosomal protein S6-A OS=Saccharomyces cerevisiae (strain ATCC 204508 / S288c) GN=RPS6A PE=1 SV=1 - [RS6A_YEAST]	183.288	18.64	1	3	3	6	1.28016e+06	236	26.9799	10.4478
Charge	MH+ [Da]		A2	Sequence	# PSMs	# Proteins	# Protein Groups	Protein Group Accessions	Modifications	ΔCn	Area	IonScore	Exp Value
2	1648.04		High	GAIVGPDLAVLALVIVK	2	1	1	P0CX37		0	500380	80.46	8.97367e-09
2	1592.74		High	IGQEVDGEAVGDEFK	2	1	1	P0CX37		0	1.26268e+06	45.12	5.99839e-05
2	1277.67		Medium	EAAAEYAQLLAK	2	1	1	P0CX37		0	2.07743e+06	33.72	0.00186833
Charge	MH+ [Da]		A2	Sequence	# PSMs	# Proteins	# Protein Groups	Protein Group Accessions	Modifications	ΔCn	Area	IonScore	Exp Value
2	1821.92		High	SGETEDTFIADLVVGLR	2	2	1	P00925		0	402765	61.45	2.68554e-06
2	1288.71		Medium	VNQIGTLSESIK	2	2	1	P00925		0	591900	34.47	0.00182209
2	1854.99		Medium	TAGIQIVADDLTVTNPAR	1	1	1	P00925		0	565054	31.5	0.00315036
YFR031C-A	RPL2A	P0CX45	60S ribosomal protein L2-A OS=Saccharomyces cerevisiae (strain ATCC 204508 / S288c) GN=RPL2A PE=1 SV=1 - [RL2A_YEAST]	44.93	9.84	1	1	3	5	946491	254	27.3919	11.1069
Charge	MH+ [Da]		A2	Sequence	# PSMs	# Proteins	# Protein Groups	Protein Group Accessions	Modifications	ΔCn	Area	IonScore	Exp Value
2	955.568		High	GVIGVIAGGGR	2	1	1	P0CX45		0	1.14762e+06	44.93	4.65981e-05
2	867.419		Low	TLDYAER	1	1	1	P0CX45		0	871862	19.85	0.0274313
2	812.523		Low	VDKPLLK	2	1	1	P0CX45		0	819995	18.45	0.0142551
Charge	MH+ [Da]		A2	Sequence	# PSMs	# Proteins	# Protein Groups	Protein Group Accessions	Modifications	ΔCn	Area	IonScore	Exp Value
2	1025.61		High	IGGIGTVPVGR	2	1	1	P02994		0	1.97719e+06	48.51	2.88904e-05
2	975.551		Low	LPLQDVYK	2	1	1	P02994		0	1.25707e+06	10.76	0.298008
YMR241W	YHM2	Q04013	Mitochondrial DNA replication protein YHM2 OS=Saccharomyces cerevisiae (strain ATCC 204508 / S288c) GN=YHM2 PE=1 SV=1 - [YHM2_YEAST]	39.1187	4.78	1	1	2	4	1.36191e+06	314	34.1629	9.87646
Charge	MH+ [Da]		A2	Sequence	# PSMs	# Proteins	# Protein Groups	Protein Group Accessions	Modifications	ΔCn	Area	IonScore	Exp Value
2	799.478		High	GVNAVAIR	2	1	1	Q04013		0	948113	34.87	0.000325065
2	801.446		Low	LVEDGIR	2	1	1	Q04013		0	1.77571e+06	17.15	0.0655358
YGR282C	BGL2	P15703	Glucan 1,3-beta-glucosidase OS=Saccharomyces cerevisiae (strain ATCC 204508 / S288c) GN=BGL2 PE=1 SV=1 - [BGL2_YEAST]	55.293	6.71	1	1	2	3	969938	313	34.0972	4.51318
Charge	MH+ [Da]		A2	Sequence	# PSMs	# Proteins	# Protein Groups	Protein Group Accessions	Modifications	ΔCn	Area	IonScore	Exp Value
2	1192.57		High	SVVADISDSDGK	2	1	1	P15703		0	1.39299e+06	55.03	6.59507e-06
2	1004.58		Low	AALQTYLPK	1	1	1	P15703		0	546885	14.85	0.126026
YPR183W	DPM1	P14020	Dolichol-phosphate mannosyltransferase OS=Saccharomyces cerevisiae (strain ATCC 204508 / S288c) GN=DPM1 PE=1 SV=3 - [DPM1_YEAST]	29.24	7.87	1	1	2	3	811768	267	30.3427	7.88428
Charge	MH+ [Da]		A2	Sequence	# PSMs	# Proteins	# Protein Groups	Protein Group Accessions	Modifications	ΔCn	Area	IonScore	Exp Value
2	1391.77		Medium	VAIGEVPFTFGVR	2	1	1	P14020		0	1.02969e+06	29.24	0.00351416
2	908.447		Low	DINSQGFK	1	1	1	P14020		0	593845	17.37	0.0577179
Charge	MH+ [Da]		A2	Sequence	# PSMs	# Proteins	# Protein Groups	Protein Group Accessions	Modifications	ΔCn	Area	IonScore	Exp Value
2	870.54		Medium	LLDQLLR	3	1	1	Q02948		0	2.38278e+07	24.64	0.00377914
YPR058W	YMC1	P32331	Carrier protein YMC1, mitochondrial OS=Saccharomyces cerevisiae (strain ATCC 204508 / S288c) GN=YMC1 PE=1 SV=2 - [YMC1_YEAST]	27.49	7.82	1	1	2	3	450733	307	33.3543	9.37842
Charge	MH+ [Da]		A2	Sequence	# PSMs	# Proteins	# Protein Groups	Protein Group Accessions	Modifications	ΔCn	Area	IonScore	Exp Value
2	997.578		Medium	KLLANEGPR	2	1	1	P32331		0	0	27.49	0.00240621
2	1620.82		Low	LQTSSTPTTAMEVVR	1	1	1	P32331		0	450733	27.08	0.0106757
YER174C	GRX4	P32642	Monothiol glutaredoxin-4 OS=Saccharomyces cerevisiae (strain ATCC 204508 / S288c) GN=GRX4 PE=1 SV=1 - [GLRX4_YEAST]	51.8003	3.28	2	1	1	2	1.56817e+06	244	27.4758	4.65283
Charge	MH+ [Da]		A2	Sequence	# PSMs	# Proteins	# Protein Groups	Protein Group Accessions	Modifications	ΔCn	Area	IonScore	Exp Value
2	1014.54		High	FGFFDILR	2	2	1	P32642		0	1.56817e+06	40.53	0.000168172
Charge	MH+ [Da]		A2	Sequence	# PSMs	# Proteins	# Protein Groups	Protein Group Accessions	Modifications	ΔCn	Area	IonScore	Exp Value
2	911.458		High	LYGSSQTR	2	1	1	P46958		0	693038	32.75	0.00111486
YJR123W	RPS5	P26783	40S ribosomal protein S5 OS=Saccharomyces cerevisiae (strain ATCC 204508 / S288c) GN=RPS5 PE=1 SV=3 - [RS5_YEAST]	106.54	6.67	1	1	1	2	429472	225	25.0233	8.5874
Charge	MH+ [Da]		A2	Sequence	# PSMs	# Proteins	# Protein Groups	Protein Group Accessions	Modifications	ΔCn	Area	IonScore	Exp Value
2	1586.86		High	TIAETLAEELINAAK	2	1	1	P26783		0	429472	71.19	2.43304e-07
YHR199C	AIM46	A6ZTA5	Altered inheritance of mitochondria protein 46, mitochondrial OS=Saccharomyces cerevisiae (strain YJM789) GN=AIM46 PE=3 SV=1 - [AIM46_YEAS7]	35.24	4.52	3	1	1	1	380434	310	34.1199	9.05615
43 KDa
Systematic name	SGD	Accession	Description	Score	Coverage	# Proteins	# Unique Peptides	# Peptides	# PSMs	Area	# AAs	MW [kDa]	calc. pI
YLR451W	LEU3	P04173	3-isopropylmalate dehydrogenase OS=Saccharomyces cerevisiae (strain ATCC 204508 / S288c) GN=LEU2 PE=1 SV=4 - [LEU3_YEAST]	1581.27	56.87	1	19	20	68	6.72289e+07	364	38.9286	5.75732
YBR039W	ATP3		A2	Sequence	# PSMs	# Proteins	# Protein Groups	Protein Group Accessions	Modifications	ΔCn	Area	IonScore	Exp Value
YJR077C	MIR1		High	TGDLGGSNSTTEVGDAVAEEVK	3	1	1	P04173		0	1.8756e+07	134.99	3.16206e-14
YBL030C	PET9		High	VNPIATILSAAMMLK	4	1	1	P04173		0	8.65483e+06	107.76	3.93612e-11
YGR214W	RPS0A		High	VNPIATILSAAmmLK	2	1	1	P04173	M12(Oxida); M13(Oxida)	0	4.10184e+06	84.69	1.15473e-08
YNR057C	BIO4		High	KADAVLLGAVGGPK	4	1	1	P04173		0	2.61093e+07	84.42	3.97551e-09
YBR160W	CDC28		High	IVVLPGDHVGQEITAEAIK	4	1	1	P04173		0	7.11309e+07	72.27	8.59742e-08
YPL090C	RPS6A		High	VQHQLIDSAAmILVK	3	1	1	P04173	M11(Oxida)	0	2.87751e+06	62.89	1.41362e-06
YHR174W	ENO2		High	VQHQLIDSAAMILVK	4	1	1	P04173		0	3.64088e+07	61.28	1.34052e-06
YFR031C-A	RPL2A		High	ELVGGIYFGK	2	1	1	P04173		0	5.92277e+07	57.53	2.73736e-06
YPR080W	TEF1		High	GTDFVVVR	2	1	1	P04173		0	6.80763e+07	56.25	1.32797e-05
YMR241W	YHM2		High	TGDLGGSNSTTEVGDAVAEEVKK	4	1	1	P04173		0	6.24793e+07	56.03	5.98703e-06
YGR282C	BGL2		High	TVEETIKNEFPTLK	3	1	1	P04173		0	1.17551e+07	53.53	1.86316e-05
YPR183W	DPM1		High	NTAFGLYEPcHGSAPDLPK	4	1	1	P04173	C10(Carba)	0	1.27036e+07	53.19	1.05541e-05
YPL120W	VPS30		High	LSLNLPEEGK	2	1	1	P04173		0	6.00184e+07	46.09	7.3811e-05
YPR058W	YMC1		High	ADAVLLGAVGGPK	2	1	1	P04173		0	4.78515e+07	45.49	4.51981e-05
YER174C	GRX4		High	KIVVLPGDHVGQEITAEAIK	4	1	1	P04173		0	1.9677e+07	40.22	0.000114073
YJL146W	IDS2		High	FDFENHLIGGAAIDATGVPLPDEALEASK	2	1	1	P04173		0	4.38456e+06	38.41	0.000533583
YJR123W	RPS5		High	VNPIATILSAAMmLK	8	1	1	P04173	M13(Oxida)	0	4.84125e+06	32.2	0.00147627
YHR199C	AIM46		High	KVLDAGIR	2	1	1	P04173		0	2.27979e+07	30.66	0.00300655
2	848.451		Medium	NEFPTLK	2	1	1	P04173		0	4.91943e+07	30.26	0.00583972
2	947.54		Medium	KTVEETIK	2	1	1	P04173		0	3.66083e+07	30.12	0.00432873
2	873.503		Medium	AIEDAVKK	2	1	1	P04173		0	2.59408e+06	29.22	0.00658207
2	1527.83		Medium	WGTGSVRPEQGLLK	2	1	1	P04173		0	1.3387e+06	25.71	0.0104728
2	819.445		Low	TVEETIK	1	1	1	P04173		0	3.16726e+07	19.26	0.0693675
Charge	MH+ [Da]		A2	Sequence	# PSMs	# Proteins	# Protein Groups	Protein Group Accessions	Modifications	ΔCn	Area	IonScore	Exp Value
2	2386.05		High	SSFSGASSNEPTNSPGDFLNQSR	5	1	1	P46958		0	3.30612e+07	97.37	1.82797e-10
2	1798.78		High	EYFTIYGNDFEGESK	2	1	1	P46958		0	1.00223e+07	72.94	5.06956e-08
2	1270.72		High	LFLFFSLIDR	2	1	1	P46958		0	588806	58.18	3.80137e-06
2	1622.75		High	SMFHQMNDLQIMK	4	1	1	P46958		0	1.12082e+07	50.62	1.30044e-05
2	1231.64		High	SSIQDVQWIR	2	1	1	P46958		0	1.06212e+06	48.54	7.1379e-05
2	1157.58		High	QNYIAAGQHR	2	1	1	P46958		0	3.36822e+07	42.6	0.000151124
2	1638.74		High	SMFHQMNDLQImK	8	1	1	P46958	M12(Oxida)	0	2.79528e+06	36.05	0.000533874
2	1527.71		High	SDQQQQDYQLFK	2	1	1	P46958		0	1.19262e+06	29.69	0.00177208
2	1654.74		Medium	SmFHQmNDLQIMK	3	1	1	P46958	M2(Oxida); M6(Oxida)	0	3.78013e+06	23.9	0.00427749
2	941.557		Medium	ILKPWER	2	1	1	P46958		0	2.44328e+06	21.16	0.0133979
2	1309.71		Low	QPSVDVPPLTTR	1	1	1	P46958		0	7.39539e+06	14.64	0.104785
2	911.459		Low	LYGSSQTR	2	1	1	P46958		0	4.18932e+06	14.05	0.0826455
2	808.405		Low	AVAmcIK	1	1	1	P46958	M4(Oxida); C5(Carba)	0	3.20111e+06	12.87	0.100701
YFL039C	ACT1	P60010	Actin OS=Saccharomyces cerevisiae (strain ATCC 204508 / S288c) GN=ACT1 PE=1 SV=1 - [ACT_YEAST]	226.413	22.67	1	5	7	17	4.81528e+06	375	41.6629	5.68115
Charge	MH+ [Da]		A2	Sequence	# PSMs	# Proteins	# Protein Groups	Protein Group Accessions	Modifications	ΔCn	Area	IonScore	Exp Value
2	1118.51		High	GYSFSTTAER	2	1	1	P60010		0	6.21706e+06	49.71	1.17596e-05
2	976.448		High	AGFAGDDAPR	2	1	1	P60010		0	4.68267e+06	49.7	1.1251e-05
2	1147.6		High	EITALAPSSMK	2	1	1	P60010		0	2.98762e+06	44.05	0.000135775
2	1163.6		High	EITALAPSSmK	1	1	1	P60010	M10(Oxida)	0	1.056e+06	42.19	0.000247619
2	1198.52		High	DSYVGDEAQSK	2	1	1	P60010		0	2.23828e+06	37.93	0.000160683
2	1201.58		Medium	HQGIMVGmGQK	3	1	1	P60010	M8(Oxida)	0	354812	25.33	0.00762032
2	1972.02		Low	VAPEEHPVLLTEAPMNPK	2	1	1	P60010		0	3.54612e+06	16.52	0.0802237
3	1625.75		Low	QEYDESGPSIVHHK	1	1	1	P60010		0	1.14714e+06	15.43	0.0658761
3	1988.01		Low	VAPEEHPVLLTEAPmNPK	2	1	1	P60010	M15(Oxida)	0	1.04937e+06	12.94	0.198182
YKL080W	VMA5	P31412	V-type proton ATPase subunit C OS=Saccharomyces cerevisiae (strain ATCC 204508 / S288c) GN=VMA5 PE=1 SV=4 - [VATC_YEAST]	288.822	30.1	1	10	10	17	3.4012e+06	392	44.1611	6.66846
Charge	MH+ [Da]		A2	Sequence	# PSMs	# Proteins	# Protein Groups	Protein Group Accessions	Modifications	ΔCn	Area	IonScore	Exp Value
2	1935.01		High	IIEILQGLNETSTNAYR	1	1	1	P31412		0	1.85327e+06	66.49	7.517e-07
2	1136.57		High	NVQEFTTAAR	2	1	1	P31412		0	3.27533e+06	59.51	3.5822e-06
2	1732.92		High	IGSLDTLIVESEELSK	2	1	1	P31412		0	3.12847e+06	59.1	8.30431e-06
2	1101.59		High	VDNQIGASIGK	2	1	1	P31412		0	3.63274e+06	58.4	7.01038e-06
2	1627.78		High	EFNYSEELIDQLK	1	1	1	P31412		0	1.02013e+06	42.74	0.000199541
2	845.446		High	TNLAAAER	2	1	1	P31412		0	3.29553e+06	33.43	0.00129373
2	1989.01		High	DLITLISNESSQLDADVR	1	1	1	P31412		0	934074	30.58	0.00262495
2	813.414		High	AFVSDFK	2	1	1	P31412		0	1.08078e+06	27.7	0.00322666
2	964.547		Medium	VYVESVLR	2	1	1	P31412		0	2.42278e+06	25.59	0.00648736
2	1102.52		Medium	ATYANYNSAK	2	1	1	P31412		0	1.63107e+06	25.18	0.00439914
YBR025C	OLA1	P38219	Obg-like ATPase 1 OS=Saccharomyces cerevisiae (strain ATCC 204508 / S288c) GN=OLA1 PE=1 SV=1 - [OLA1_YEAST]	194.166	11.93	1	3	5	9	1.35542e+06	394	44.1462	7.43018
Charge	MH+ [Da]		A2	Sequence	# PSMs	# Proteins	# Protein Groups	Protein Group Accessions	Modifications	ΔCn	Area	IonScore	Exp Value
2	1242.67		High	DLEIINQELR	2	1	1	P38219		0	1.15905e+06	70.17	4.18301e-07
2	998.598		High	AGIVGLANVGK	2	1	1	P38219		0	1.32029e+06	64.21	7.96561e-07
2	1165.62		High	SVDSIYQVVR	2	1	1	P38219		0	1.58692e+06	57.47	6.08806e-06
2	1091.61		Low	LKDIEFAQK	2	1	1	P38219		0	319148	18.39	0.0478095
2	802.441		Low	LLESGQR	1	1	1	P38219		0	1.13615e+06	17.46	0.113966
YGL048C	RPT6	Q01939	26S protease regulatory subunit 8 homolog OS=Saccharomyces cerevisiae (strain ATCC 204508 / S288c) GN=RPT6 PE=1 SV=4 - [PRS8_YEAST]	165.313	13.58	1	4	5	9	1.30105e+06	405	45.2431	9.01221
Charge	MH+ [Da]		A2	Sequence	# PSMs	# Proteins	# Protein Groups	Protein Group Accessions	Modifications	ΔCn	Area	IonScore	Exp Value
2	1838.91		High	TMLELLNQLDGFETSK	2	1	1	Q01939		0	575410	68.35	7.01845e-07
2	930.524		High	VSGAELVQK	2	1	1	Q01939		0	2.2536e+06	50.57	3.6834e-05
2	1060.56		High	NQETAISVAK	2	1	1	Q01939		0	901563	42.18	0.00024819
3	1448.86		Medium	LDILDPALLRPGR	2	1	1	Q01939		0	747986	19.56	0.0116195
2	818.455		Low	IIMATNR	1	1	1	Q01939		0	717354	16.08	0.145496
YHR174W	ENO2	P00925	Enolase 2 OS=Saccharomyces cerevisiae (strain ATCC 204508 / S288c) GN=ENO2 PE=1 SV=2 - [ENO2_YEAST]	161.288	20.37	2	6	6	8	1.35236e+06	437	46.885	5.99854
Charge	MH+ [Da]		A2	Sequence	# PSMs	# Proteins	# Protein Groups	Protein Group Accessions	Modifications	ΔCn	Area	IonScore	Exp Value
2	1821.92		High	SGETEDTFIADLVVGLR	1	2	1	P00925		0	524191	64.94	1.21838e-06
2	1854.99		High	TAGIQIVADDLTVTNPAR	1	1	1	P00925		0	1.14755e+06	63.81	1.8716e-06
2	1288.71		High	VNQIGTLSESIK	2	2	1	P00925		0	1.31377e+06	41.86	0.000312782
2	1416.72		High	GNPTVEVELTTEK	1	2	1	P00925		0	411329	38.52	0.000442905
2	1159.61		High	IGSEVYHNLK	2	2	1	P00925		0	1.59575e+06	31.26	0.00273082
2	1945.02		Medium	GVMNAVNNVNNVIAAAFVK	1	1	1	P00925		0	158795	28.58	0.00575504
YOL086C	ADH1	P00330	Alcohol dehydrogenase 1 OS=Saccharomyces cerevisiae (strain ATCC 204508 / S288c) GN=ADH1 PE=1 SV=5 - [ADH1_YEAST]	92.1871	15.23	2	3	5	7	1.13579e+06	348	36.8257	6.68311
Charge	MH+ [Da]		A2	Sequence	# PSMs	# Proteins	# Protein Groups	Protein Group Accessions	Modifications	ΔCn	Area	IonScore	Exp Value
2	1251.67		High	SISIVGSYVGNR	2	2	1	P00330		0	1.47771e+06	54.97	8.27891e-06
2	1013.6		High	ANELLINVK	2	1	1	P00330		0	943528	37.33	0.000231159
2	1136.57		Medium	GVIFYESHGK	1	1	1	P00330		0	638686	25.79	0.00790899
2	1312.68		Low	SIGGEVFIDFTK	1	1	1	P00330		0	716620	21.63	0.0230168
2	944.504		Low	VLGIDGGEGK	1	1	1	P00330		0	986125	13.14	0.140734
Charge	MH+ [Da]		A2	Sequence	# PSMs	# Proteins	# Protein Groups	Protein Group Accessions	Modifications	ΔCn	Area	IonScore	Exp Value
2	1337.74		High	TPANAAVPASTPLK	2	1	1	P06169		0	1.35495e+06	49.62	2.83774e-05
2	1057.61		Medium	GYKPVAVPAR	2	1	1	P06169		0	1.08413e+06	25.22	0.0108219
2	1016.6		Low	LLTTIADAAK	2	1	1	P06169		0	1.27776e+06	16.33	0.0640225
Charge	MH+ [Da]		A2	Sequence	# PSMs	# Proteins	# Protein Groups	Protein Group Accessions	Modifications	ΔCn	Area	IonScore	Exp Value
2	1990.99		High	LVADGVFYAELNEFFTR	2	1	1	P05750		0	700669	55.31	1.16305e-05
2	1437.68		High	ELAEEGYSGVEVR	2	1	1	P05750		0	873111	49.61	3.33657e-05
3	2421.18		High	FADGFLIHSGQPVNDFIDTATR	2	1	1	P05750		0	3.29746e+06	39.6	0.000268637
YDR214W	AHA1	Q12449	Hsp90 co-chaperone AHA1 OS=Saccharomyces cerevisiae (strain ATCC 204508 / S288c) GN=AHA1 PE=1 SV=1 - [AHA1_YEAST]	55.1586	10.29	1	2	3	5	1.24381e+06	350	39.4111	7.47412
Charge	MH+ [Da]		A2	Sequence	# PSMs	# Proteins	# Protein Groups	Protein Group Accessions	Modifications	ΔCn	Area	IonScore	Exp Value
2	995.53		High	QIFQQFGK	2	1	1	Q12449		0	1.15219e+06	41.18	0.000251486
2	958.556		Medium	LVGVEAGSVK	2	1	1	Q12449		0	2262914	28.9	0.0077295
2	1964.01		Low	DLLATHGNDIQVPESQVK	1	1	1	Q12449		0	316325	23.32	0.0193218
YDL029W	ARP2	P32381	Actin-related protein 2 OS=Saccharomyces cerevisiae (strain ATCC 204508 / S288c) GN=ARP2 PE=1 SV=1 - [ARP2_YEAST]	34.8442	7.93	1	1	3	4	719556	391	44.0455	5.78271
Charge	MH+ [Da]		A2	Sequence	# PSMs	# Proteins	# Protein Groups	Protein Group Accessions	Modifications	ΔCn	Area	IonScore	Exp Value
2	938.458		High	TADFETVR	2	1	1	P32381		0	962735	34.88	0.00100777
2	1679.81		Low	ETTALVESYELPDGR	1	1	1	P32381		0	372060	18.21	0.038507
2	966.572		Low	HLIDLLSR	1	1	1	P32381		0	823874	10.01	0.104759
YIL022W	TIM44	Q01852	Mitochondrial import inner membrane translocase subunit TIM44 OS=Saccharomyces cerevisiae (strain ATCC 204508 / S288c) GN=TIM44 PE=1 SV=1 - [TIM44_YEAST]	27.3757	7.89	1	2	3	4	456791	431	48.8245	9.43701
Charge	MH+ [Da]		A2	Sequence	# PSMs	# Proteins	# Protein Groups	Protein Group Accessions	Modifications	ΔCn	Area	IonScore	Exp Value
2	1088.56		Medium	SQELQENIK	2	1	1	Q01852		0	416448	26.71	0.007359
2	1286.6		Medium	VGGFFAETESSR	1	1	1	Q01852		0	596955	23.91	0.00955142
2	1565.84		Low	EYIVPEILEAYVK	1	1	1	Q01852		0	356971	15.09	0.0789842
YDR502C	SAM2	P19358	S-adenosylmethionine synthase 2 OS=Saccharomyces cerevisiae (strain ATCC 204508 / S288c) GN=SAM2 PE=1 SV=3 - [METK2_YEAST]	26.08	7.81	2	1	3	3	1.01563e+06	384	42.2294	5.37646
Charge	MH+ [Da]		A2	Sequence	# PSMs	# Proteins	# Protein Groups	Protein Group Accessions	Modifications	ΔCn	Area	IonScore	Exp Value
2	992.466		Medium	LNMAMADAR	1	2	1	P19358		0	453060	26.08	0.00530198
2	1257.73		Low	NFDLRPGVLVK	1	2	1	P19358		0	429246	21.38	0.0225612
3	1201.69		Low	TQLQKDIVEK	1	1	1	P19358		0.2667	2.16458e+06	10.53	0.305365
YHR033W		P38690	Uncharacterized protein YHR033W OS=Saccharomyces cerevisiae (strain ATCC 204508 / S288c) GN=YHR033W PE=1 SV=1 - [YHJ3_YEAST]	26.26	4.49	1	1	2	3	571052	423	46.8344	6.07471
Charge	MH+ [Da]		A2	Sequence	# PSMs	# Proteins	# Protein Groups	Protein Group Accessions	Modifications	ΔCn	Area	IonScore	Exp Value
2	1125.58		Medium	SNYTSLELAK	1	1	1	P38690		0	349641	26.26	0.00496843
2	1090.55		Low	SDRPEYVPK	2	1	1	P38690		0	792463	14.51	0.157529
Charge	MH+ [Da]		A2	Sequence	# PSMs	# Proteins	# Protein Groups	Protein Group Accessions	Modifications	ΔCn	Area	IonScore	Exp Value
2	1025.61		Medium	IGGIGTVPVGR	1	1	1	P02994		0	1.15103e+06	26.79	0.00460705
2	975.551		Low	LPLQDVYK	1	1	1	P02994		0	704545	15.59	0.0980005
YML008C	ERG6	P25087	Sterol 24-C-methyltransferase OS=Saccharomyces cerevisiae (strain ATCC 204508 / S288c) GN=ERG6 PE=1 SV=4 - [ERG6_YEAST]	48.2633	3.39	1	1	1	2	872575	383	43.4033	5.77002
Charge	MH+ [Da]		A2	Sequence	# PSMs	# Proteins	# Protein Groups	Protein Group Accessions	Modifications	ΔCn	Area	IonScore	Exp Value
2	1556.82		High	YVQNLANLATFFR	2	1	1	P25087		0	872575	46.63	6.73537e-05
YKR059W	TIF1	A6ZQJ1	ATP-dependent RNA helicase eIF4A OS=Saccharomyces cerevisiae (strain YJM789) GN=TIF1 PE=3 SV=1 - [IF4A_YEAS7]	42.4952	2.78	1	1	1	2	1.26856e+06	395	44.669	5.12256
Charge	MH+ [Da]		A2	Sequence	# PSMs	# Proteins	# Protein Groups	Protein Group Accessions	Modifications	ΔCn	Area	IonScore	Exp Value
2	1112.61		High	DAQIVVGTPGR	2	1	1	A6ZQJ1		0	1.26856e+06	35.54	0.000726061
YDL055C	PSA1	P41940	Mannose-1-phosphate guanyltransferase OS=Saccharomyces cerevisiae (strain ATCC 204508 / S288c) GN=PSA1 PE=1 SV=2 - [MPG1_YEAST]	109.052	4.16	1	1	1	2	353807	361	39.541	6.34131
Charge	MH+ [Da]		A2	Sequence	# PSMs	# Proteins	# Protein Groups	Protein Group Accessions	Modifications	ΔCn	Area	IonScore	Exp Value
2	1640.89		High	DFLSGTVLYLNSLAK	2	1	1	P41940		0	353807	71.61	2.03621e-07
YIL136W	OM45	P16547	Mitochondrial outer membrane protein OM45 OS=Saccharomyces cerevisiae (strain ATCC 204508 / S288c) GN=OM45 PE=1 SV=2 - [OM45_YEAST]	34.51	5.85	1	1	2	2	1.27677e+06	393	44.5535	8.5874
Charge	MH+ [Da]		A2	Sequence	# PSMs	# Proteins	# Protein Groups	Protein Group Accessions	Modifications	ΔCn	Area	IonScore	Exp Value
2	1433.63		High	NNTGDANTEEAAAR	1	1	1	P16547		0	299944	34.51	0.000460197
2	930.524		Low	DALLGVSQK	1	1	1	P16547		0.8039	2.2536e+06	10.09	0.411386
YGR086C	PIL1	P53252	Sphingolipid long chain base-responsive protein PIL1 OS=Saccharomyces cerevisiae (strain ATCC 204508 / S288c) GN=PIL1 PE=1 SV=1 - [PIL1_YEAST]	37.8094	6.49	1	2	2	2	439089	339	38.3261	4.62744
Charge	MH+ [Da]		A2	Sequence	# PSMs	# Proteins	# Protein Groups	Protein Group Accessions	Modifications	ΔCn	Area	IonScore	Exp Value
2	1087.54		High	DIEGSVQPSR	1	1	1	P53252		0	0	29.36	0.00156435
2	1162.58		Medium	SAAGAFGPELSR	1	1	1	P53252		0	439089	28.49	0.00693739
YGR234W	YHB1	P39676	Flavohemoprotein OS=Saccharomyces cerevisiae (strain ATCC 204508 / S288c) GN=YHB1 PE=1 SV=2 - [FHP_YEAST]	26.98	3.76	1	1	1	1	895544	399	44.6181	6.27783
50 KDa
Systematic name	SGD	Accession	Description	Score	Coverage	# Proteins	# Unique Peptides	# Peptides	# PSMs	Area	# AAs	MW [kDa]	calc. pI
YHR174W	ENO2	P00925	Enolase 2 OS=Saccharomyces cerevisiae (strain ATCC 204508 / S288c) GN=ENO2 PE=1 SV=2 - [ENO2_YEAST]	2169.72	65.68	1	13	25	82	1.4021e+08	437	46.885	5.99854
Charge	MH+ [Da]		A2	Sequence	# PSMs	# Proteins	# Protein Groups	Protein Group Accessions	Modifications	ΔCn	Area	IonScore	Exp Value
2	1854.99		High	TAGIQIVADDLTVTNPAR	4	1	1	P00925		0	1.40932e+08	134.56	1.45227e-13
2	1821.92		High	SGETEDTFIADLVVGLR	4	2	2	P00924;P00925		0	9.32674e+07	130.15	3.57439e-13
2	1578.8		High	AVDDFLLSLDGTANK	4	2	2	P00925;P00924		0	8.38704e+07	102.89	2.3389e-10
2	1840.92		High	SIVPSGASTGVHEALEMR	3	2	2	P00924;P00925		0	8.9117e+07	100.74	2.23484e-10
2	1416.72		High	GNPTVEVELTTEK	2	2	2	P00924;P00925		0	1.11332e+08	96.45	8.94535e-10
2	1945.03		High	GVMNAVNNVNNVIAAAFVK	4	1	1	P00925		0	2.38871e+07	77.47	4.83464e-08
2	1856.91		High	SIVPSGASTGVHEALEmR	3	2	2	P00924;P00925	M17(Oxida)	0	2.03269e+07	75.62	5.62023e-08
2	1373.64		High	IGLDcASSEFFK	2	2	2	P00924;P00925	C5(Carba)	0	1.64525e+07	72.91	8.95443e-08
2	1414.78		High	LGANAILGVSMAAAR	2	1	1	P00925		0	46089901	70.22	4.42031e-07
2	1961.02		High	GVmNAVNNVNNVIAAAFVK	4	1	1	P00925	M3(Oxida)	0	6.17139e+06	69.77	3.32132e-07
2	1444.66		High	AVYAGENFHHGDK	3	1	1	P00925		0	8.0356e+06	68.08	1.55597e-07
2	1557.74		High	AVYAGENFHHGDKL	4	1	1	P00925		0	4.35673e+07	64.37	1.06022e-06
2	1430.78		High	LGANAILGVSmAAAR	4	1	1	P00925	M11(Oxida)	0	2.96428e+07	63.98	1.73976e-06
2	1470.67		High	YDLDFKNPESDK	4	1	1	P00925		0	5.04568e+06	63.1	7.83646e-07
2	814.503		High	AADALLLK	3	2	2	P00924;P00925		0	5.57646e+07	58.83	3.2075e-06
3	3257.61		High	YGASAGNVGDEGGVAPNIQTAEEALDLIVDAIK	2	2	2	P00924;P00925		0	1.37535e+06	57.5	4.4457e-06
2	1288.71		High	VNQIGTLSESIK	3	2	2	P00924;P00925		0	1.68367e+08	55.95	1.2959e-05
2	932.457		High	IEEELGDK	2	1	1	P00925		0	8.28829e+07	50.77	2.38696e-05
2	1893.92		High	WLTGVELADMYHSLMK	4	1	1	P00925		0	4.70832e+06	48.06	4.84576e-05
3	1629.91		High	SKLGANAILGVSMAAAR	2	1	1	P00925		0	1.92005e+06	44.85	0.000116206
2	1159.61		High	IGSEVYHNLK	2	2	2	P00924;P00925		0	1.10353e+08	41.35	0.000274809
3	1846.87		High	AAQDSFAANWGVMVSHR	2	1	1	P00925		0	2.84976e+06	37.8	0.000539366
2	1100.53		High	DGKYDLDFK	2	2	2	P00924;P00925		0	4.68096e+06	36.23	0.000345436
2	1497.8		High	NVPLYQHLADLSK	2	1	1	P00925		0	7.29411e+07	36.23	0.00101249
2	825.392		High	TFAEAMR	3	1	1	P00925		0	6.85977e+07	30.33	0.00222439
3	2328.11		Medium	SIVPSGASTGVHEALEMRDEDK	2	1	1	P00925		0	9.92639e+06	26.71	0.00415944
2	942.597		High	KAADALLLK	1	2	2	P00924;P00925		0	0	25.1	0.0041719
2	800.382		High	YDLDFK	2	2	2	P00924;P00925		0	1.59196e+07	24.57	0.00348313
2	841.387		Low	TFAEAmR	2	1	1	P00925	M6(Oxida)	0	2.24056e+07	16.95	0.0353214
3	1909.92		Low	WLTGVELADMYHSLmK	1	1	1	P00925	M15(Oxida)	0	992539	10.13	0.373646
Charge	MH+ [Da]		A2	Sequence	# PSMs	# Proteins	# Protein Groups	Protein Group Accessions	Modifications	ΔCn	Area	IonScore	Exp Value
2	1832.84		High	MFILDEADEMLSSGFK	2	1	1	A6ZQJ1		0	1.01666e+07	123.04	6.704e-13
2	2111.96		High	sEGITDIEESQIQTNYDK	2	1	1	A6ZQJ1	N-Term(Acety)	0	4.95185e+06	121.59	1.17882e-12
2	1692.83		High	GVAINFVTNEDVGAMR	2	1	1	A6ZQJ1		0	1.23113e+07	96.62	7.94864e-10
2	1784.86		High	GVFGYGFEEPSAIQQR	2	1	1	A6ZQJ1		0	2.27095e+07	79.5	3.19775e-08
2	1753.87		High	FTVSAIYSDLPQQER	2	1	1	A6ZQJ1		0	2.3274e+07	76.64	9.86305e-08
2	2086.11		High	GIDVQQVSLVINYDLPANK	3	1	1	A6ZQJ1		0	1.06439e+07	76.47	1.1722e-07
2	1114.68		High	ILISTDLLAR	2	1	1	A6ZQJ1		0	4.88425e+07	62.37	1.07194e-06
2	1509.69		High	FDDMELDENLLR	2	1	1	A6ZQJ1		0	5.7457e+06	61.67	1.02115e-06
2	1168.65		High	APQALMLAPTR	2	1	1	A6ZQJ1		0	1.99727e+07	60.81	2.73851e-06
2	2136.1		High	AIMPIIEGHDVLAQAQSGTGK	4	1	1	A6ZQJ1		0	2.98134e+07	59.95	3.64169e-06
2	1576.71		High	QFYVNVEEEEYK	2	1	1	A6ZQJ1		0	2.53312e+06	54.6	3.45915e-06
2	1164.64		High	TGTFSIAALQR	2	1	1	A6ZQJ1		0	2.73216e+07	48.82	5.83929e-05
2	1112.61		High	DAQIVVGTPGR	2	1	1	A6ZQJ1		0	6.69379e+07	47.58	4.27726e-05
2	1145.64		High	KDELTLEGIK	2	1	1	A6ZQJ1		0	2.52548e+07	46.81	7.39994e-05
3	1917.91		High	VHAcIGGTSFVEDAEGLR	2	1	1	A6ZQJ1	C4(Carba)	0	1.08118e+07	40.95	0.000345516
2	891.468		High	VFDNIQR	2	1	1	A6ZQJ1		0	5.30968e+07	38.14	0.000798001
2	947.54		High	KVEELTTK	2	1	1	A6ZQJ1		0	1.42209e+07	35.52	0.00123439
3	1820.93		High	KGVAINFVTNEDVGAMR	2	1	1	A6ZQJ1		0	2.48113e+06	34.08	0.00156336
2	942.561		High	ELALQIQK	2	1	1	A6ZQJ1		0	3.78902e+07	31.94	0.00140742
2	1374.73		Medium	VVMALAFHMDIK	1	1	1	A6ZQJ1		0	1.57779e+06	27.91	0.00687684
2	831.411		Medium	ENYIHR	3	1	1	A6ZQJ1		0	3.18908e+07	24.11	0.0104801
2	1017.55		Medium	DELTLEGIK	1	1	1	A6ZQJ1		0	4.56785e+06	23.78	0.0125638
2	819.445		Low	VEELTTK	2	1	1	A6ZQJ1		0	3.53351e+06	16.53	0.130064
3	2152.1		Low	AImPIIEGHDVLAQAQSGTGK	1	1	1	A6ZQJ1	M3(Oxida)	0	5720419	12.65	0.181989
YGR254W	ENO1	P00924	Enolase 1 OS=Saccharomyces cerevisiae (strain ATCC 204508 / S288c) GN=ENO1 PE=1 SV=3 - [ENO1_YEAST]	1238.23	43.94	1	3	15	37	1.30017e+08	437	46.7873	6.62451
Charge	MH+ [Da]		A2	Sequence	# PSMs	# Proteins	# Protein Groups	Protein Group Accessions	Modifications	ΔCn	Area	IonScore	Exp Value
2	1821.92		High	SGETEDTFIADLVVGLR	4	2	2	P00924;P00925		0	9.32674e+07	130.15	3.57439e-13
2	1578.8		High	AVDDFLISLDGTANK	4	2	2	P00925;P00924		0	8.38704e+07	102.89	2.3389e-10
2	1840.92		High	SIVPSGASTGVHEALEMR	3	2	2	P00924;P00925		0	8.9117e+07	100.74	2.23484e-10
2	1416.72		High	GNPTVEVELTTEK	2	2	2	P00924;P00925		0	1.11332e+08	96.45	8.94535e-10
2	1856.91		High	SIVPSGASTGVHEALEmR	3	2	2	P00924;P00925	M17(Oxida)	0	2.03269e+07	75.62	5.62023e-08
2	1373.64		High	IGLDcASSEFFK	2	2	2	P00924;P00925	C5(Carba)	0	1.64525e+07	72.91	8.95443e-08
2	814.503		High	AADALLLK	3	2	2	P00924;P00925		0	5.57646e+07	58.83	3.2075e-06
3	3257.61		High	YGASAGNVGDEGGVAPNIQTAEEALDLIVDAIK	2	2	2	P00924;P00925		0	1.37535e+06	57.5	4.4457e-06
2	1288.71		High	VNQIGTLSESIK	3	2	2	P00924;P00925		0	1.68367e+08	55.95	1.2959e-05
2	1755.94		High	TAGIQIVADDLTVTNPK	1	1	1	P00924		0	3.54649e+06	53.05	1.41203e-05
2	1286.71		High	NVNDVIAPAFVK	2	1	1	P00924		0	2.96068e+06	41.58	0.000267584
2	1159.61		High	IGSEVYHNLK	2	2	2	P00924;P00925		0	1.10353e+08	41.35	0.000274809
2	1100.53		High	DGKYDLDFK	2	2	2	P00924;P00925		0	4.68096e+06	36.23	0.000345436
2	1412.82		High	LGANAILGVSLAASR	1	1	1	P00924		0	2180393	34.2	0.000589294
2	942.597		High	KAADALLLK	1	2	2	P00924;P00925		0	0	25.1	0.0041719
2	800.382		High	YDLDFK	2	2	2	P00924;P00925		0	1.59196e+07	24.57	0.00348313
YJL146W	IDS2	P46958	IME2-dependent-signaling protein OS=Saccharomyces cerevisiae (strain ATCC 204508 / S288c) GN=IDS2 PE=1 SV=1 - [IDS2_YEAST]	675.324	34.33	1	12	12	31	2.29273e+07	469	53.1832	4.86865
Charge	MH+ [Da]		A2	Sequence	# PSMs	# Proteins	# Protein Groups	Protein Group Accessions	Modifications	ΔCn	Area	IonScore	Exp Value
2	2386.05		High	SSFSGASSNEPTNSPGDFLNQSR	4	1	1	P46958		0	2.59739e+07	110.92	8.07179e-12
2	2158.04		High	ESVSDILNDLTLGSPEPSER	2	1	1	P46958		0	7.63067e+06	80.75	1.93521e-08
2	1270.72		High	LFLFFSLIDR	2	1	1	P46958		0	531123	59.98	2.51154e-06
2	2325.13		High	WSYIDSVGYcAVPIASVPANR	2	1	1	P46958	C10(Carba)	0	1.88783e+06	52.83	1.56358e-05
2	1622.75		High	SMFHQMNDLQIMK	4	1	1	P46958		0	6.44529e+06	47.96	2.1594e-05
2	1231.64		High	SSIQDVQWIR	2	1	1	P46958		0	4.84167e+06	43.66	0.000230332
2	1798.78		High	EYFTIYGNDFEGESK	2	1	1	P46958		0	6.20626e+06	37.16	0.000191854
2	1157.58		High	QNYIAAGQHR	2	1	1	P46958		0	1.96023e+07	35.5	0.000775055
2	1527.7		High	SDQQQQDYQLFK	2	1	1	P46958		0	1.27131e+06	33.72	0.000721853
2	1309.71		High	QPSVDVPPLTTR	2	1	1	P46958		0	2.32057e+07	32.37	0.00165137
2	941.557		High	ILKPWER	2	1	1	P46958		0	7.26825e+06	27.06	0.0034438
2	911.459		Medium	LYGSSQTR	2	1	1	P46958		0	3.42286e+06	24	0.00836025
2	1638.74		Medium	SMFHQMNDLQImK	3	1	1	P46958	M12(Oxida)	0	1.67049e+06	22.81	0.0107338
YPR080W	TEF1	P02994	Elongation factor 1-alpha OS=Saccharomyces cerevisiae (strain ATCC 204508 / S288c) GN=TEF1 PE=1 SV=1 - [EF1A_YEAST]	691.625	40.61	1	12	13	27	4.77336e+07	458	50.0012	9.0415
Charge	MH+ [Da]		A2	Sequence	# PSMs	# Proteins	# Protein Groups	Protein Group Accessions	Modifications	ΔCn	Area	IonScore	Exp Value
2	1560.85		High	SHINVVVIGHVDSGK	4	1	1	P02994		0	1.76437e+07	82.24	1.7314e-08
2	1025.61		High	IGGIGTVPVGR	2	1	1	P02994		0	5.81347e+07	75	6.95701e-08
3	1355.7		High	YQVTVIDAPGHR	4	1	1	P02994		0	4.06819e+07	64.33	1.19918e-06
3	2550.2		High	SVEMHHEQLEQGVPGDNVGFNVK	2	1	1	P02994		0	1.25938e+07	58.59	2.97467e-06
2	1326.75		High	EHALLAFTLGVR	2	1	1	P02994		0	2.94427e+06	58.26	2.91095e-06
2	975.551		High	LPLQDVYK	2	1	1	P02994		0	4.43843e+07	51.26	2.656e-05
3	2363.29		High	TLLEAIDAIEQPSRPTDKPLR	2	1	1	P02994		0	2.26302e+07	47.21	4.65764e-05
3	2430.33		High	VETGVIKPGMVVTFAPAGVTTEVK	2	1	1	P02994		0	2.50375e+07	43.47	9.89516e-05
2	893.46		High	FDELLEK	2	1	1	P02994		0	1.76166e+07	35.9	0.00106671
2	838.431		High	ETSNFIK	2	1	1	P02994		0	2.43679e+07	29.37	0.00323711
2	884.556		High	QLIVAVNK	1	1	1	P02994		0	1.25214e+07	27.99	0.00182683
3	2923.45		Medium	NMITGTSQADcAILIIAGGVGEFEAGISK	1	1	1	P02994	C11(Carba)	0	272543	26.39	0.00631441
2	914.566		Low	QTVAVGVIK	1	1	1	P02994		0	1.40201e+07	15.26	0.0580811
YDR502C	SAM2	P19358	S-adenosylmethionine synthase 2 OS=Saccharomyces cerevisiae (strain ATCC 204508 / S288c) GN=SAM2 PE=1 SV=3 - [METK2_YEAST]	576.145	45.57	1	3	13	26	1.87619e+07	384	42.2294	5.37646
Charge	MH+ [Da]		A2	Sequence	# PSMs	# Proteins	# Protein Groups	Protein Group Accessions	Modifications	ΔCn	Area	IonScore	Exp Value
2	1812.91		High	IIVDAYGGASSVGGGAFSGK	2	2	2	P10659;P19358		0	3.64719e+06	81.42	2.81232e-08
2	1427.72		High	TGMIMVFGEITTK	2	2	2	P10659;P19358		0	1.6223e+06	68.37	4.00251e-07
2	1444.75		High	FVIGGPQGDAGLTGR	2	2	2	P10659;P19358		0	1.96714e+07	68.29	4.0028e-07
2	1525.68		High	TQVTVEYEDDNGR	2	1	1	P19358		0	3.30362e+06	63.19	4.78597e-07
2	992.465		High	LNMAMADAR	2	2	2	P10659;P19358		0	4377969	56.85	4.44057e-06
2	1750.83		High	TFLFTSESVGEGHPDK	2	1	1	P19358		0	1.75938e+06	52.1	1.51066e-05
2	1034.56		High	LDYQQIVR	2	1	1	P19358		0	9.07933e+06	49.19	5.60342e-05
2	1257.73		High	NFDLRPGVLVK	2	2	2	P10659;P19358		0	7.39435e+06	46.92	5.99545e-05
2	967.499		High	YFIQPSGR	1	2	2	P10659;P19358		0	1.00397e+07	36.2	0.000743638
2	1024.46		High	LNmAmADAR	2	2	2	P10659;P19358	M3(Oxida); M5(Oxida)	0	525914	26.12	0.00243764
3	2613.3		Low	TcNVLVAIEQQSPDIAQGLHYEK	1	1	1	P19358	C2(Carba)	0	1.54661e+06	20.01	0.0384115
2	1008.46		Low	LNMAmADAR	2	2	2	P10659;P19358	M5(Oxida)	0	767684	19.73	0.0164942
3	2310.2		Low	RIDTVVISAQHADEISTADLR	1	1	1	P19358		0	1.65923e+06	19.01	0.0477291
3	1201.69		Low	TQLQKDIVEK	2	1	1	P19358		0.1176	2.65747e+07	14.55	0.121009
2	965.424		Low	DMLDENTK	1	2	2	P10659;P19358		0	3.6089e+06	10.05	0.0986211
YLR180W	SAM1	P10659	S-adenosylmethionine synthase 1 OS=Saccharomyces cerevisiae (strain ATCC 204508 / S288c) GN=SAM1 PE=1 SV=2 - [METK1_YEAST]	499.68	26.96	1	2	9	20	1.23685e+07	382	41.7921	5.22412
Charge	MH+ [Da]		A2	Sequence	# PSMs	# Proteins	# Protein Groups	Protein Group Accessions	Modifications	ΔCn	Area	IonScore	Exp Value
2	1812.91		High	IIVDAYGGASSVGGGAFSGK	2	2	2	P10659;P19358		0	3.64719e+06	81.42	2.81232e-08
2	1261.65		High	SDEEIIDIISK	2	1	1	P10659		0	1.83933e+06	73.44	2.10597e-07
2	1427.72		High	TGMIMVFGEITTK	2	2	2	P10659;P19358		0	1.6223e+06	68.37	4.00251e-07
2	1444.75		High	FVIGGPQGDAGLTGR	2	2	2	P10659;P19358		0	1.96714e+07	68.29	4.0028e-07
2	992.465		High	LNMAMADAR	2	2	2	P10659;P19358		0	4377969	56.85	4.44057e-06
2	1257.73		High	NFDLRPGVLVK	2	2	2	P10659;P19358		0	7.39435e+06	46.92	5.99545e-05
2	967.499		High	YFIQPSGR	1	2	2	P10659;P19358		0	1.00397e+07	36.2	0.000743638
2	967.51		Medium	TQVTVEYK	2	1	1	P10659		0	2.86763e+06	29.36	0.00457717
2	1024.46		High	LNmAmADAR	2	2	2	P10659;P19358	M3(Oxida); M5(Oxida)	0	525914	26.12	0.00243764
2	1008.46		Low	LNMAmADAR	2	2	2	P10659;P19358	M5(Oxida)	0	767684	19.73	0.0164942
2	965.424		Low	DMLDENTK	1	2	2	P10659;P19358		0	3.6089e+06	10.05	0.0986211
YDL131W	LYS21	Q12122	Homocitrate synthase, mitochondrial OS=Saccharomyces cerevisiae (strain ATCC 204508 / S288c) GN=LYS21 PE=1 SV=1 - [HOSM_YEAST]	283.183	18.64	2	6	7	14	4.13881e+06	440	48.5639	6.30322
Charge	MH+ [Da]		A2	Sequence	# PSMs	# Proteins	# Protein Groups	Protein Group Accessions	Modifications	ΔCn	Area	IonScore	Exp Value
2	1270.73		High	LIDVSVLGIGER	2	2	1	Q12122		0	1.37738e+06	70.89	1.54794e-07
2	1628.85		High	VDQLNLNLTDDQIK	2	2	1	Q12122		0	3.67497e+06	58.17	5.10558e-06
2	1292.71		High	SDLVDLLNIYK	2	2	1	Q12122		0	2.66057e+06	49.45	3.85904e-05
2	974.422		High	FSSEDSFR	2	2	1	Q12122		0	5.77869e+06	40.97	7.9794e-05
2	1120.62		Medium	SAVEVIEFVK	2	2	1	Q12122		0	2.96277e+06	27.92	0.00411661
2	1134.6		Medium	MIVAAPDYVR	2	1	1	Q12122		0	2.38281e+06	25.53	0.0131552
2	1150.59		Low	mIVAAPDYVR	1	1	1	Q12122	M1(Oxida)	0	522306	19.24	0.0559884
3	1882.03		Low	LGDVRPLNIDDVDSIIK	1	1	1	Q12122		0	719101	18.44	0.04583
YKL081W	TEF4	P36008	Elongation factor 1-gamma 2 OS=Saccharomyces cerevisiae (strain ATCC 204508 / S288c) GN=TEF4 PE=1 SV=1 - [EF1G2_YEAST]	153.29	15.78	1	4	6	9	2.78621e+06	412	46.4909	7.86963
Charge	MH+ [Da]		A2	Sequence	# PSMs	# Proteins	# Protein Groups	Protein Group Accessions	Modifications	ΔCn	Area	IonScore	Exp Value
2	1923		High	IVDLEQSSEFASLFPLK	2	1	1	P36008		0	2.18629e+06	58.49	4.24738e-06
2	1204.63		High	IDNLAAVFDAR	1	1	1	P36008		0	1.52219e+06	52.1	3.17546e-05
2	1405.7		High	NYASEALISYFK	2	1	1	P36008		0	1640638	46.89	5.83237e-05
2	1093.57		High	sQGTLYINR	2	1	1	P36008	N-Term(Acety)	0	2.08397e+06	31.31	0.00288446
2	864.494		Low	HPLEALGK	1	1	1	P36008		0	1.75062e+06	15.18	0.0940506
2	989.537		Low	AKHPHLMR	1	1	1	P36008		0	4.08837e+06	14.49	0.167147
Charge	MH+ [Da]		A2	Sequence	# PSMs	# Proteins	# Protein Groups	Protein Group Accessions	Modifications	ΔCn	Area	IonScore	Exp Value
2	1572.88		High	VNPIATILSAAMMLK	2	1	1	P04173		0	686379	95.79	7.11809e-10
3	2997.48		High	FDFENHLIGGAAIDATGVPLPDEALEASK	2	1	1	P04173		0	1.3679e+07	50.71	3.09951e-05
2	1099.6		High	LSLNLPEEGK	2	1	1	P04173		0	1.17797e+06	38.71	0.000403758
2	1082.59		High	ELVGGIYFGK	2	1	1	P04173		0	751106	35.76	0.000411464
2	1295.77		Medium	KADAVLLGAVGGPK	1	1	1	P04173		0	566857	20.93	0.00805323
YOR063W	RPL3	P14126	60S ribosomal protein L3 OS=Saccharomyces cerevisiae (strain ATCC 204508 / S288c) GN=RPL3 PE=1 SV=4 - [RL3_YEAST]	138.402	10.59	1	5	5	9	3.8941e+06	387	43.7304	10.2866
Charge	MH+ [Da]		A2	Sequence	# PSMs	# Proteins	# Protein Groups	Protein Group Accessions	Modifications	ΔCn	Area	IonScore	Exp Value
2	1079.51		High	YAQDGAGIER	2	1	1	P14126		0	3.70323e+06	53.58	1.27174e-05
2	848.466		High	AGMTTIVR	2	1	1	P14126		0	1.9183e+06	40.06	0.000512865
2	965.589		High	VLVHTQIR	2	1	1	P14126		0	4.06313e+06	27.31	0.0018534
2	820.419		Medium	FQTPAEK	2	1	1	P14126		0	3.91592e+06	24.33	0.0140211
2	941.468		Medium	SLYTNTSR	1	1	1	P14126		0	2.73333e+06	22.48	0.0101689
YJR121W	ATP2	P00830	ATP synthase subunit beta, mitochondrial OS=Saccharomyces cerevisiae (strain ATCC 204508 / S288c) GN=ATP2 PE=1 SV=2 - [ATPB_YEAST]	124.229	12.33	1	4	5	8	1.13262e+06	511	54.7599	5.70654
Charge	MH+ [Da]		A2	Sequence	# PSMs	# Proteins	# Protein Groups	Protein Group Accessions	Modifications	ΔCn	Area	IonScore	Exp Value
2	1502.86		High	TVFIQELINNIAK	1	1	1	P00830		0	1.20528e+06	68.62	3.84732e-07
2	1453.81		High	VALTGLTIAEYFR	2	1	1	P00830		0	583117	51.01	2.29825e-05
2	975.561		High	IGLFGGAGVGK	2	1	1	P00830		0	955457	29.81	0.00370876
2	1109.58		Medium	VQETLQTYK	2	1	1	P00830		0	1.23712e+06	26.57	0.00517688
2	1773.92		Low	GISELGIYPAVDPLDSK	1	1	1	P00830		0	561240	13.84	0.204459
YMR235C	RNA1	P11745	Ran GTPase-activating protein 1 OS=Saccharomyces cerevisiae (strain ATCC 204508 / S288c) GN=RNA1 PE=1 SV=2 - [RNA1_YEAST]	150.054	13.76	1	4	5	8	2.66599e+06	407	45.7874	4.61475
Charge	MH+ [Da]		A2	Sequence	# PSMs	# Proteins	# Protein Groups	Protein Group Accessions	Modifications	ΔCn	Area	IonScore	Exp Value
2	1742.86		High	ESLVEVNFADLYTSR	1	1	1	P11745		0	1.15189e+06	80.32	3.20493e-08
2	1663.85		High	NLEILDLQDNTFTK	1	1	1	P11745		0	1.07264e+06	43.08	0.00024602
2	1116.61		High	LVDEVVDSLK	2	1	1	P11745		0	3.05802e+06	38.79	0.000416208
2	852.529		High	HASLILAK	2	1	1	P11745		0	3.78805e+06	38.62	0.000137079
2	1090.53		Low	cIAENTQVR	2	1	1	P11745	C1(Carba)	0	487203	19.46	0.0447298
YER043C	SAH1	P39954	Adenosylhomocysteinase OS=Saccharomyces cerevisiae (strain ATCC 204508 / S288c) GN=SAH1 PE=1 SV=1 - [SAHH_YEAST]	119.843	12.47	1	3	6	8	1.4273e+06	449	49.094	6.23975
Charge	MH+ [Da]		A2	Sequence	# PSMs	# Proteins	# Protein Groups	Protein Group Accessions	Modifications	ΔCn	Area	IonScore	Exp Value
2	1133.63		High	IADISLAAFGR	1	1	1	P39954		0	630779	56.96	7.24941e-06
2	1134.62		High	VAVVAGYGDVGK	2	1	1	P39954		0	1.35698e+06	53.88	1.73936e-05
2	801.424		Medium	HIEFQK	2	1	1	P39954		0	1.79251e+06	24.4	0.00562771
2	990.525		Low	AYGDVQPLK	1	1	1	P39954		0	1.1324e+06	18.9	0.106925
2	1012.57		Low	FHLGNLGVR	1	1	1	P39954		0	1.0622e+06	14.98	0.0714797
2	992.6		Low	HVILLANGR	1	1	1	P39954		0	976922	14.44	0.0358897
YCR012W	PGK1	P00560	Phosphoglycerate kinase OS=Saccharomyces cerevisiae (strain ATCC 204508 / S288c) GN=PGK1 PE=1 SV=2 - [PGK_YEAST]	59.6769	6.25	1	2	3	6	664662	416	44.7108	7.60596
Charge	MH+ [Da]		A2	Sequence	# PSMs	# Proteins	# Protein Groups	Protein Group Accessions	Modifications	ΔCn	Area	IonScore	Exp Value
2	1119.51		High	YHIEEEGSR	2	1	1	P00560		0	735466	35.96	0.000252912
2	1030.58		High	LSVQDLDLK	2	1	1	P00560		0	542034	30.49	0.0030819
2	848.487		Low	AAGFLLEK	2	1	1	P00560		0	716486	21.9	0.0206609
Charge	MH+ [Da]		A2	Sequence	# PSMs	# Proteins	# Protein Groups	Protein Group Accessions	Modifications	ΔCn	Area	IonScore	Exp Value
2	1096.61		High	DLSLLGSHVR	2	1	1	P17255		0	1.85564e+06	51.48	1.35131e-05
2	830.473		Low	DGLVSLAR	2	1	1	P17255		0	988629	26.09	0.0191909
2	1134.54		Medium	SYPISEGPER	2	1	1	P17255		0	1.07886e+06	25.43	0.0048691
YHR107C	CDC12	P32468	Cell division control protein 12 OS=Saccharomyces cerevisiae (strain ATCC 204508 / S288c) GN=CDC12 PE=1 SV=1 - [CDC12_YEAST]	74.8958	8.85	1	3	3	5	460451	407	46.6392	7.98682
Charge	MH+ [Da]		A2	Sequence	# PSMs	# Proteins	# Protein Groups	Protein Group Accessions	Modifications	ΔCn	Area	IonScore	Exp Value
2	1525.86		High	TTFINTLFQTVLK	2	1	1	P32468		0	254204	35.27	0.000742917
2	1397.64		High	SGSNPDSAAVEHAR	1	1	1	P32468		0	557277	33.43	0.000452866
2	938.601		High	ANLIPVIAK	2	1	1	P32468		0	569873	32.17	0.000605299
YPL048W	CAM1	P29547	Elongation factor 1-gamma 1 OS=Saccharomyces cerevisiae (strain ATCC 204508 / S288c) GN=CAM1 PE=1 SV=2 - [EF1G1_YEAST]	37.9968	7.71	1	2	3	5	952991	415	47.0581	8.38232
Charge	MH+ [Da]		A2	Sequence	# PSMs	# Proteins	# Protein Groups	Protein Group Accessions	Modifications	ΔCn	Area	IonScore	Exp Value
2	1374.7		High	VVTPDAAAEQFAR	2	1	1	P29547		0	1.63224e+06	34.82	0.00125252
2	1005.54		Low	IVDIFENR	2	1	1	P29547		0	831728	22.27	0.0269781
2	1137.51		Medium	SVDSAMDAVDK	1	1	1	P29547		0	395004	20.52	0.00887156
YLR058C	SHM2	P37291	Serine hydroxymethyltransferase, cytosolic OS=Saccharomyces cerevisiae (strain ATCC 204508 / S288c) GN=SHM2 PE=1 SV=2 - [GLYC_YEAST]	37.1387	8.1	1	2	4	5	916140	469	52.1856	7.43018
Charge	MH+ [Da]		A2	Sequence	# PSMs	# Proteins	# Protein Groups	Protein Group Accessions	Modifications	ΔCn	Area	IonScore	Exp Value
2	999.454		High	YSEGYPGAR	1	1	1	P37291		0	461618	32.07	0.000619398
2	1572.84		Medium	AVEFAQQVQQSLPK	1	1	1	P37291		0	1.04354e+06	25.5	0.00915974
2	877.515		Low	IVQYINK	2	1	1	P37291		0	947459	21.18	0.0198141
2	914.472		Low	AFHVTPDK	1	1	1	P37291		0	757419	14.23	0.067963
YNL064C	YDJ1	P25491	Mitochondrial protein import protein MAS5 OS=Saccharomyces cerevisiae (strain ATCC 204508 / S288c) GN=YDJ1 PE=1 SV=1 - [MAS5_YEAST]	49.1126	8.8	1	2	3	5	1.30621e+06	409	44.6425	6.30322
Charge	MH+ [Da]		A2	Sequence	# PSMs	# Proteins	# Protein Groups	Protein Group Accessions	Modifications	ΔCn	Area	IonScore	Exp Value
2	1394.78		High	VGIVPGEVIAPGMR	2	1	1	P25491		0	2.07443e+06	33.7	0.00125841
2	1097.6		High	YGGYGNLIIK	2	1	1	P25491		0	1.07406e+06	32.72	0.000988944
2	1418.71		Low	HEISASLEELYK	1	1	1	P25491		0	770131	15.41	0.106464
Charge	MH+ [Da]		A2	Sequence	# PSMs	# Proteins	# Protein Groups	Protein Group Accessions	Modifications	ΔCn	Area	IonScore	Exp Value
2	856.526		Medium	IKETLPR	4	1	1	Q04839		0	8.19621e+09	23.38	0.0135463
YGR187C	HGH1	P48362	FAM203 family protein HGH1 OS=Saccharomyces cerevisiae (strain ATCC 204508 / S288c) GN=HGH1 PE=1 SV=2 - [HGH1_YEAST]	42.18	6.6	1	1	3	4	589975	394	44.9229	4.729
Charge	MH+ [Da]		A2	Sequence	# PSMs	# Proteins	# Protein Groups	Protein Group Accessions	Modifications	ΔCn	Area	IonScore	Exp Value
2	1170.67		High	DDGILAVLNIK	2	1	1	P48362		0	453284	42.18	0.000102908
2	876.48		Low	IVNMLMR	1	1	1	P48362		0	280034	18.98	0.0657663
2	804.446		Low	EGVASTIK	1	1	1	P48362		0.0588	1.03661e+06	15.94	0.131162
YMR243C	ZRC1	P20107	Zinc/cadmium resistance protein OS=Saccharomyces cerevisiae (strain ATCC 204508 / S288c) GN=ZRC1 PE=1 SV=2 - [ZRC1_YEAST]	31.89	5.66	1	1	2	4	2.96817e+06	442	48.3147	6.354
Charge	MH+ [Da]		A2	Sequence	# PSMs	# Proteins	# Protein Groups	Protein Group Accessions	Modifications	ΔCn	Area	IonScore	Exp Value
2	1855.02		High	ILLQATPSTISADQIQR	2	1	1	P20107		0	1.84797e+06	31.89	0.00152079
2	989.537		Low	mITGKELR	2	1	1	P20107	N-Term(Acety)	0	4.08837e+06	19.77	0.0495562
YER178W	PDA1	P16387	Pyruvate dehydrogenase E1 component subunit alpha, mitochondrial OS=Saccharomyces cerevisiae (strain ATCC 204508 / S288c) GN=PDA1 PE=1 SV=2 - [ODPA_YEAST]	39.1341	4.05	1	2	2	3	708078	420	46.3132	8.104
Charge	MH+ [Da]		A2	Sequence	# PSMs	# Proteins	# Protein Groups	Protein Group Accessions	Modifications	ΔCn	Area	IonScore	Exp Value
2	874.463		High	GTETPTLR	1	1	1	P16387		0	853489	31.03	0.00386541
2	913.419		High	YGMGTAASR	2	1	1	P16387		0	562667	28.52	0.00140272
Charge	MH+ [Da]		A2	Sequence	# PSMs	# Proteins	# Protein Groups	Protein Group Accessions	Modifications	ΔCn	Area	IonScore	Exp Value
2	1257.66		Medium	DHFINKLDAGK	2	1	1	P49017		0	9.07829e+06	25.67	0.00975669
YDL146W	LDB17	Q12342	Protein LDB17 OS=Saccharomyces cerevisiae (strain ATCC 204508 / S288c) GN=LDB17 PE=1 SV=1 - [LDB17_YEAST]	21.86	1.43	1	1	1	2	1.69652e+07	491	56.5128	5.96045
Charge	MH+ [Da]		A2	Sequence	# PSMs	# Proteins	# Protein Groups	Protein Group Accessions	Modifications	ΔCn	Area	IonScore	Exp Value
2	910.415		Medium	EYDIENK	2	1	1	Q12342		0	1.69652e+07	19.26	0.0148221
YLR303W	MET17	P06106	Protein MET17 OS=Saccharomyces cerevisiae (strain ATCC 204508 / S288c) GN=MET17 PE=1 SV=3 - [MET17_YEAST]	40.8019	2.48	1	1	1	2	832732	444	48.6417	6.43018
Charge	MH+ [Da]		A2	Sequence	# PSMs	# Proteins	# Protein Groups	Protein Group Accessions	Modifications	ΔCn	Area	IonScore	Exp Value
2	1143.64		High	LSGAQVVDNLK	2	1	1	P06106		0	832732	35.46	0.000881783
YBR177C	EHT1	P38295	Medium-chain fatty acid ethyl ester synthase/esterase 2 OS=Saccharomyces cerevisiae (strain ATCC 204508 / S288c) GN=EHT1 PE=1 SV=1 - [MCFS2_YEAST]	23.99	2	1	1	1	1	375044	451	51.223	7.79639
Charge	MH+ [Da]		A2	Sequence	# PSMs	# Proteins	# Protein Groups	Protein Group Accessions	Modifications	ΔCn	Area	IonScore	Exp Value
2	998.599		Medium	VPTLVINSR	1	1	1	P38295		0	375044	23.99	0.00837952
Charge	MH+ [Da]		A2	Sequence	# PSMs	# Proteins	# Protein Groups	Protein Group Accessions	Modifications	ΔCn	Area	IonScore	Exp Value
2	1291.65		Medium	LYDALEPSDLR	1	1	1	P53011		0	158503	25.62	0.0106921
YJR117W	STE24	P47154	CAAX prenyl protease 1 OS=Saccharomyces cerevisiae (strain ATCC 204508 / S288c) GN=STE24 PE=1 SV=1 - [STE24_YEAST]	49.64	2.43	1	1	1	1	535723	453	52.2903	7.91357
70 KDa
Systematic name	SGD	Accession	Description	Score	Coverage	# Proteins	# Unique Peptides	# Peptides	# PSMs	Area	# AAs	MW [kDa]	calc. pI
YJL146W	IDS2	P46958	IME2-dependent-signaling protein OS=Saccharomyces cerevisiae (strain ATCC 204508 / S288c) GN=IDS2 PE=1 SV=1 - [IDS2_YEAST]	4227.75	74.84	1	26	27	205	7.73256e+08	469	53.1832	4.86865
Charge	MH+ [Da]		A2	Sequence	# PSMs	# Proteins	# Protein Groups	Protein Group Accessions	Modifications	ΔCn	Area	IonScore	Exp Value
2	2386.04		High	SSFSGASSNEPTNSPGDFLNQSR	11	1	1	P46958		0	7.62232e+08	111.91	6.42643e-12
3	3918.89		High	VNYINEDLVSVNQDQSSAENYDDDPQIIILKPNR	2	1	1	P46958		0	1.13744e+08	111.61	1.41499e-11
2	2321.05		High	mDNQQESISEDITGDLAAAVR	4	1	1	P46958	N-Term(Acety); M1(Oxida)	0	5.95329e+07	101.17	8.78411e-11
2	2305.05		High	mDNQQESISEDITGDLAAAVR	4	1	1	P46958	N-Term(Acety)	0	1.89347e+08	89.16	1.88075e-09
2	2286.01		High	YSPEPATMmEGNAMNLSSLAR	12	1	1	P46958	M9(Oxida)	0	1.60893e+07	87.7	1.69824e-09
2	2158.05		High	ESVSDILNDLTLGSPEPSER	12	1	1	P46958		0	8.1197e+08	84.11	8.15116e-09
2	2802.32		High	SWSESQDNPLLLNFNNSPIGTPTDR	4	1	1	P46958		0	1.56807e+07	81.63	1.75202e-08
2	1784.84		High	EKSDQQQQDYQLFK	5	1	1	P46958		0	2.46767e+08	80.63	2.24892e-08
2	2325.13		High	WSYIDSVGYcAVPIASVPANR	5	1	1	P46958	C10(Carba)	0	2.77521e+08	75.97	7.58789e-08
2	1798.78		High	EYFTIYGNDFEGESK	7	1	1	P46958		0	3.80952e+08	74.2	3.79289e-08
3	2694.47		High	AWITILHDSSAESLQAVIVLAESLK	3	1	1	P46958		0	5.34578e+06	72.73	8.53336e-08
2	1527.71		High	SDQQQQDYQLFK	6	1	1	P46958		0	5.69773e+08	71.5	1.09732e-07
2	2270.02		High	YSPEPATMMEGNAMNLSSLAR	2	1	1	P46958		0	4.41004e+07	70.16	1.20479e-07
3	3058.57		High	NVNSQYNLWVLHSSEVNAFQLAQVGIK	3	1	1	P46958		0	8.43432e+07	62.08	2.13707e-06
2	1622.75		High	SMFHQMNDLQIMK	4	1	1	P46958		0	3.42181e+08	56.81	2.81406e-06
2	1270.72		High	LFLFFSLIDR	2	1	1	P46958		0	5.56165e+06	56.41	5.714e-06
2	911.458		High	LYGSSQTR	14	1	1	P46958		0	2042520	54.37	7.67749e-06
3	2930.42		High	KSWSESQDNPLLLNFNNSPIGTPTDR	2	1	1	P46958		0	9.01826e+06	50.8	1.91306e-05
3	1227.59		High	HHYSLGQETR	36	1	1	P46958		0	5.67366e+08	46.91	3.56482e-05
2	1954.88		High	EYFTIYGNDFEGESKR	4	1	1	P46958		0	1.75534e+07	46.91	2.03704e-05
2	941.557		High	ILKPWER	9	1	1	P46958		0	7.45566e+08	45.94	4.45695e-05
2	1157.58		High	QNYIAAGQHR	5	1	1	P46958		0	7.26392e+08	42.65	0.000149394
2	1231.64		High	SSIQDVQWIR	5	1	1	P46958		0	4.64292e+08	37.41	0.000971301
2	2302.01		High	YSPEPATmmEGNAMNLSSLAR	11	1	1	P46958	M8(Oxida); M9(Oxida)	0	3.72538e+06	34.36	0.00036557
2	1387.74		High	RSSIQDVQWIR	2	1	1	P46958		0	4.38145e+06	33.58	0.00131559
3	1654.74		High	SMFHQmNDLQImK	9	1	1	P46958	M6(Oxida); M12(Oxida)	0	1.33861e+07	30.84	0.000865345
3	1638.74		High	SMFHQmNDLQIMK	10	1	1	P46958	M6(Oxida)	0	1.41052e+08	30.68	0.00188115
3	1670.73		High	SmFHQmNDLQImK	2	1	1	P46958	M2(Oxida); M6(Oxida); M12(Oxida)	0	6.703e+06	29.75	0.00105674
2	1309.71		Medium	QPSVDVPPLTTR	2	1	1	P46958		0	0	29.46	0.00351044
2	1168.6		Medium	LYGSSQTREK	2	1	1	P46958		0	1.01133e+06	26.1	0.00490942
2	888.472		Low	WLDLWR	2	1	1	P46958		0	9.89715e+07	22.02	0.0361134
2	1167.68		Medium	LNYKIIEFK	2	1	1	P46958		0	5.04499e+06	21.83	0.00820182
2	808.406		Medium	AVAmcIK	2	1	1	P46958	M4(Oxida); C5(Carba)	0	4.33212e+07	21.61	0.014495
YAL038W	CDC19	P00549	Pyruvate kinase 1 OS=Saccharomyces cerevisiae (strain ATCC 204508 / S288c) GN=CDC19 PE=1 SV=2 - [KPYK1_YEAST]	750.137	37.6	2	15	17	35	1.68644e+07	500	54.5103	7.6792
Charge	MH+ [Da]		A2	Sequence	# PSMs	# Proteins	# Protein Groups	Protein Group Accessions	Modifications	ΔCn	Area	IonScore	Exp Value
2	1344.75		High	LTSLNVVAGSDLR	2	1	1	P00549		0	1.2797e+07	86.23	9.88663e-09
2	1724.9		High	GVNLPGTDVDLPALSEK	2	1	1	P00549		0	7.11966e+06	72.2	1.41602e-07
2	1315.76		High	AIIVLSTSGTTPR	2	1	1	P00549		0	14364272	62.37	1.73829e-06
2	1518.67		High	EPVSDWTDDVEAR	2	1	1	P00549		0	2.9117e+06	58.99	1.25884e-06
2	963.492		High	VTDGVmVAR	2	1	1	P00549	M6(Oxida)	0	2152482	58.75	5.00071e-06
2	1760.88		High	IENQQGVNNFDEILK	2	1	1	P00549		0	8.35824e+06	53.08	1.50072e-05
2	947.498		High	VTDGVMVAR	2	1	1	P00549		0	1.25532e+07	51.44	2.76351e-05
2	1227.67		High	TNNPETLVALR	2	1	1	P00549		0	1.64283e+07	49.37	2.37003e-05
2	986.588		High	TSIIGTIGPK	2	2	1	P00549		0	0	44.51	0.000159299
2	1002.56		High	TANDVLTIR	2	1	1	P00549		0	1.9572e+07	42.71	0.000243787
2	1342.7		High	KGDTYVSIQGFK	3	1	1	P00549		0	3.89042e+06	39.12	0.000342893
2	1501.83		High	YRPNcPIILVTR	4	1	1	P00549	C5(Carba)	0	6.34024e+06	34.8	0.00102651
2	822.425		High	FSHLYR	1	1	1	P00549		0	1.21648e+07	34.13	0.000985236
2	820.456		High	INFGIEK	2	1	1	P00549		0	8.8647e+06	33.18	0.0016589
2	1341.67		High	AGAGHSNTLQVSTV	2	1	1	P00549		0	1.45927e+07	33.05	0.00203135
2	931.459		Medium	IMYVDYK	1	1	1	P00549		0	4.32636e+06	20.39	0.0182823
2	859.451		Low	EVLGEQGK	1	1	1	P00549		0	6.26226e+06	17.61	0.0424782
3	1499.64		Low	MNFSHGSYEYHK	1	1	1	P00549		0	1.01227e+07	12.49	0.0562302
YDR341C		Q05506	Arginine--tRNA ligase, cytoplasmic OS=Saccharomyces cerevisiae (strain ATCC 204508 / S288c) GN=YDR341C PE=1 SV=1 - [SYRC_YEAST]	362.986	17.63	2	9	11	19	3.43222e+06	607	69.4809	6.78564
Charge	MH+ [Da]		A2	Sequence	# PSMs	# Proteins	# Protein Groups	Protein Group Accessions	Modifications	ΔCn	Area	IonScore	Exp Value
2	1361.62		High	YDVYSGESQVSK	2	1	1	Q05506		0	3.09149e+06	72.13	1.16347e-07
2	1126.57		High	SDGTTLYLTR	2	2	1	Q05506		0	3.041e+06	54.73	7.57151e-06
2	1022.52		High	YGNEEALVK	2	1	1	Q05506		0	3.26487e+06	54.22	1.07856e-05
2	1173.66		High	LLGQYPDVLR	2	1	1	Q05506		0	3.25778e+06	45.43	0.000138913
2	998.588		High	LSIAEPAVAK	2	1	1	Q05506		0	2.25896e+06	34.19	0.000438226
2	997.604		High	LLGLTPVER	2	1	1	Q05506		0	3.77401e+06	29.39	0.00114807
2	993.609		High	GDLLIPIPR	2	1	1	Q05506		0	2.9018e+06	29.17	0.00151325
2	1136.48		High	MEDGDEEALK	1	1	1	Q05506		0	1.91557e+06	24.59	0.00346713
2	901.441		Medium	YIDTYAR	2	1	1	Q05506		0	1.89151e+06	21.96	0.00732315
2	1236.67		Low	QFGLLAVGFER	1	1	1	Q05506		0	414553	19.87	0.0370939
2	1206.65		Low	WINADFSLLK	1	1	1	Q05506		0	787213	15.92	0.125371
YLR044C	PDC1	P06169	Pyruvate decarboxylase isozyme 1 OS=Saccharomyces cerevisiae (strain ATCC 204508 / S288c) GN=PDC1 PE=1 SV=7 - [PDC1_YEAST]	312.975	23.8	2	9	10	18	1.09482e+07	563	61.4566	6.18896
Charge	MH+ [Da]		A2	Sequence	# PSMs	# Proteins	# Protein Groups	Protein Group Accessions	Modifications	ΔCn	Area	IonScore	Exp Value
2	2286.18		High	MIEIMLPVFDAPQNLVEQAK	2	1	1	P06169		0	1.46262e+06	65.85	8.58053e-07
2	1213.74		High	EVIDTILALVK	2	1	1	P06169		0	974237	56.69	2.46432e-06
2	1337.74		High	TPANAAVPASTPLK	2	1	1	P06169		0	1.36293e+07	51.48	2.1692e-05
2	1092.55		High	NATFPGVQMK	2	2	1	P06169		0	5.88826e+06	42.44	0.000213812
2	1356.63		High	NIVEFHSDHMK	1	1	1	P06169		0	1.12643e+06	40.75	0.000117795
2	1596.86		High	YGGVYVGTLSKPEVK	1	1	1	P06169		0	2.69957e+06	38.03	0.000487935
2	1057.62		High	GYKPVAVPAR	1	1	1	P06169		0	8.49366e+06	34.35	0.000991662
2	996.482		Medium	IYEVEGMR	2	1	1	P06169		0	0	26.08	0.00505538
2	1016.6		Medium	LLTTIADAAK	2	1	1	P06169		0	1.07217e+07	24.56	0.00962349
2	1012.48		Medium	IYEVEGmR	2	1	1	P06169	M7(Oxida)	0	1.35237e+06	22.27	0.00652218
3	2742.52		Low	TTYVTQRPVYLGLPANLVDLNVPAK	1	1	1	P06169		0	2.9805e+06	11.95	0.0861656
YHR064C	SSZ1	P38788	Ribosome-associated complex subunit SSZ1 OS=Saccharomyces cerevisiae (strain ATCC 204508 / S288c) GN=SSZ1 PE=1 SV=2 - [SSZ1_YEAST]	348.549	17.84	1	5	8	13	4.73216e+06	538	58.2022	5.04639
Charge	MH+ [Da]		A2	Sequence	# PSMs	# Proteins	# Protein Groups	Protein Group Accessions	Modifications	ΔCn	Area	IonScore	Exp Value
2	1868.92		High	NASNNPNELAASGAALQAR	2	1	1	P38788		0	2.92841e+06	79.36	4.05572e-08
2	901.51		High	SDAAVIAVR	2	1	1	P38788		0	6.76329e+06	68	7.449e-07
2	1236.65		High	LAAEDYIGSAVK	2	1	1	P38788		0	3.24575e+06	53.04	1.63875e-05
2	1017.56		High	LTVDEVVSR	2	1	1	P38788		0	4.18743e+06	39.95	0.000399574
2	1051.55		Medium	DFIGLPFDK	1	1	1	P38788		0	601534	22.31	0.0196809
2	877.489		Low	NTIINFR	2	1	1	P38788		0	2.4762e+06	16.4	0.0813258
2	2271.21		Low	AELDPLDIDAVLLTGGVSFTPK	1	1	1	P38788		0	461060	16.19	0.092568
2	896.592		Low	KPIGLIGAK	1	1	1	P38788		0	2.22576e+06	10.97	0.079794
YJL008C	CCT8	P47079	T-complex protein 1 subunit theta OS=Saccharomyces cerevisiae (strain ATCC 204508 / S288c) GN=CCT8 PE=1 SV=1 - [TCPQ_YEAST]	232.659	15.67	1	8	8	13	2.90917e+06	568	61.6231	5.71924
Charge	MH+ [Da]		A2	Sequence	# PSMs	# Proteins	# Protein Groups	Protein Group Accessions	Modifications	ΔCn	Area	IonScore	Exp Value
2	1146.62		High	VLVMATEQQK	1	1	1	P47079		0	3.77551e+06	52.99	2.43636e-05
2	1319.6		High	GVDIDGESDEGVK	1	1	1	P47079		0	1.58176e+06	48.66	2.04217e-05
2	1053.67		High	TPGLLQLAIK	2	1	1	P47079		0	1.36729e+06	42.91	5.1047e-05
2	1652.91		High	LGAPTPEELGLVETVK	2	1	1	P47079		0	2.64573e+06	41.58	0.000139005
2	970.516		High	VcGATPLPR	2	1	1	P47079	C2(Carba)	0	2.30628e+06	41.45	0.000136067
2	958.521		High	AIDDGVAAVK	2	1	1	P47079		0	2.18181e+06	40.98	0.000215459
2	1306.7		Medium	IMGGSLSNSTVIK	1	1	1	P47079		0	2.09372e+06	27.36	0.00909086
2	878.404		Medium	TMEIGGDR	2	1	1	P47079		0	1.63814e+06	16.67	0.0236806
YBR127C	VMA2	P16140	V-type proton ATPase subunit B OS=Saccharomyces cerevisiae (strain ATCC 204508 / S288c) GN=VMA2 PE=1 SV=2 - [VATB_YEAST]	339.997	15.67	1	5	6	11	4.2866e+06	517	57.7134	5.07178
Charge	MH+ [Da]		A2	Sequence	# PSMs	# Proteins	# Protein Groups	Protein Group Accessions	Modifications	ΔCn	Area	IonScore	Exp Value
2	1664.86		High	TVFESLDQAWSLLR	2	1	1	P16140		0	1.127e+06	77.42	6.33969e-08
2	1359.7		High	AVVGEEALSIEDK	2	1	1	P16140		0	2.89854e+06	69.74	4.40604e-07
2	1703.89		High	TSLFLNLANDPTIER	2	1	1	P16140		0	4.69801e+06	61.78	3.05322e-06
2	1239.62		High	TTVEFTGESLR	2	1	1	P16140		0	4.63764e+06	49.07	2.84923e-05
2	1703.89		High	YNEIVNLTLPDGTVR	2	1	1	P16140		0	3.52415e+06	41.85	0.000297174
3	1474.73		Low	KDHGDVSNQLYAK	1	1	1	P16140		0	1.82275e+06	21.12	0.0316799
YBR020W	GAL1	P04385	Galactokinase OS=Saccharomyces cerevisiae (strain ATCC 204508 / S288c) GN=GAL1 PE=1 SV=4 - [GAL1_YEAST]	146.064	9.28	2	4	5	10	2.89018e+06	528	57.9073	6.72705
Charge	MH+ [Da]		A2	Sequence	# PSMs	# Proteins	# Protein Groups	Protein Group Accessions	Modifications	ΔCn	Area	IonScore	Exp Value
2	1282.7		High	NPSITLINADPK	2	1	1	P04385		0	2.71582e+06	68.75	3.46716e-07
2	1178.53		High	DFMNVYYAR	2	1	1	P04385		0	1.54128e+06	40.59	0.00015277
2	1084.53		High	EALANEFYK	2	1	1	P04385		0	1.84384e+06	30.52	0.00235096
2	1325.65		Medium	FETAPTNYNLR	2	2	1	P04385		0	2.00125e+06	23.88	0.0118686
2	990.5		Low	HVYSESLR	2	2	1	P04385		0	3.95349e+06	20.35	0.0276771
YLR259C	HSP60	P19882	Heat shock protein 60, mitochondrial OS=Saccharomyces cerevisiae (strain ATCC 204508 / S288c) GN=HSP60 PE=1 SV=1 - [HSP60_YEAST]	180.956	14.34	1	5	6	9	2.92231e+06	572	60.7139	5.31299
Charge	MH+ [Da]		A2	Sequence	# PSMs	# Proteins	# Protein Groups	Protein Group Accessions	Modifications	ΔCn	Area	IonScore	Exp Value
2	1620.78		High	TNEAAGDGTTSATVLGR	1	1	1	P19882		0	3300705	80.6	1.61128e-08
2	1160.58		High	VGGASEVEVGEK	2	1	1	P19882		0	3.0584e+06	54.48	8.55483e-06
2	1526.83		High	GVETLAEAVAATLGPK	2	1	1	P19882		0	2.40783e+06	33.64	0.0015138
2	1020.57		High	VIEFLSANK	2	1	1	P19882		0	1.04994e+06	32.09	0.00234846
2	1581.88		Medium	AAVEEGILPGGGTALVK	1	1	1	P19882		0	1.80655e+06	20.06	0.0216981
2	1285.6		Low	LIDEYGDDFAK	1	1	1	P19882		0	750780	14.29	0.0577207
YHL039W	EFM1	P38732	N-lysine methyltransferase EFM1 OS=Saccharomyces cerevisiae (strain ATCC 204508 / S288c) GN=EFM1 PE=1 SV=1 - [EFM1_YEAST]	104.511	14.53	1	5	5	7	1.2618e+06	585	67.4099	6.66846
Charge	MH+ [Da]		A2	Sequence	# PSMs	# Proteins	# Protein Groups	Protein Group Accessions	Modifications	ΔCn	Area	IonScore	Exp Value
3	2532.29		High	VPETLLITSQQALSEFSQAANER	1	1	1	P38732		0	1.39491e+06	50.79	2.29262e-05
2	1586.88		High	LPSTLVSGLPVDFNK	2	1	1	P38732		0	1.30036e+06	42.12	0.000202541
2	1465.83		High	SLLNSVTQLYLSK	1	1	1	P38732		0	744508	37.1	0.000419217
2	1730.93		High	SVLEGIDQLTSVVSQR	2	1	1	P38732		0	1.09014e+06	33.47	0.00175414
3	2100.11		Medium	TNLNEGFLYPIVDLLNHK	1	1	1	P38732		0	1.03187e+06	21.09	0.0241191
YDL160C	DHH1	A6ZXG9	ATP-dependent RNA helicase DHH1 OS=Saccharomyces cerevisiae (strain YJM789) GN=DHH1 PE=3 SV=1 - [DHH1_YEAS7]	126.966	10.47	1	3	4	6	4.59475e+06	506	57.5076	7.97217
Charge	MH+ [Da]		A2	Sequence	# PSMs	# Proteins	# Protein Groups	Protein Group Accessions	Modifications	ΔCn	Area	IonScore	Exp Value
2	1243.7		High	ELALQTSQVVR	2	1	1	A6ZXG9		0	7.5992e+06	68.63	6.30606e-07
2	1177.62		Medium	TLVcSDLLTR	2	1	1	A6ZXG9	C4(Carba)	0	3.02496e+06	30.37	0.00454575
2	1912.02		Medium	IEQELGTEIAAIPATIDK	1	1	1	A6ZXG9		0	3.16009e+06	24.73	0.0100953
3	1505.84		Low	LNETVHILVGTPGR	1	1	1	A6ZXG9		0	2.78965e+06	16.47	0.0732628
Charge	MH+ [Da]		A2	Sequence	# PSMs	# Proteins	# Protein Groups	Protein Group Accessions	Modifications	ΔCn	Area	IonScore	Exp Value
3	1201.69		Medium	DIQEISAAVKK	4	2	1	Q04898		0	2.3032e+07	22.11	0.0212236
2	1073.59		Low	DIQEISAAVK	2	2	1	Q04898		0.1538	3.15577e+07	10.72	0.406669
YPL061W	ALD6	P54115	Magnesium-activated aldehyde dehydrogenase, cytosolic OS=Saccharomyces cerevisiae (strain ATCC 204508 / S288c) GN=ALD6 PE=1 SV=4 - [ALDH6_YEAST]	82.3405	6.4	1	2	3	5	1.55846e+08	500	54.3798	5.43994
Charge	MH+ [Da]		A2	Sequence	# PSMs	# Proteins	# Protein Groups	Protein Group Accessions	Modifications	ΔCn	Area	IonScore	Exp Value
2	1091.55		High	ANFQGAITNR	2	1	1	P54115		0	1.24758e+06	46.78	8.7106e-05
2	1114.59		High	TVGAALTNDPR	2	1	1	P54115		0	1.99829e+06	42.78	0.000166077
2	1231.64		Low	GDVTIAINcLR	1	1	1	P54115	C9(Carba)	0.5714	4.64292e+08	14.8	0.165566
Charge	MH+ [Da]		A2	Sequence	# PSMs	# Proteins	# Protein Groups	Protein Group Accessions	Modifications	ΔCn	Area	IonScore	Exp Value
2	856.523		Medium	IKETLPR	5	1	1	Q04839		0	1.17663e+10	23.35	0.0136402
YMR108W	ILV2	P07342	Acetolactate synthase catalytic subunit, mitochondrial OS=Saccharomyces cerevisiae (strain ATCC 204508 / S288c) GN=ILV2 PE=1 SV=1 - [ILVB_YEAST]	89.7052	5.53	1	2	3	5	2.62624e+06	687	74.8896	8.51416
Charge	MH+ [Da]		A2	Sequence	# PSMs	# Proteins	# Protein Groups	Protein Group Accessions	Modifications	ΔCn	Area	IonScore	Exp Value
2	1409.67		High	AQDEFVMQSINK	1	1	1	P07342		0	2.55565e+06	77	4.38958e-08
3	1877.04		High	KPVLYVGAGILNHADGPR	2	1	1	P07342		0	2.29859e+06	32.42	0.00114559
2	942.525		Low	SVEELPLR	2	1	1	P07342		0	3.02448e+06	11.39	0.141591
YDR129C	SAC6	P32599	Fimbrin OS=Saccharomyces cerevisiae (strain ATCC 204508 / S288c) GN=SAC6 PE=1 SV=1 - [FIMB_YEAST]	63.2866	3.58	1	2	2	4	635473	642	71.7284	5.47803
Charge	MH+ [Da]		A2	Sequence	# PSMs	# Proteins	# Protein Groups	Protein Group Accessions	Modifications	ΔCn	Area	IonScore	Exp Value
2	1620.8		High	LLEDDETLEQFLR	2	1	1	P32599		0	173756	44.06	8.83451e-05
2	1129.58		High	AEQVLQNAEK	2	1	1	P32599		0	1.09719e+06	32.24	0.00191051
YER025W	GCD11	P32481	Eukaryotic translation initiation factor 2 subunit gamma OS=Saccharomyces cerevisiae (strain ATCC 204508 / S288c) GN=GCD11 PE=1 SV=1 - [IF2G_YEAST]	56.3198	3.8	1	2	2	4	1.57047e+06	527	57.8295	6.80029
Charge	MH+ [Da]		A2	Sequence	# PSMs	# Proteins	# Protein Groups	Protein Group Accessions	Modifications	ΔCn	Area	IonScore	Exp Value
2	1239.71		High	LNPLSAEIINR	2	1	1	P32481		0	886674	40.02	0.000313553
2	930.537		High	AISGVQTVR	2	1	1	P32481		0	2.25427e+06	36.72	0.00111727
Charge	MH+ [Da]		A2	Sequence	# PSMs	# Proteins	# Protein Groups	Protein Group Accessions	Modifications	ΔCn	Area	IonScore	Exp Value
2	962.509		Medium	AMKESGLAR	2	1	1	P53078		0	2.04776e+08	24.57	0.00960136
2	978.503		Low	AmKESGLAR	2	1	1	P53078	M2(Oxida)	0	2.36722e+07	18.19	0.0455115
YHR019C	DED81	P38707	Asparagine--tRNA ligase, cytoplasmic OS=Saccharomyces cerevisiae (strain ATCC 204508 / S288c) GN=DED81 PE=1 SV=1 - [SYNC_YEAST]	114.145	4.69	1	2	2	4	2.50479e+06	554	62.1676	5.84619
Charge	MH+ [Da]		A2	Sequence	# PSMs	# Proteins	# Protein Groups	Protein Group Accessions	Modifications	ΔCn	Area	IonScore	Exp Value
2	1324.69		High	TPAYALFASQQK	2	1	1	P38707		0	1.80661e+06	58.89	5.22944e-06
2	1513.78		High	IAEGSDPSLLLDQR	2	1	1	P38707		0	3.20297e+06	43.72	0.000144371
Charge	MH+ [Da]		A2	Sequence	# PSMs	# Proteins	# Protein Groups	Protein Group Accessions	Modifications	ΔCn	Area	IonScore	Exp Value
2	884.519		Medium	EAISVIPR	3	1	1	P38271		0	6.33319e+06	21.06	0.0113597
YMR105C	PGM2	P37012	Phosphoglucomutase-2 OS=Saccharomyces cerevisiae (strain ATCC 204508 / S288c) GN=PGM2 PE=1 SV=1 - [PGM2_YEAST]	31.19	2.11	2	1	1	2	1.54957e+06	569	63.0489	6.62451
Charge	MH+ [Da]		A2	Sequence	# PSMs	# Proteins	# Protein Groups	Protein Group Accessions	Modifications	ΔCn	Area	IonScore	Exp Value
2	1106.58		Medium	LSGTGSSGATIR	2	2	1	P37012		0	1.54957e+06	31.19	0.00380163
Charge	MH+ [Da]		A2	Sequence	# PSMs	# Proteins	# Protein Groups	Protein Group Accessions	Modifications	ΔCn	Area	IonScore	Exp Value
2	1357.72		Medium	VEDDIDINIRR	1	1	1	P15938		0	4.02445e+06	22.59	0.0167996
2	1201.62		Low	VEDDIDINIR	1	1	1	P15938		0	2.4728e+07	14.88	0.089399
YER086W	ILV1	P00927	Threonine dehydratase, mitochondrial OS=Saccharomyces cerevisiae (strain ATCC 204508 / S288c) GN=ILV1 PE=1 SV=2 - [THDH_YEAST]	29.76	1.22	1	1	1	2	1.42052e+06	576	63.7913	8.52881
Charge	MH+ [Da]		A2	Sequence	# PSMs	# Proteins	# Protein Groups	Protein Group Accessions	Modifications	ΔCn	Area	IonScore	Exp Value
2	879.457		Medium	ENLTFQK	2	1	1	P00927		0	1.42052e+06	29.76	0.00327613
Charge	MH+ [Da]		A2	Sequence	# PSMs	# Proteins	# Protein Groups	Protein Group Accessions	Modifications	ΔCn	Area	IonScore	Exp Value
2	881.519		Medium	RPVEPVGK	2	1	1	P32527		0	464577	20.1	0.0117268
YJL033W	DBP4	A6ZPU3	ATP-dependent RNA helicase DBP4 OS=Saccharomyces cerevisiae (strain YJM789) GN=DBP4 PE=3 SV=1 - [DBP4_YEAS7]	0	1.17	2	1	1	1	1.61193e+07	770	87.1283	7.41553
Charge	MH+ [Da]		A2	Sequence	# PSMs	# Proteins	# Protein Groups	Protein Group Accessions	Modifications	ΔCn	Area	IonScore	Exp Value
2	1152.55		Medium	EDEYIENLK	1	2	1	A6ZPU3		0	1.61193e+07	20.34	0.0235798
YKL191W	DPH2	P32461	Diphthamide biosynthesis protein 2 OS=Saccharomyces cerevisiae (strain ATCC 204508 / S288c) GN=DPH2 PE=1 SV=1 - [DPH2_YEAST]	31.22	2.43	1	1	1	1	455717	534	59.738	5.08447
Charge	MH+ [Da]		A2	Sequence	# PSMs	# Proteins	# Protein Groups	Protein Group Accessions	Modifications	ΔCn	Area	IonScore	Exp Value
2	1291.66		Medium	GTVSTSASALQNR	1	1	1	P32461		0	455717	31.22	0.00377546
YNL189W	SRP1	Q02821	Importin subunit alpha OS=Saccharomyces cerevisiae (strain ATCC 204508 / S288c) GN=SRP1 PE=1 SV=1 - [IMA1_YEAST]	42.47	1.48	1	1	1	1	1.95392e+06	542	60.4037	4.90674
Charge	MH+ [Da]		A2	Sequence	# PSMs	# Proteins	# Protein Groups	Protein Group Accessions	Modifications	ΔCn	Area	IonScore	Exp Value
2	988.506		High	DTQQVELR	1	1	1	Q02821		0	1.95392e+06	42.47	0.000158547
YLR433C	CNA1	P23287	Serine/threonine-protein phosphatase 2B catalytic subunit A1 OS=Saccharomyces cerevisiae (strain ATCC 204508 / S288c) GN=CNA1 PE=1 SV=2 - [PP2B1_YEAST]	23.61	1.63	1	1	1	1	751020	553	62.9619	6.66846
Charge	MH+ [Da]		A2	Sequence	# PSMs	# Proteins	# Protein Groups	Protein Group Accessions	Modifications	ΔCn	Area	IonScore	Exp Value
2	1167.54		Medium	YEENVMNIR	1	1	1	P23287		0	751020	23.61	0.0102345
YKL212W	SAC1	P32368	Phosphoinositide phosphatase SAC1 OS=Saccharomyces cerevisiae (strain ATCC 204508 / S288c) GN=SAC1 PE=1 SV=1 - [SAC1_YEAST]	23.03	1.61	1	1	1	1		623	71.0804	7.7085
Charge	MH+ [Da]		A2	Sequence	# PSMs	# Proteins	# Protein Groups	Protein Group Accessions	Modifications	ΔCn	Area	IonScore	Exp Value
2	1111.65		Medium	VLQHSIVSTK	1	1	1	P32368		0	0	23.03	0.00696832
YGL056C	SDS23	A6ZUC0	Protein SDS23 OS=Saccharomyces cerevisiae (strain YJM789) GN=SDS23 PE=3 SV=1 - [SDS23_YEAS7]	24.65	3.8	2	1	1	1	855937	527	58.0619	9.0415
Charge	MH+ [Da]		A2	Sequence	# PSMs	# Proteins	# Protein Groups	Protein Group Accessions	Modifications	ΔCn	Area	IonScore	Exp Value
3	2092.14		Medium	LPETENLSTVIGILGSGVHR	1	2	1	A6ZUC0		0	855937	24.65	0.00754089
YBR214W	SDS24	A6ZLF4	Protein SDS24 OS=Saccharomyces cerevisiae (strain YJM789) GN=SDS24 PE=3 SV=1 - [SDS24_YEAS7]	26.65	3.8	1	1	1	1	1.65283e+06	527	57.1514	8.90967
Charge	MH+ [Da]		A2	Sequence	# PSMs	# Proteins	# Protein Groups	Protein Group Accessions	Modifications	ΔCn	Area	IonScore	Exp Value
3	2096.07		Medium	LPENESLSTVMGILGSGVHR	1	1	1	A6ZLF4		0	1.65283e+06	26.65	0.00908342
YDR212W	TCP1	P12612	T-complex protein 1 subunit alpha OS=Saccharomyces cerevisiae (strain ATCC 204508 / S288c) GN=TCP1 PE=1 SV=2 - [TCPA_YEAST]	31.97	3.22	1	1	1	1	229009	559	60.4428	6.49365
90 KDa
Systematic name	SGD	Accession	Description	Score	Coverage	# Proteins	# Unique Peptides	# Peptides	# PSMs	Area	# AAs	MW [kDa]	calc. pI
YMR186W	HSC82	P15108	ATP-dependent molecular chaperone HSC82 OS=Saccharomyces cerevisiae (strain ATCC 204508 / S288c) GN=HSC82 PE=1 SV=4 - [HSC82_YEAST]	1628.08	39.57	1	5	29	63	1.75064e+07	705	80.8497	4.83057
Charge	MH+ [Da]		A2	Sequence	# PSMs	# Proteins	# Protein Groups	Protein Group Accessions	Modifications	ΔCn	Area	IonScore	Exp Value
2	1513.78		High	GVVDSEDLPLNLSR	2	2	2	P15108;P02829		0	1.46167e+07	90.08	3.77973e-09
2	1275.64		High	ELISNASDALDK	2	2	2	P15108;P02829		0	2.05448e+07	87.92	9.76687e-09
2	1818.81		High	NPSDITQEEYNAFYK	2	2	2	P15108;P02829		0	7.30389e+06	85.8	2.63027e-09
2	1598.79		High	SVDELTSLTDYVTR	2	2	2	P15108;P02829		0	1.31197e+07	85.7	6.45968e-09
2	1997.93		High	LIEAFNEIAEDSEQFDK	2	1	1	P15108		0	5.73262e+06	76.72	5.42675e-08
2	1256.72		High	AELINNLGTIAK	2	2	2	P15108;P02829		0	1.31496e+07	69.99	2.9568e-07
2	1053.53		High	APFDLFESK	2	2	2	P15108;P02829		0	5.28134e+06	57.42	3.98495e-06
2	1586.83		High	VKEEVQELEELNK	5	2	2	P15108;P02829		0	411012	55.42	1.22008e-05
2	1744.96		High	HSEFVAYPIQLLVTK	4	1	1	P15108		0	4.68622e+06	53.27	1.53068e-05
2	1281.58		High	DDQLEYLEEK	2	2	2	P15108;P02829		0	2.76469e+06	51.82	1.05225e-05
2	1209.48		High	DSSMSSYMSSK	2	2	2	P15108;P02829		0	1.80916e+06	51.24	7.49842e-06
2	1359.66		High	EEVQELEELNK	3	2	2	P15108;P02829		0	1.56336e+06	50.89	2.28117e-05
2	1348.66		High	HFSVEGQLEFR	4	2	2	P15108;P02829		0	3.65e+06	48.36	3.9388e-05
2	949.535		High	KTFEISPK	2	2	2	P15108;P02829		0	2789156	44.29	7.44783e-05
2	1300.68		High	NIYYITGESLK	2	2	2	P15108;P02829		0	3.77098e+06	43.29	0.000154708
2	1168.57		High	LGVHEDTQNR	2	2	2	P15108;P02829		0	1.3499e+07	38.54	0.000391884
2	1383.61		High	TGQFGWSANMER	2	2	2	P15108;P02829		0	3.19885e+06	36.51	0.000234525
2	1360.71		High	QLETEPDLFIR	2	2	2	P15108;P02829		0	7.98081e+06	36.1	0.00115371
2	1730.85		High	LEEVDEEEEEKKPK	1	1	1	P15108		0	0	35.38	0.000767796
2	1383.58		High	DFELEETDEEK	2	2	2	P15108;P02829		0	704830	34.95	0.000319132
2	939.562		High	LLDAPAAIR	2	2	2	P15108;P02829		0	1.73576e+07	33.93	0.000586635
2	1399.6		High	TGQFGWSANmER	2	2	2	P15108;P02829	M10(Oxida)	0	920116	30.91	0.00080904
2	1209.63		High	RAPFDLFESK	2	2	2	P15108;P02829		0	2.8075e+06	28.95	0.00375683
2	821.44		High	TFEISPK	2	2	2	P15108;P02829		0	5.67934e+06	25.94	0.00891391
2	1016.53		High	DILGDQVEK	2	1	1	P15108		0	5.45061e+06	25.18	0.00819151
2	808.385		High	DSGIGMTK	2	2	2	P15108;P02829		0	1.64767e+06	23.78	0.00921346
2	1377.59		High	LEEVDEEEEEK	1	1	1	P15108		0	783927	20.22	0.00998135
2	1437.69		Low	DDQLEYLEEKR	1	2	2	P15108;P02829		0	322110	17.95	0.0585185
3	1698.84		Low	EVPIPEEEKKDEEK	1	2	2	P15108;P02829		0	4.59515e+06	16.02	0.0675093
2	879.445		Low	EYEPLTK	1	2	2	P15108;P02829		0	8.11477e+06	14.92	0.104685
YPL240C	HSP82	P02829	ATP-dependent molecular chaperone HSP82 OS=Saccharomyces cerevisiae (strain ATCC 204508 / S288c) GN=HSP82 PE=1 SV=1 - [HSP82_YEAST]	1608.97	40.62	1	4	28	63	1.75064e+07	709	81.356	4.90674
Charge	MH+ [Da]		A2	Sequence	# PSMs	# Proteins	# Protein Groups	Protein Group Accessions	Modifications	ΔCn	Area	IonScore	Exp Value
2	1513.78		High	GVVDSEDLPLNLSR	2	2	2	P15108;P02829		0	1.46167e+07	90.08	3.77973e-09
2	1275.64		High	ELISNASDALDK	2	2	2	P15108;P02829		0	2.05448e+07	87.92	9.76687e-09
2	1818.81		High	NPSDITQEEYNAFYK	2	2	2	P15108;P02829		0	7.30389e+06	85.8	2.63027e-09
2	1598.79		High	SVDELTSLTDYVTR	2	2	2	P15108;P02829		0	1.31197e+07	85.7	6.45968e-09
2	2011.94		High	LIEAFNEIAEDSEQFEK	2	1	1	P02829		0	2.23964e+06	74.92	5.79792e-08
2	1256.72		High	AELINNLGTIAK	2	2	2	P15108;P02829		0	1.31496e+07	69.99	2.9568e-07
2	2518.26		High	LLYETALLTSGFSLDEPTSFASR	2	1	1	P02829		0	1.35171e+06	57.68	5.71538e-06
2	1053.53		High	APFDLFESK	2	2	2	P15108;P02829		0	5.28134e+06	57.42	3.98495e-06
2	1586.83		High	VKEEVQEIEELNK	5	2	2	P15108;P02829		0	411012	55.42	1.22008e-05
2	1281.58		High	DDQLEYLEEK	2	2	2	P15108;P02829		0	2.76469e+06	51.82	1.05225e-05
2	1209.48		High	DSSMSSYMSSK	2	2	2	P15108;P02829		0	1.80916e+06	51.24	7.49842e-06
2	1359.66		High	EEVQEIEELNK	3	2	2	P15108;P02829		0	1.56336e+06	50.89	2.28117e-05
2	1348.66		High	HFSVEGQLEFR	4	2	2	P15108;P02829		0	3.65e+06	48.36	3.9388e-05
2	949.535		High	KTFEISPK	2	2	2	P15108;P02829		0	2789156	44.29	7.44783e-05
2	1300.68		High	NIYYITGESLK	2	2	2	P15108;P02829		0	3.77098e+06	43.29	0.000154708
2	1168.57		High	LGVHEDTQNR	2	2	2	P15108;P02829		0	1.3499e+07	38.54	0.000391884
2	1383.61		High	TGQFGWSANMER	2	2	2	P15108;P02829		0	3.19885e+06	36.51	0.000234525
2	1730.94		High	HSEFVAYPIQLVVTK	4	1	1	P02829		0	2.16963e+06	36.2	0.000983521
2	1360.71		High	QLETEPDLFIR	2	2	2	P15108;P02829		0	7.98081e+06	36.1	0.00115371
2	1383.58		High	DFELEETDEEK	2	2	2	P15108;P02829		0	704830	34.95	0.000319132
2	939.562		High	LLDAPAAIR	2	2	2	P15108;P02829		0	1.73576e+07	33.93	0.000586635
2	1399.6		High	TGQFGWSANmER	2	2	2	P15108;P02829	M10(Oxida)	0	920116	30.91	0.00080904
2	1030.54		High	EILGDQVEK	2	1	1	P02829		0	4.2057e+06	29.41	0.00206192
2	1209.63		High	RAPFDLFESK	2	2	2	P15108;P02829		0	2.8075e+06	28.95	0.00375683
2	821.44		High	TFEISPK	2	2	2	P15108;P02829		0	5.67934e+06	25.94	0.00891391
2	808.385		High	DSGIGMTK	2	2	2	P15108;P02829		0	1.64767e+06	23.78	0.00921346
2	1437.69		Low	DDQLEYLEEKR	1	2	2	P15108;P02829		0	322110	17.95	0.0585185
3	1698.84		Low	EVPIPEEEKKDEEK	1	2	2	P15108;P02829		0	4.59515e+06	16.02	0.0675093
2	879.445		Low	EYEPLTK	1	2	2	P15108;P02829		0	8.11477e+06	14.92	0.104685
Charge	MH+ [Da]		A2	Sequence	# PSMs	# Proteins	# Protein Groups	Protein Group Accessions	Modifications	ΔCn	Area	IonScore	Exp Value
2	2158.07		High	ESVSDILNDLTLGSPEPSER	3	1	1	P46958		0	6.80086e+06	102.89	1.49073e-10
2	2386.05		High	SSFSGASSNEPTNSPGDFLNQSR	4	1	1	P46958		0	8.63922e+06	85.74	2.66054e-09
2	1231.64		High	SSIQDVQWIR	2	1	1	P46958		0	7.58948e+06	73.69	2.28746e-07
3	3918.89		High	VNYINEDLVSVNQDQSSAENYDDDPQIIILKPNR	1	1	1	P46958		0	6.39159e+06	68.62	2.81679e-07
2	2325.13		High	WSYIDSVGYcAVPIASVPANR	2	1	1	P46958	C10(Carba)	0	2.35704e+06	66.66	6.04168e-07
2	1527.7		High	SDQQQQDYQLFK	2	1	1	P46958		0	3.23551e+06	58.65	2.31979e-06
3	3058.6		High	NVNSQYNLWVLHSSEVNAFQLAQVGIK	2	1	1	P46958		0	3.58828e+06	48.95	3.24743e-05
3	2305.06		High	mDNQQESISEDITGDLAAAVR	4	1	1	P46958	N-Term(Acety)	0	6.9196e+06	42.06	0.000108903
3	2694.47		High	AWITILHDSSAESLQAVIVLAESLK	2	1	1	P46958		0	811097	41.51	0.000113011
2	1622.75		High	SMFHQMNDLQIMK	4	1	1	P46958		0	1.38985e+06	39.32	0.000175425
2	1157.58		High	QNYIAAGQHR	2	1	1	P46958		0	1.11544e+07	39.28	0.000324588
2	1784.84		High	EKSDQQQQDYQLFK	1	1	1	P46958		0	510237	36.33	0.000605304
2	1270.72		High	LFLFFSLIDR	2	1	1	P46958		0	338502	32.36	0.00145191
3	1227.59		High	HHYSLGQETR	8	1	1	P46958		0	2.9889e+06	28.51	0.00246626
3	2321.05		High	mDNQQESISEDITGDLAAAVR	2	1	1	P46958	N-Term(Acety); M1(Oxida)	0	2.67845e+06	27.99	0.0017474
2	941.556		High	ILKPWER	2	1	1	P46958		0	5.75142e+06	27.4	0.00318448
2	911.458		Medium	LYGSSQTR	2	1	1	P46958		0	1.17294e+07	18.85	0.0273665
2	1309.71		Low	QPSVDVPPLTTR	2	1	1	P46958		0	8.93754e+06	16.79	0.0649175
YJL034W	KAR2	P16474	78 kDa glucose-regulated protein homolog OS=Saccharomyces cerevisiae (strain ATCC 204508 / S288c) GN=KAR2 PE=1 SV=1 - [GRP78_YEAST]	913.238	32.84	4	19	20	37	7.58785e+06	682	74.4223	4.93213
Charge	MH+ [Da]		A2	Sequence	# PSMs	# Proteins	# Protein Groups	Protein Group Accessions	Modifications	ΔCn	Area	IonScore	Exp Value
2	1199.67		High	DAGTIAGLNVLR	2	4	1	P16474		0	4.60588e+06	89.58	3.69016e-09
2	1645.88		High	IVNEPTAAAIAYGLDK	2	1	1	P16474		0	3.97145e+06	83.18	2.21186e-08
2	1513.72		High	ITPSYVAFTDDER	2	1	1	P16474		0	3.53864e+06	68.6	2.69175e-07
2	1672.86		High	NQVAANPQNTIFDIK	2	1	1	P16474		0	3.37048e+06	61.1	3.02736e-06
2	2023.02		High	IEIDSFVDGIDLSETLTR	1	1	1	P16474		0	852654	61.03	3.35266e-06
2	1003.51		High	LTQEEIDR	2	1	1	P16474		0	1.1899e+07	54.5	9.75737e-06
2	1137.58		High	QIAEDYLGTK	2	1	1	P16474		0	1.66719e+06	52.99	2.18519e-05
2	1244.62		High	TEILANEQGNR	2	1	1	P16474		0	1.51374e+06	52.8	1.44322e-05
2	1098.52		High	HGIDVSDNNK	2	1	1	P16474		0	5.7122e+06	52.38	8.38239e-06
2	1466.79		High	AKFEELNLDLFK	1	1	1	P16474		0	808370	46.69	7.50012e-05
2	1520.8		High	VFTPEEISGMILGK	2	1	1	P16474		0	1.62343e+06	46.41	9.25668e-05
2	1887.96		High	VTHAVVTVPAYFNDAQR	4	1	1	P16474		0	4.86335e+06	43.71	0.000146831
2	980.483		High	ALSSQMSTR	2	1	1	P16474		0	5.15238e+06	42.99	0.000123074
2	1426.72		High	VQQLLESYFDGK	1	1	1	P16474		0	1.18955e+06	36.6	0.000678206
2	1267.65		High	FEELNLDLFK	2	1	1	P16474		0	921283	34.22	0.00121102
2	1197.66		High	FELTGIPPAPR	2	1	1	P16474		0	978360	31.37	0.00164128
2	1107.55		High	SESITITNDK	1	1	1	P16474		0	4099521	26.39	0.00665883
2	878.498		Medium	VAYPITSK	2	1	1	P16474		0	1.73583e+06	19.82	0.0239733
2	988.531		Medium	VLQDSGLEK	2	1	1	P16474		0	4.9459e+06	19.32	0.0485342
2	967.473		Low	FASEDASIK	1	1	1	P16474		0	2.75182e+06	12.41	0.123435
YKR001C	VPS1	P21576	Vacuolar protein sorting-associated protein 1 OS=Saccharomyces cerevisiae (strain ATCC 204508 / S288c) GN=VPS1 PE=1 SV=2 - [VPS1_YEAST]	442.869	32.39	1	14	20	36	3.35123e+06	704	78.6877	7.91357
Charge	MH+ [Da]		A2	Sequence	# PSMs	# Proteins	# Protein Groups	Protein Group Accessions	Modifications	ΔCn	Area	IonScore	Exp Value
2	1233.61		High	ELSSQELSGGAR	2	1	1	P21576		0	2.64053e+06	79.56	3.26454e-08
2	1830.92		High	VDLMDQGTDVIDILAGR	2	1	1	P21576		0	670949	67.14	8.11427e-07
2	1303.76		High	LVTLVFDELVR	2	1	1	P21576		0	2.3076e+06	60.42	2.36033e-06
2	1437.77		High	EAISNQFIQFLK	2	1	1	P21576		0	2.81376e+06	41.34	0.000198319
2	1321.67		High	VPVGDQPPDIER	2	1	1	P21576		0	3.91967e+06	39.44	0.000415234
2	1584.87		High	VTGANSGISSVPINLR	2	1	1	P21576		0	1.30626e+06	37.32	0.000556059
2	1713.88		High	AEQTYINTAHPDLLK	2	1	1	P21576		0	615686	34.81	0.000776368
2	1327.72		High	TGKPLPTQPSSSK	2	1	1	P21576		0	1.51896e+06	24.18	0.0112674
3	1215.73		High	LNSILLHHIR	2	1	1	P21576		0	542160	23.97	0.0078169
2	1094.6		High	YGYIPVINR	2	1	1	P21576		0	1.92438e+06	23.89	0.00796223
2	1269.74		High	LLISSYFSIVK	2	1	1	P21576		0	604421	22.05	0.00935602
2	813.482		High	QIISQPK	2	1	1	P21576		0	2.33904e+06	19.33	0.0157519
2	902.421		Medium	EVDPEGTR	2	1	1	P21576		0	3.32024e+06	17.76	0.0267991
3	1470.7		Low	KFFENHPSYSSK	1	1	1	P21576		0	436424	16.9	0.0500226
2	877.44		Low	FEEPSLR	2	1	1	P21576		0	1.51944e+06	16.17	0.062802
2	1095.52		Low	ETmETEVIK	1	1	1	P21576	M3(Oxida)	0	800100	15.8	0.0762778
2	1342.67		Low	mDEHLISTINK	2	1	1	P21576	N-Term(Acety)	0	1.33721e+06	15.56	0.0792218
3	2080.2		Medium	IYSPHVLTLTLVDLPGLTK	1	1	1	P21576		0	347277	14.34	0.0441755
2	1079.53		Low	ETMETEVIK	1	1	1	P21576		0	1.19967e+06	13.49	0.138791
2	1270.65		Low	ISYVFHETFK	1	1	1	P21576		0	537871	13.26	0.191186
2	860.41		Low	EALENER	1	1	1	P21576		0	2.55683e+06	11.43	0.122306
YLR153C	ACS2	P52910	Acetyl-coenzyme A synthetase 2 OS=Saccharomyces cerevisiae (strain ATCC 204508 / S288c) GN=ACS2 PE=1 SV=1 - [ACS2_YEAST]	383.297	25.92	1	13	16	30	2.8126e+06	683	75.4444	6.68311
Charge	MH+ [Da]		A2	Sequence	# PSMs	# Proteins	# Protein Groups	Protein Group Accessions	Modifications	ΔCn	Area	IonScore	Exp Value
2	1196.6		High	VDDVVNVSGHR	1	2	2	Q01574;P52910		0	2.80585e+06	65.11	1.20244e-06
2	1211.55		High	LNASYNcVDR	1	1	1	P52910	C7(Carba)	0	814414	62.28	1.06481e-06
2	1485.79		High	IVDEGLNGVDLVSR	2	1	1	P52910		0	1.55714e+06	52.18	2.17923e-05
2	1176.6		High	VVITcDEGKR	2	1	1	P52910	C5(Carba)	0	382701	42.82	0.000266422
2	1061.63		High	IITFGELLR	2	1	1	P52910		0	2.33621e+06	36.97	0.000251137
3	1786.98		High	GVVHTTGGYLLGAALTTR	2	1	1	P52910		0	1.51931e+06	35.33	0.00121632
3	2460.12		High	HAFANPDKPALIYEADDESDNK	1	1	1	P52910		0	929984	34.82	0.000560337
3	1409.72		High	GRVDDVVNVSGHR	2	1	1	P52910		0	1.86715e+06	33.87	0.00151776
2	1058.56		High	VVYEAHNVK	2	1	1	P52910		0	2.14526e+06	33.03	0.00116968
2	1373.66		High	APQHFYNSQPGK	3	1	1	P52910		0	1.86775e+06	32.76	0.000847462
2	914.568		High	VSQIAGVLK	2	1	1	P52910		0	844334	27.18	0.00344566
2	1002.52		High	GEIGPFASPK	2	1	1	P52910		0	3.29574e+06	23.31	0.0151664
2	1346.72		High	ATHFYVAPTALR	2	1	1	P52910		0	1.20455e+06	22.11	0.0159946
2	1020.5		Medium	VVITcDEGK	2	1	1	P52910	C5(Carba)	0	993096	20.15	0.0227022
2	972.546		Low	RVGEAEIAK	2	1	1	P52910		0	1.46438e+06	18.84	0.0502876
3	2341.14		Low	VLGSVGEPISPDLWEWYHEK	2	1	1	P52910		0	942744	16.2	0.0671673
YGL234W	ADE5,7	P07244	Bifunctional purine biosynthetic protein ADE5,7 OS=Saccharomyces cerevisiae (strain ATCC 204508 / S288c) GN=ADE5,7 PE=1 SV=1 - [PUR2_YEAST]	479.899	27.56	1	14	17	30	3.73895e+06	802	86.0142	5.2749
Charge	MH+ [Da]		A2	Sequence	# PSMs	# Proteins	# Protein Groups	Protein Group Accessions	Modifications	ΔCn	Area	IonScore	Exp Value
2	1317.66		High	LDSVNIGIDDTR	2	1	1	P07244		0	2.50829e+06	60.11	3.99746e-06
3	2324.14		High	RPGADSDIGGFGGLFDLAQAGFR	2	1	1	P07244		0	1.79509e+06	54.2	1.25463e-05
2	1289.71		High	VLSVTSTAQDLR	2	1	1	P07244		0	4.58359e+06	49.35	4.06507e-05
2	1717.86		High	QNEDTLLVGATDGVGTK	2	1	1	P07244		0	909047	49.24	4.82453e-05
2	1730.88		High	VINWDITPDVANFAR	2	1	1	P07244		0	862482	43.18	0.000173102
2	1469.69		High	YDSATDSLLTNGGR	2	1	1	P07244		0	542781	41.4	0.00019922
2	1673.88		High	TNQLVPEVLEYNVR	2	1	1	P07244		0	1.98076e+06	33.57	0.00149444
2	1195.62		High	TAVDTVYEAVK	2	1	1	P07244		0	2.09251e+06	33.14	0.00189263
3	1943.14		High	LLLGLAHITGGGLVENIPR	2	1	1	P07244		0	2.46397e+06	32.58	0.00055077
2	1270.73		High	MLNILVLGNGAR	1	1	1	P07244		0	190298	30.09	0.00220385
2	1768.91		High	SAVTVVVAAGGYPESYAK	3	1	1	P07244		0	1.34964e+06	26.05	0.00732524
2	900.515		High	LAQSPTVGK	2	1	1	P07244		0	3.49973e+06	24.67	0.00801803
2	1673.89		High	TIDSQIVKPTIDGMR	2	1	1	P07244		0	404190	24.42	0.0131915
2	826.514		High	QLLPSIR	1	1	1	P07244		0	1.23009e+06	19.32	0.014034
2	1020.56		Low	AIPDHLQAR	1	1	1	P07244		0	3.13353e+06	18.49	0.0601712
2	805.43		Low	ITLDTDK	1	1	1	P07244		0	742879	15.01	0.184568
2	825.482		Low	EHVLVTK	1	1	1	P07244		0	1171553	10.51	0.0887095
YLR347C	KAP95	Q06142	Importin subunit beta-1 OS=Saccharomyces cerevisiae (strain ATCC 204508 / S288c) GN=KAP95 PE=1 SV=1 - [IMB1_YEAST]	457.771	12.54	1	9	9	18	4.35205e+06	861	94.7158	4.64014
Charge	MH+ [Da]		A2	Sequence	# PSMs	# Proteins	# Protein Groups	Protein Group Accessions	Modifications	ΔCn	Area	IonScore	Exp Value
2	1572.93		High	LAALNALADSLIFIK	2	1	1	Q06142		0	765516	83.63	4.32484e-09
2	1845.97		High	AAVGLIGDIAAMFPDGSIK	2	1	1	Q06142		0	1.03089e+06	61.19	2.39503e-06
2	1644.79		High	IMVDNTGAEQPENVK	2	1	1	Q06142		0	635977	51.82	1.05225e-05
2	1384.78		High	TNALTALVSIEPR	2	1	1	Q06142		0	3.07762e+06	46.07	8.0331e-05
2	978.464		High	IDNEFNAR	2	1	1	Q06142		0	6.52231e+06	44.24	0.000109244
2	1066.55		High	SGQLFSQATK	2	1	1	Q06142		0	3.45624e+06	40.56	0.000219756
2	1158.61		High	WITQVSPEAK	2	1	1	Q06142		0	2.34882e+06	35.63	0.000724846
2	878.447		High	TQQFAQR	2	1	1	Q06142		0	1.21174e+06	29.95	0.00708106
2	1373.73		Medium	YLETFSPYLLK	2	1	1	Q06142		0	1.23407e+06	21.57	0.0208988
Charge	MH+ [Da]		A2	Sequence	# PSMs	# Proteins	# Protein Groups	Protein Group Accessions	Modifications	ΔCn	Area	IonScore	Exp Value
2	1372.71		High	AGTAAAAAAAALEDAK	2	1	1	P38708		0	1.00138e+06	56.69	6.53582e-06
2	1601.92		High	VSQFQSVVIPVGITK	1	1	1	P38708		0	1.09707e+06	39.34	0.00027939
2	1023.48		High	QAFQSESAR	2	1	1	P38708		0	1.05713e+06	29.14	0.00237703
2	813.493		High	NQVVVVR	2	1	1	P38708		0	1.47505e+06	22.85	0.005188
2	1241.58		Medium	FLNNFEDSQK	2	1	1	P38708		0	532839	20.76	0.01553
2	1115.6		Medium	LNQWNSVVR	2	1	1	P38708		0	385409	20.57	0.0381495
3	1681.84		Low	GIQGATSHHLGQNFSK	1	1	1	P38708		0	1.07332e+06	18.7	0.0499116
YKL104C	GFA1	P14742	Glutamine--fructose-6-phosphate aminotransferase [isomerizing] OS=Saccharomyces cerevisiae (strain ATCC 204508 / S288c) GN=GFA1 PE=1 SV=4 - [GFA1_YEAST]	123.988	7.67	1	5	5	7	733758	717	79.9962	6.43018
Charge	MH+ [Da]		A2	Sequence	# PSMs	# Proteins	# Protein Groups	Protein Group Accessions	Modifications	ΔCn	Area	IonScore	Exp Value
2	1428.77		High	GEIIDTLVDGLQR	2	1	1	P14742		0	772140	49.93	4.16662e-05
2	913.572		High	IEIIQGLK	2	1	1	P14742		0	839839	40.15	0.000154568
2	1634.85		High	SIQTLEMELAQIMK	1	1	1	P14742		0	233306	29.59	0.00450592
2	1415.6		High	FESDTDTEcIAK	1	1	1	P14742	C9(Carba)	0	509699	20.62	0.00864908
2	850.408		Medium	EVGASMTR	1	1	1	P14742		0	589294	20.19	0.0205797
YLL001W	DNM1	P54861	Dynamin-related protein DNM1 OS=Saccharomyces cerevisiae (strain ATCC 204508 / S288c) GN=DNM1 PE=1 SV=1 - [DNM1_YEAST]	64.7439	5.94	1	4	4	6	546523	757	84.9192	5.51611
Charge	MH+ [Da]		A2	Sequence	# PSMs	# Proteins	# Protein Groups	Protein Group Accessions	Modifications	ΔCn	Area	IonScore	Exp Value
2	1293.61		High	SIAGDGNIEDFR	2	1	1	P54861		0	408426	32.04	0.00125035
2	960.562		High	LGFVGVVNR	1	1	1	P54861		0	416498	31.07	0.00195407
2	1211.56		High	YGGVGATTNESR	1	1	1	P54861		0	814645	27.96	0.00327909
2	1321.7		Medium	VPIGEQPPDIEK	2	1	1	P54861		0	286511	21.34	0.0297478
YKL126W	YPK1	P12688	Serine/threonine-protein kinase YPK1 OS=Saccharomyces cerevisiae (strain ATCC 204508 / S288c) GN=YPK1 PE=1 SV=2 - [YPK1_YEAST]	95.4532	4.71	2	3	3	6	582871	680	76.432	6.50732
Charge	MH+ [Da]		A2	Sequence	# PSMs	# Proteins	# Protein Groups	Protein Group Accessions	Modifications	ΔCn	Area	IonScore	Exp Value
2	1359.64		High	VSYDASSSTSTVR	2	1	1	P12688		0	756369	48.61	2.13467e-05
2	1142.58		High	SEVTHTLAER	2	1	1	P12688		0	587048	35.71	0.000980151
2	967.618		High	IPSILLPSK	2	2	1	P12688		0	405197	23.51	0.00444601
YOR035C	SHE4	P51534	SWI5-dependent HO expression protein 4 OS=Saccharomyces cerevisiae (strain ATCC 204508 / S288c) GN=SHE4 PE=1 SV=2 - [SHE4_YEAST]	86.6025	4.94	1	3	3	5	509241	789	89.4962	5.59229
Charge	MH+ [Da]		A2	Sequence	# PSMs	# Proteins	# Protein Groups	Protein Group Accessions	Modifications	ΔCn	Area	IonScore	Exp Value
2	1287.69		High	LLQLSDVESQR	2	1	1	P51534		0	533083	43.28	0.000216151
2	1102.57		High	IENVNESAVK	1	1	1	P51534		0	698163	31.87	0.00279556
2	1798.08		High	AVAAIFANIATTIPLIAK	2	1	1	P51534		0	296478	26.1	0.00244889
YGL245W	GUS1	P46655	Glutamate--tRNA ligase, cytoplasmic OS=Saccharomyces cerevisiae (strain ATCC 204508 / S288c) GN=GUS1 PE=1 SV=3 - [SYEC_YEAST]	93.4811	4.8	1	3	3	5	585778	708	80.7918	7.53271
Charge	MH+ [Da]		A2	Sequence	# PSMs	# Proteins	# Protein Groups	Protein Group Accessions	Modifications	ΔCn	Area	IonScore	Exp Value
2	1323.8		High	IVNALAPNSIAIK	2	1	1	P46655		0	645747	41.7	6.74481e-05
2	1266.58		High	LDDATEDVFNK	2	1	1	P46655		0	518667	28.67	0.00190164
2	1104.58		High	NFVLSQGPSR	1	1	1	P46655		0	592919	26.64	0.00769535
YAL054C	ACS1	Q01574	Acetyl-coenzyme A synthetase 1 OS=Saccharomyces cerevisiae (strain ATCC 204508 / S288c) GN=ACS1 PE=1 SV=2 - [ACS1_YEAST]	93.209	4.35	1	2	3	4	1.19069e+06	713	79.0914	6.62451
Charge	MH+ [Da]		A2	Sequence	# PSMs	# Proteins	# Protein Groups	Protein Group Accessions	Modifications	ΔCn	Area	IonScore	Exp Value
2	1196.6		High	VDDVVNVSGHR	1	2	2	Q01574;P52910		0	2.80585e+06	65.11	1.20244e-06
2	1138.71		High	LIILVDDLPK	2	1	1	Q01574		0	346517	28.56	0.00138986
2	1133.58		Medium	VVITTDESNR	1	1	1	Q01574		0	419722	21.37	0.0266252
Charge	MH+ [Da]		A2	Sequence	# PSMs	# Proteins	# Protein Groups	Protein Group Accessions	Modifications	ΔCn	Area	IonScore	Exp Value
2	1821.92		High	SGETEDTFIADLVVGLR	2	2	1	P00925		0	1.55688e+06	97.62	6.22734e-10
3	3257.61		High	YGASAGNVGDEGGVAPNIQTAEEALDLIVDAIK	1	2	1	P00925		0	630583	40.52	0.000226225
2	1854.99		High	TAGIQIVADDLTVTNPAR	1	1	1	P00925		0	292389	28.62	0.00618319
YMR237W	BCH1	Q05029	Protein BCH1 OS=Saccharomyces cerevisiae (strain ATCC 204508 / S288c) GN=BCH1 PE=1 SV=1 - [BCH1_YEAST]	41.1909	2.49	1	1	2	3	396533	724	81.997	5.36377
Charge	MH+ [Da]		A2	Sequence	# PSMs	# Proteins	# Protein Groups	Protein Group Accessions	Modifications	ΔCn	Area	IonScore	Exp Value
2	1019.56		High	AFQIGLSQR	2	1	1	Q05029		0	517506	38.66	0.000517349
2	935.53		Low	LGHLPEAAK	1	1	1	Q05029		0	275560	12.54	0.208945
YPR181C	SEC23	P15303	Protein transport protein SEC23 OS=Saccharomyces cerevisiae (strain ATCC 204508 / S288c) GN=SEC23 PE=1 SV=1 - [SEC23_YEAST]	106.465	3.13	1	2	2	3	508964	768	85.3308	5.65576
Charge	MH+ [Da]		A2	Sequence	# PSMs	# Proteins	# Protein Groups	Protein Group Accessions	Modifications	ΔCn	Area	IonScore	Exp Value
2	1251.6		High	FIDTEAGGSQAR	2	1	1	P15303		0	782586	69.89	2.87183e-07
2	1179.68		Medium	VQGLIGHASAVK	1	1	1	P15303		0	235343	19.38	0.0219156
YBR260C	RGD1	P38339	RHO GTPase-activating protein RGD1 OS=Saccharomyces cerevisiae (strain ATCC 204508 / S288c) GN=RGD1 PE=1 SV=1 - [RGD1_YEAST]	28.8721	1.5	1	1	1	2	208302	666	74.5723	8.32373
Charge	MH+ [Da]		A2	Sequence	# PSMs	# Proteins	# Protein Groups	Protein Group Accessions	Modifications	ΔCn	Area	IonScore	Exp Value
2	1053.5		High	SFAGSVSNER	2	1	1	P38339		0	208302	22.93	0.0142613
YBR080C	SEC18	P18759	Vesicular-fusion protein SEC18 OS=Saccharomyces cerevisiae (strain ATCC 204508 / S288c) GN=SEC18 PE=1 SV=2 - [SEC18_YEAST]	20.74	2.77	1	2	2	2	179852	758	84.0036	7.98682
Charge	MH+ [Da]		A2	Sequence	# PSMs	# Proteins	# Protein Groups	Protein Group Accessions	Modifications	ΔCn	Area	IonScore	Exp Value
2	1000.6		Medium	TALAAEIALK	1	1	1	P18759		0	179852	20.74	0.0185534
2	1149.57		Medium	FEDLGVGGLDK	1	1	1	P18759		0	0	18.47	0.047648
YIL078W	THS1	P04801	Threonine--tRNA ligase, cytoplasmic OS=Saccharomyces cerevisiae (strain ATCC 204508 / S288c) GN=THS1 PE=1 SV=2 - [SYTC_YEAST]	24	1.5	1	1	1	2	284319	734	84.4665	7.03467
Charge	MH+ [Da]		A2	Sequence	# PSMs	# Proteins	# Protein Groups	Protein Group Accessions	Modifications	ΔCn	Area	IonScore	Exp Value
2	1135.57		Medium	VPDGGATTVYR	2	1	1	P04801		0	284319	24	0.0175167
Charge	MH+ [Da]		A2	Sequence	# PSMs	# Proteins	# Protein Groups	Protein Group Accessions	Modifications	ΔCn	Area	IonScore	Exp Value
2	842.513		High	LLDPKTR	1	1	1	P53199		0	350492	23.06	0.0140879
YOR317W	FAA1	P30624	Long-chain-fatty-acid--CoA ligase 1 OS=Saccharomyces cerevisiae (strain ATCC 204508 / S288c) GN=FAA1 PE=1 SV=1 - [LCF1_YEAST]	22.02	1.57	1	1	1	1	147288	700	77.817	7.62061
250 KDa
Systematic name	SGD	Accession	Description	Score	Coverage	# Proteins	# Unique Peptides	# Peptides	# PSMs	Area	# AAs	MW [kDa]	calc. pI
YNR016C	ACC1	Q00955	Acetyl-CoA carboxylase OS=Saccharomyces cerevisiae (strain ATCC 204508 / S288c) GN=ACC1 PE=1 SV=2 - [ACAC_YEAST]	1810.85	32.42	6	48	64	118	5.36042e+06	2233	250.197	6.27783
Charge	MH+ [Da]		A2	Sequence	# PSMs	# Proteins	# Protein Groups	Protein Group Accessions	Modifications	ΔCn	Area	IonScore	Exp Value
2	1332.64		High	LDEQMEELVAR	2	1	1	Q00955		0	3.45531e+06	87.69	3.57453e-09
2	1879.91		High	GFQYLYLTSEGMETLK	2	1	1	Q00955		0	1.02916e+06	82.01	1.79409e-08
2	1267.76		High	EILIQGALPSVK	2	1	1	Q00955		0	3.19725e+06	78.45	1.42551e-08
2	1380.82		High	LGGIPLGVIGVETR	2	1	1	Q00955		0	4.23078e+06	69.11	1.22453e-07
2	1933.11		High	AIQVEGQPIILTGAPAINK	2	1	1	Q00955		0	3.46285e+06	66.56	2.20277e-07
2	1618.81		High	TIIGSEDGLGVEcLR	2	1	1	Q00955	C13(Carba)	0	1.17378e+06	65.48	9.7683e-07
2	1489.76		High	YGSFIVDALVDYK	2	6	1	Q00955		0	1.86847e+06	61.84	2.91313e-06
2	1054.63		High	VALTVLSHSK	1	1	1	Q00955		0	2.32984e+06	61.41	7.21058e-07
2	1198.62		High	FYFLELNPR	2	6	1	Q00955		0	2.49864e+06	60.91	2.31124e-06
2	989.538		High	GSGLIAGATSR	2	1	1	Q00955		0	6.4914e+06	60.61	3.99722e-06
2	1083.55		High	LSHQVGEASR	2	1	1	Q00955		0	4.10874e+06	54.18	1.01215e-05
2	1121.58		High	LESFAQDLAK	2	1	1	Q00955		0	3.24871e+06	53.16	1.85978e-05
2	1104.63		High	ISSTIVAQSAK	2	6	1	Q00955		0	4.88978e+06	52.38	1.90772e-05
2	1150.62		High	DPQTGAPVPLR	2	1	1	Q00955		0	1.64371e+06	51.04	2.40049e-05
2	1290.74		High	ALINNVSGYVIK	2	1	1	Q00955		0	3.46345e+06	48.43	4.16292e-05
2	1183.69		High	IIEEAPVTIAK	2	1	1	Q00955		0	4.24997e+06	46.71	4.47939e-05
2	1341.77		High	QLSDGGLLIAIGGK	2	1	1	Q00955		0	988890	46.48	5.84754e-05
2	1434.62		High	MEYEITNYSER	2	1	1	Q00955		0	1.12468e+06	43.94	4.02689e-05
2	1612.78		High	SDHDNAIDGLSEVIK	2	1	1	Q00955		0	897895	42.59	0.000217569
2	1159.61		High	NIHVYEAVSK	2	1	1	Q00955		0	3.17881e+06	42.51	0.000218809
2	1336.72		High	SLAPEVHQQISK	2	1	1	Q00955		0	1.62204e+06	42.13	0.000287805
2	1640.87		High	FQLPSAAFSTFPTVK	2	1	1	Q00955		0	2.72301e+06	41.34	0.000213009
3	1998.09		High	VSAIFSTPLQHIVELESK	2	1	1	Q00955		0	3.04186e+06	41.22	0.000169896
2	1521.67		High	ETESGFEYGLFDK	2	1	1	Q00955		0	1.25299e+06	40.86	8.18408e-05
2	1889.95		High	DLLQTMFPVDFIHEGK	4	1	1	Q00955		0	693933	40.73	0.000207093
2	1452.72		High	TGLVSVDDDIYQK	2	1	1	Q00955		0	1.74893e+06	40.64	0.000310672
2	1994.89		High	YYTFNGPNYNENETIR	2	1	1	Q00955		0	898679	38.73	0.00013365
2	947.479		High	ENSVLTER	2	1	1	Q00955		0	2.58524e+06	38.53	0.000540083
2	1196.74		High	ILIANNGIAAVK	2	6	1	Q00955		0	1.28966e+06	35.63	0.000273527
2	1337.67		High	FDKENSVLTER	2	1	1	Q00955		0	889604	35.53	0.000909669
3	1617.97		High	IIIKDPQTGAPVPLR	2	1	1	Q00955		0	4.70007e+06	34.94	0.000319867
2	1121.49		High	AETFHEMEK	2	1	1	Q00955		0	3.04157e+06	34.77	0.00050014
2	917.468		High	TVINGEER	2	1	1	Q00955		0	4.3332e+06	33.05	0.00163499
3	1974		High	MTAEKPDPTLAVIcGAATK	1	1	1	Q00955	C14(Carba)	0	728460	30.66	0.00365081
2	1137.49		High	AETFHEmEK	2	1	1	Q00955	M7(Oxida)	0	673724	29.69	0.00107145
2	1928.04		High	MQMPLVSQENGIVQLLK	1	1	1	Q00955		0	293590	29.32	0.00292375
2	1011.66		High	NNLILAILK	2	1	1	Q00955		0	1.06021e+06	28.81	0.00131211
2	1110.61		High	TEQIEHILK	2	1	1	Q00955		0	2.71047e+06	28.61	0.00309872
3	2531.21		High	ITSEDPNDGFKPSGGTLHELNFR	2	1	1	Q00955		0	966757	27.83	0.00370837
2	1298.71		Medium	FLVENGEHIIK	2	1	1	Q00955		0	889603	26.61	0.00709387
2	1322.68		Medium	IVEWMSYVPAK	2	1	1	Q00955		0	494317	26.56	0.00993602
2	1314.71		Medium	AGVLEPQGmVGIK	2	1	1	Q00955	M9(Oxida)	0	765028	26.35	0.0129774
2	908.483		Medium	AYTIGDIR	2	1	1	Q00955		0	3.2989e+06	25.88	0.00852146
3	1545.9		Medium	LLGAVVEPLADIAHK	2	1	1	Q00955		0	2.76484e+06	25.85	0.00390024
2	1287.69		Medium	VIFIGPPGNAmR	1	1	1	Q00955	M11(Oxida)	0	598367	24.21	0.0178278
2	993.499		Medium	AFLASEEAR	1	1	1	Q00955		0	4.02693e+06	23.16	0.0169071
2	1298.71		Medium	AGVLEPQGMVGIK	2	1	1	Q00955		0	2.6689e+06	22.92	0.0145494
2	1320.66		Low	EPGANAIGmVAFK	1	1	1	Q00955	M9(Oxida)	0	443972	21.87	0.030231
2	1409.64		Medium	sEESLFESSPQK	1	1	1	Q00955	N-Term(Acety)	0	1.43454e+06	21.79	0.0142377
2	1259.53		Medium	WAYETFGDDR	2	1	1	Q00955		0	639113	20.7	0.00849122
2	916.499		Low	LFNGPNVR	1	1	1	Q00955		0	2.172e+06	20.61	0.0286757
2	945.461		Medium	HYQPLcK	2	1	1	Q00955	C6(Carba)	0	1.82331e+06	18.87	0.0168633
2	1043.58		Low	QELINASIR	1	1	1	Q00955		0	1780340	18.82	0.0419904
2	858.491		Low	EENIILK	1	1	1	Q00955		0	3.22862e+06	18.4	0.072272
2	1271.69		Low	VIFIGPPGNAMR	2	1	1	Q00955		0	1.24716e+06	18.18	0.0402945
3	2059.99		Low	AHLMGTTYVYDFPELFR	2	1	1	Q00955		0	844261	17.11	0.0389072
2	1021.56		Low	LNEEYLIK	1	1	1	Q00955		0	2.74826e+06	17	0.0608555
2	1264.62		Low	GQPYAEIEVMK	1	1	1	Q00955		0	1.879e+06	16.8	0.056411
2	1380.75		Low	QFVVVANDITFK	1	1	1	Q00955		0	910956	16.65	0.0702884
2	816.456		Low	TSPLDKR	2	1	1	Q00955		0	496345	15.17	0.127717
2	995.486		Low	DMFNEVLK	2	1	1	Q00955		0	1.03109e+06	14.23	0.111384
2	1000.47		Low	TEMYTEVK	1	1	1	Q00955		0	1.44078e+06	13.67	0.047249
2	966.55		Low	TTVEYLIK	2	1	1	Q00955		0	1.96776e+06	13.36	0.10841
2	976.437		Low	NPEYNPDK	1	1	1	Q00955		0	3.18127e+06	12.46	0.0624299
2	880.477		Low	YIESLQK	1	1	1	Q00955		0.0769	3.13805e+06	11.83	0.249335
2	990.511		Low	ITFMFGFK	1	1	1	Q00955		0	355996	11.65	0.22911
2	873.505		Low	RGAVFPAR	1	1	1	Q00955		0	514794	10	0.55
YJL130C	URA2	P07259	Protein URA2 OS=Saccharomyces cerevisiae (strain ATCC 204508 / S288c) GN=URA2 PE=1 SV=5 - [PYR1_YEAST]	1793.47	28.59	2	45	57	108	4.69179e+06	2214	244.887	5.8335
Charge	MH+ [Da]		A2	Sequence	# PSMs	# Proteins	# Protein Groups	Protein Group Accessions	Modifications	ΔCn	Area	IonScore	Exp Value
2	1586.69		High	ELTSMDEAESFAEK	2	1	1	P07259		0	1.03858e+06	91.4	7.2272e-10
2	1639.8		High	AAYALGGLGSGFANNEK	2	1	1	P07259		0	1.45192e+06	82.17	3.67075e-08
2	1473.75		High	SQAANSVDEALAAVK	2	1	1	P07259		0	2.0524e+06	74.49	9.95768e-08
2	1714.97		High	TADLASVLLLTSLQNR	2	1	1	P07259		0	1.70344e+06	72.63	1.20067e-07
2	1521.74		High	ELFSNAIDEINEK	2	1	1	P07259		0	1.10943e+06	70.7	2.59597e-07
2	1643.88		High	VLGTPIDTIITTEDR	2	1	1	P07259		0	3.17666e+06	67.92	4.43949e-07
2	1255.76		High	VVGVNLIELATK	2	1	1	P07259		0	4.03862e+06	66.95	2.92663e-07
2	1393.82		High	ELVAPGAIQNLIR	2	1	1	P07259		0	2.12322e+06	65.54	3.90956e-07
2	1454.81		High	DSLPLLLAAVEEGK	2	1	1	P07259		0	1.48489e+06	64.16	8.82527e-07
2	1618.77		High	ILGTSPDMIDSAENR	2	1	1	P07259		0	1.87475e+06	60.23	1.84942e-06
2	1208.65		High	LKDTYIVDNK	2	1	1	P07259		0	1.27782e+06	56.21	1.11289e-05
2	1268.76		High	IVNVNPLVSSVK	2	1	1	P07259		0	5.09974e+06	53.47	4.94758e-06
2	1057.62		High	LTIDDIVLR	2	1	1	P07259		0	2.79265e+06	52.81	1.38754e-05
2	2032.09		High	VVYNGETLVLSGELVSPGAK	1	1	1	P07259		0	541780	50.6	2.30805e-05
2	1386.78		High	SISGPVITDVASLK	2	1	1	P07259		0	3.22379e+06	50.57	3.508e-05
2	1194.61		High	HIELQTGPDGK	2	1	1	P07259		0	3.4802e+06	49.52	4.35577e-05
2	1163.6		High	FLDSNEVAIR	2	1	1	P07259		0	3.70773e+06	49.49	4.89203e-05
2	1160.63		High	KGETLQDTIR	2	1	1	P07259		0	2.23219e+06	48.57	6.11579e-05
2	1099.56		High	DELVEELPR	2	1	1	P07259		0	3.8896e+06	48.01	6.0878e-05
2	977.52		High	VPQFSFPR	2	1	1	P07259		0	2.97515e+06	46.49	6.61945e-05
2	1055.61		High	EELPSLVLR	2	1	1	P07259		0	2.36233e+06	45.08	5.89866e-05
2	1022.52		High	EVEYEVVR	2	2	1	P07259		0	2.13156e+06	44.84	9.67881e-05
2	1308.65		High	ENMAIMHPLPR	2	1	1	P07259		0	764491	44.37	0.00011699
2	1712.92		High	ITAVAELLNQWPTEK	2	1	1	P07259		0	848195	43.67	0.000107384
2	1297.68		High	LYFETINLER	2	1	1	P07259		0	2.06527e+06	41.03	0.000264268
2	1399.67		High	TLAcYSDAIVMR	1	1	1	P07259	C4(Carba)	0	898793	40.08	0.000147262
2	2144.07		High	SAFDVPEWVDPNVQNLVSK	2	1	1	P07259		0	910849	38.82	0.00059049
2	1112.5		High	FNSPEEYAR	2	1	1	P07259		0	3.94393e+06	38.54	0.000265922
2	1084.52		High	VSTELSSSmK	1	1	1	P07259	M9(Oxida)	0	935453	36.95	0.000514683
2	1671.86		High	DTEFLFDVFIQAVK	2	1	1	P07259		0	173061	36.74	0.000709651
2	1687.88		High	EHPTQAFLDLFTIR	3	1	1	P07259		0	1.2033e+06	36.03	0.000985365
2	1032.53		High	GETLQDTIR	2	1	1	P07259		0	999900	35.08	0.00100898
2	914.567		High	LLIEAISR	2	1	1	P07259		0	2.87475e+06	34.46	0.000644574
2	1426.77		High	VYFVPVTAEFVR	2	1	1	P07259		0	2.63041e+06	33.76	0.00147254
2	1029.65		High	VTALFLPLR	2	1	1	P07259		0	1.98321e+06	33.7	0.000490566
2	873.515		High	TTAVNVIR	2	1	1	P07259		0	4.937e+06	33.01	0.00315022
2	1027.49		High	TDVLYcTR	1	1	1	P07259	C6(Carba)	0	1.4033e+06	32.97	0.00123642
2	873.503		High	LSNVLEAK	2	1	1	P07259		0	2.78989e+06	32.26	0.00368461
2	1019.54		High	LPDDYVAVK	2	1	1	P07259		0	2.87649e+06	31.77	0.0018295
2	1132.63		Medium	EDLALIMTVK	1	1	1	P07259		0	514084	28.79	0.00614402
3	2444.21		High	LAGADPVLGVEMASTGEVATFGHSK	1	1	1	P07259		0	1.83997e+06	28.73	0.00328221
2	1631.85		Medium	SDFHVLFAVAQELR	3	1	1	P07259		0	1.33927e+06	28.45	0.00664436
2	1288.71		Medium	EKQELLSSVQK	2	1	1	P07259		0	728441	27.71	0.00813282
2	1046.55		Low	NITLDVSER	2	1	1	P07259		0	3.42035e+06	23.73	0.0249949
2	959.558		Low	ILAIDVGMK	2	1	1	P07259		0	1.3538e+06	23.09	0.0296999
2	850.405		Medium	QLGFDDR	1	1	1	P07259		0	1.58439e+06	22.85	0.0111542
2	975.555		Low	ILAIDVGmK	1	1	1	P07259	M8(Oxida)	0	856775	22.76	0.0243645
2	1031.57		Low	QELLSSVQK	2	1	1	P07259		0	987264	22.57	0.0279442
2	1199.64		Low	LHDLVQFAEK	2	1	1	P07259		0	1.61347e+06	20.81	0.0211612
2	1107.64		Low	NILLSIGSYK	2	1	1	P07259		0	555582	20.76	0.0230851
2	1055.58		Low	SIHITGVSNK	2	1	1	P07259		0	1.78704e+06	19.76	0.0322329
2	1137.66		Low	INLVSPPELR	2	1	1	P07259		0	2.16395e+06	18.37	0.0407529
2	1029.61		Low	EIGFPVIVR	2	1	1	P07259		0	2.13786e+06	17.15	0.0857749
3	1354.64		Low	HSEEmSVHIAAK	2	1	1	P07259	M5(Oxida)	0	811622	16.04	0.0584881
2	815.368		Medium	YFESNR	2	1	1	P07259		0	2.03714e+06	15.28	0.0295781
2	1209.72		Low	LGLNIPLNEVK	1	1	1	P07259		0	2.31552e+06	13.77	0.0418765
2	943.513		Low	LMSSRPPR	2	1	1	P07259		0	2.14758e+06	11.57	0.247302
2	1226.64		Low	ATGYPLAYTAAK	1	2	1	P07259		0	1.26936e+06	10.2	0.267398
YGL195W	GCN1	P33892	Translational activator GCN1 OS=Saccharomyces cerevisiae (strain ATCC 204508 / S288c) GN=GCN1 PE=1 SV=1 - [GCN1_YEAST]	266.944	8.91	1	14	19	31	1.26308e+06	2672	296.513	5.2749
Charge	MH+ [Da]		A2	Sequence	# PSMs	# Proteins	# Protein Groups	Protein Group Accessions	Modifications	ΔCn	Area	IonScore	Exp Value
2	1353.8		High	VDPLVIELVTGAK	2	1	1	P33892		0	664587	62.52	6.71709e-07
2	1589.85		High	GNSIETVTGTTIQLR	1	1	1	P33892		0	345937	43.16	0.000299496
2	1206.6		High	SLSDATNETLR	2	1	1	P33892		0	849798	42.04	0.000203181
2	1357.71		High	AVLQPASNSTDVR	2	1	1	P33892		0	1.02299e+06	41.37	0.000251663
2	957.536		High	GALELALDR	2	1	1	P33892		0	462144	37.34	0.000590405
2	1390.76		High	FISDVVISNPATK	2	1	1	P33892		0	1.01109e+06	35.13	0.00130433
2	1413.74		High	LGEEQFPDLIPR	2	1	1	P33892		0	540106	33.03	0.00134389
2	1607.86		High	ASALGSLAEVAGSALYK	1	1	1	P33892		0	613064	31.28	0.00279274
3	1727.99		High	LGSAQALAEVISGLGLTK	2	1	1	P33892		0	302337	30.79	0.00125052
2	1463.88		High	LVPVLLQAIGDPTK	2	1	1	P33892		0	808159	30.67	0.000985594
2	1540.8		High	GYGISALSEFDIIR	1	1	1	P33892		0	362815	30.35	0.00299836
2	1267.72		High	AVDLLLPELER	2	1	1	P33892		0	540408	29.35	0.00203254
2	1231.61		Medium	VLNADLDGETGK	2	1	1	P33892		0	411185	28.33	0.00455367
2	1684.91		Medium	IGDENINLLINELSK	1	1	1	P33892		0	281080	26.17	0.00929952
2	1386.72		Low	ILALDNTELNDR	2	1	1	P33892		0	366250	18.84	0.037879
2	867.505		Low	ALVPNTPR	2	1	1	P33892		0	1.10504e+06	18.69	0.0209571
2	1015.52		Low	SHVSEISTR	1	1	1	P33892		0	1.6612e+06	17.76	0.0293115
2	1014.56		Low	LVDVLGQDR	1	1	1	P33892		0	399403	16.22	0.0549197
2	1453.68		Low	TIEADLTADDFSR	1	1	1	P33892		0	343417	15.76	0.0690197
Charge	MH+ [Da]		A2	Sequence	# PSMs	# Proteins	# Protein Groups	Protein Group Accessions	Modifications	ΔCn	Area	IonScore	Exp Value
2	2386.05		High	SSFSGASSNEPTNSPGDFLNQSR	4	1	1	P46958		0	3.77418e+06	86.45	2.25928e-09
2	2158.05		High	ESVSDILNDLTLGSPEPSER	2	1	1	P46958		0	7.67216e+06	71.27	1.56754e-07
2	1231.64		High	SSIQDVQWIR	2	1	1	P46958		0	2.15303e+06	67.23	1.0124e-06
2	1527.7		High	SDQQQQDYQLFK	2	1	1	P46958		0	1.73814e+06	53.65	7.33582e-06
2	1270.72		High	LFLFFSLIDR	2	1	1	P46958		0	148098	45.18	7.58473e-05
2	911.458		High	LYGSSQTR	2	1	1	P46958		0	5.67097e+06	44.5	7.45108e-05
2	1622.75		High	SMFHQMNDLQIMK	4	1	1	P46958		0	926220	36.11	0.000379605
2	1157.58		High	QNYIAAGQHR	2	1	1	P46958		0	4.52271e+06	34.34	0.00101235
2	941.556		High	ILKPWER	2	1	1	P46958		0	1.9361e+06	30.34	0.00161822
3	2305.06		High	mDNQQESISEDITGDLAAAVR	2	1	1	P46958	N-Term(Acety)	0	2.46473e+06	29.25	0.0021393
3	1227.59		Low	HHYSLGQETR	1	1	1	P46958		0	1.05722e+06	16.3	0.041024
2	1309.71		Low	QPSVDVPPLTTR	2	1	1	P46958		0	3.87612e+06	11.97	0.193776
YKL182W	FAS1	P07149	Fatty acid synthase subunit beta OS=Saccharomyces cerevisiae (strain ATCC 204508 / S288c) GN=FAS1 PE=1 SV=2 - [FAS1_YEAST]	168.202	8.68	1	9	17	25	1.26214e+06	2051	228.547	5.92236
Charge	MH+ [Da]		A2	Sequence	# PSMs	# Proteins	# Protein Groups	Protein Group Accessions	Modifications	ΔCn	Area	IonScore	Exp Value
2	1796.91		High	VAASFSQEALQYVVER	1	1	1	P07149		0	731236	55.2	9.66385e-06
2	1265.67		High	FSAETLSELIR	2	1	1	P07149		0	644146	45.37	0.000104545
2	963.508		High	MFVSNPIR	2	1	1	P07149		0	559357	37.36	0.00071625
2	1949.04		High	GLLSATQFTQPALTLMEK	1	1	1	P07149		0	260856	37.26	0.000573192
2	1058.62		High	IVDVVGTLSR	2	1	1	P07149		0	637486	35.59	0.00111803
2	1447.81		High	ALDTVTNVLNFIK	1	1	1	P07149		0	422774	34.55	0.00106979
2	947.515		High	VLSGSISER	2	1	1	P07149		0	1.9298e+06	31.61	0.00372729
2	1089.55		Medium	GMTMQVAVPR	1	1	1	P07149		0	221458	28.83	0.00798601
2	1027.49		Medium	SEMGEPIHK	2	1	1	P07149		0	807686	26	0.00615412
2	1008.53		Low	VFNAYPAAR	2	1	1	P07149		0	900265	23.81	0.0203796
2	1273.7		Low	LLQENDTTLVK	2	1	1	P07149		0	956369	22.87	0.0196238
2	813.47		Low	VIDEPIK	1	1	1	P07149		0	591480	16.07	0.0346041
2	1027.63		Low	KPTGGIVTVR	2	1	1	P07149		0	741458	14.96	0.0478731
2	1308.63		Low	SNYGmIAINPGR	1	1	1	P07149	M5(Oxida)	0	145953	13.7	0.138638
2	979.521		Low	NANIFSSVK	1	1	1	P07149		0	250985	13.1	0.149383
2	971.576		Low	IDIIELQK	1	1	1	P07149		0	561064	11.07	0.203223
2	1020.59		Low	LVELMFIR	1	1	1	P07149		0.375	147021	10.49	0.200994
YDR170C	SEC7	P11075	Protein transport protein SEC7 OS=Saccharomyces cerevisiae (strain ATCC 204508 / S288c) GN=SEC7 PE=1 SV=2 - [SEC7_YEAST]	88.7603	4.33	1	4	9	13	824833	2009	226.745	4.80518
Charge	MH+ [Da]		A2	Sequence	# PSMs	# Proteins	# Protein Groups	Protein Group Accessions	Modifications	ΔCn	Area	IonScore	Exp Value
2	1061.59		High	VLLNTTSSAR	2	1	1	P11075		0	739172	54.85	1.08022e-05
2	1237.62		High	FVDQNPGVFSK	2	1	1	P11075		0	636552	41.84	0.000252035
2	974.526		Medium	VEITQTQR	2	1	1	P11075		0	1.09878e+06	25.52	0.0127647
2	1180.61		Low	ALNPNTHTANK	1	1	1	P11075		0	465023	18.87	0.0719934
2	1128.49		Medium	DFNEDYGLR	2	1	1	P11075		0	298500	18.51	0.0140595
2	1132.52		Low	SYYDEQISK	1	1	1	P11075		0	400506	16.45	0.0283081
2	1392.62		Low	ENDSNISETVER	1	1	1	P11075		0	341278	14.91	0.0322085
2	884.462		Low	SFLQSFR	1	1	1	P11075		0	423182	13.58	0.0745502
2	1087.56		Low	ATPTELAQEK	1	1	1	P11075		0	579577	13.36	0.133782
Charge	MH+ [Da]		A2	Sequence	# PSMs	# Proteins	# Protein Groups	Protein Group Accessions	Modifications	ΔCn	Area	IonScore	Exp Value
2	1821.92		High	SGETEDTFIADLVVGLR	2	2	1	P00924		0	755491	77.14	7.24488e-08
2	1288.71		Low	VNQIGTLSESIK	2	2	1	P00924		0	336166	22.71	0.0257182
YPL231W	FAS2	P19097	Fatty acid synthase subunit alpha OS=Saccharomyces cerevisiae (strain ATCC 204508 / S288c) GN=FAS2 PE=1 SV=2 - [FAS2_YEAST]	30.47	1.7	1	1	3	4	399840	1887	206.818	5.43994
	A2	Sequence	# PSMs	# Proteins	# Protein Groups	Protein Group Accessions	Modifications	ΔCn	Area	IonScore	Exp Value	Charge	MH+ [Da]	ΔM [ppm]	RT [min]	# Missed Cleavages
	Medium	AAEEAGVTDVK	2	1	1	P19097		0	641330	30.47	0.0050256	2	1089.54	-0.697353	18.6406	0
	Low	ESQPTIEEDLTR	1	1	1	P19097		0	219485	20.57	0.0223635	2	1417.68	-1.12058	31.2049	0
	Low	ELVETSEVR	1	1	1	P19097		0	338706	12.35	0.264857	2	1061.55	-2.157	22.8335	0
	A2	Sequence	# PSMs	# Proteins	# Protein Groups	Protein Group Accessions	Modifications	ΔCn	Area	IonScore	Exp Value	Charge	MH+ [Da]	ΔM [ppm]	RT [min]	# Missed Cleavages
	Medium	IKETLPR	2	1	1	Q04839		0	3.34799e+09	23.86	0.0121289	2	856.525	-0.698875	27.1543	1
	A2	Sequence	# PSMs	# Proteins	# Protein Groups	Protein Group Accessions	Modifications	ΔCn	Area	IonScore	Exp Value	Charge	MH+ [Da]	ΔM [ppm]	RT [min]	# Missed Cleavages
	Medium	VEDDIDINIR	2	1	1	P15938		0	3.53134e+06	20.27	0.0197342	2	1201.62	8.56117	30.6334	0
