# Supplementary material for: Glucose intake hampers PKA-regulated HSP90 chaperone activity
Source: eLife. 2018 Dec 5;7:e39925. doi: 10.7554/eLife.39925 (PMC6281317; doi:10.7554/eLife.39925)
Supplement: Supplementary file 1. [file elife-39925-supp1.xlsx]

## Sheet: 工作表1
Supplementary File 1. Yeast strains, plasmids, and primer sets used in this study.
Yeast Strain	Genotype	Source
BY4742	MATα his3Δ1 leu2Δ0 lys2Δ0 ura3Δ0
BY4742 ids2-S148A	MATα his3Δ1 leu2Δ0 lys2Δ0 ura3Δ0 ids2-S148A	This study
BY4742 ids2-S148D	MATα his3Δ1 leu2Δ0 lys2Δ0 ura3Δ0 ids2-S148D	This study
BY4742 ids2Δ	BY4742 ids2::KanMX4	This study
BY4742 tpk1Δ	BY4742 tpk1::KanMX4	This study
BY4742 tpk2Δ	BY4742 tpk2::KanMX4	This study
BY4742 tpk3Δ	BY4742 tpk3::KanMX4	This study
BY4742 reg1Δ	BY4742 reg1::KanMX4	This study
BY4742 pph21Δ	BY4742 pph21::KanMX4	This study
BY4742 cnb1Δ	BY4742 cnb1::KanMX4	This study
BY4742 ptc1Δ	BY4742 ptc1::KanMX4	This study
BY4742 ptc2Δ	BY4742 ptc2::KanMX4	This study
BY4742 ptc3Δ	BY4742 ptc3::HisMX6	This study
BY4742 ptc2Δptc3Δ	BY4742 ptc2::KanMX4 ptc3::HisMX6	This study
BY4742 pph3Δ	BY4742 pph3::KanMX4	This study
BY4742 ppt1Δ	BY4742 ppt1::KanMX4	This study
BY4742 sit4Δ	BY4742 sit4::KanMX4	This study
BY4742 ych1Δ	BY4742 ych1::KanMX4	This study
BY4742 asc1-S120A	MATα his3Δ1 leu2Δ0 lys2Δ0 ura3Δ0 asc1-S120A	This study
BY4742 asf1-S264A, T265A	MATα his3Δ1 leu2Δ0 lys2Δ0 ura3Δ0 asf1-S264A, T265A	This study
BY4742 asf1-S269A, T270A	MATα his3Δ1 leu2Δ0 lys2Δ0 ura3Δ0 asf1-S269A, T270A	This study
BY4742 asf1-S264A, T265A, S269A, T270A	MATα his3Δ1 leu2Δ0 lys2Δ0 ura3Δ0 asf1-S264A, T265A, S269A, T270A	This study
BY4742 atg13-S429A	MATα his3Δ1 leu2Δ0 lys2Δ0 ura3Δ0 atg13-S429A	This study
BY4742 atg13-S554A	MATα his3Δ1 leu2Δ0 lys2Δ0 ura3Δ0 atg13-S554A	This study
BY4742 atg20-S363A	MATα his3Δ1 leu2Δ0 lys2Δ0 ura3Δ0 atg20-S363A	This study
BY4742 boi2-S763A	MATα his3Δ1 leu2Δ0 lys2Δ0 ura3Δ0 boi2-S763A	This study
BY4742 bre5-S282A	MATα his3Δ1 leu2Δ0 lys2Δ0 ura3Δ0 bre5-S282A	This study
BY4742 cyc8-S741A	MATα his3Δ1 leu2Δ0 lys2Δ0 ura3Δ0 cyc8-S741A	This study
BY4742 efg1-S446A	MATα his3Δ1 leu2Δ0 lys2Δ0 ura3Δ0 efg1-S446A	This study
BY4742 gat1-S270A	MATα his3Δ1 leu2Δ0 lys2Δ0 ura3Δ0 gat1-S270A	This study
BY4742 gat1-S399A	MATα his3Δ1 leu2Δ0 lys2Δ0 ura3Δ0 gat1-S399A	This study
BY4742 gat1-S270A, S399A	MATα his3Δ1 leu2Δ0 lys2Δ0 ura3Δ0 gat1-S270A, S399A	This study
BY4742 gin4-S719A	MATα his3Δ1 leu2Δ0 lys2Δ0 ura3Δ0 gin4-S719A	This study
BY4742 hap2-S35A	MATα his3Δ1 leu2Δ0 lys2Δ0 ura3Δ0 hap2-S35A	This study
BY4742 hsc82-S330A	MATα his3Δ1 leu2Δ0 lys2Δ0 ura3Δ0 hsc82-S330A	This study
BY4742 hsc82-S452A	MATα his3Δ1 leu2Δ0 lys2Δ0 ura3Δ0 hsc82-S452A	This study
BY4742 hsc82-S330A, S452A	MATα his3Δ1 leu2Δ0 lys2Δ0 ura3Δ0 hsc82-S330A, S452A	This study
BY4742 irs4-S180A	MATα his3Δ1 leu2Δ0 lys2Δ0 ura3Δ0 irs4-S180A	This study
BY4742 irs4-S195A	MATα his3Δ1 leu2Δ0 lys2Δ0 ura3Δ0 irs4-S195A	This study
BY4742 irs4-S180A, S195A	MATα his3Δ1 leu2Δ0 lys2Δ0 ura3Δ0 irs4-S180A, S195A	This study
BY4742 mig1-S179A	MATα his3Δ1 leu2Δ0 lys2Δ0 ura3Δ0 mig1-S179A	This study
BY4742 mih1-S417A	MATα his3Δ1 leu2Δ0 lys2Δ0 ura3Δ0 mih1-S417A	This study
BY4742 mks1-S164A, T165	MATα his3Δ1 leu2Δ0 lys2Δ0 ura3Δ0 mks1-S164A, T165	This study
BY4742 mks1-S247A	MATα his3Δ1 leu2Δ0 lys2Δ0 ura3Δ0 mks1-S247A	This study
BY4742 mks1-S518A	MATα his3Δ1 leu2Δ0 lys2Δ0 ura3Δ0 mks1-S518A	This study
BY4742 mks1-S164A, T165, S247A, S518A	MATα his3Δ1 leu2Δ0 lys2Δ0 ura3Δ0 mks1-S164A, T165, S247A, S518A	This study
BY4742 not5-S256A	MATα his3Δ1 leu2Δ0 lys2Δ0 ura3Δ0 not5-S256A	This study
BY4742 not5-S377A	MATα his3Δ1 leu2Δ0 lys2Δ0 ura3Δ0 not5-S377A	This study
BY4742 not5-S256A, S377A	MATα his3Δ1 leu2Δ0 lys2Δ0 ura3Δ0 not5-S256A, S377A	This study
BY4742 paf1-T422A	MATα his3Δ1 leu2Δ0 lys2Δ0 ura3Δ0 paf1-T422A	This study
BY4742 pbs2-S9A	MATα his3Δ1 leu2Δ0 lys2Δ0 ura3Δ0 pbs2-S9A	This study
BY4742 por1-S2A	MATα his3Δ1 leu2Δ0 lys2Δ0 ura3Δ0 por1-S2A	This study
BY4742 ppz1-S690A	MATα his3Δ1 leu2Δ0 lys2Δ0 ura3Δ0 ppz1-S690A	This study
BY4742 rsc2-S661A	MATα his3Δ1 leu2Δ0 lys2Δ0 ura3Δ0 rsc2-S661A	This study
BY4742 rtg3-S236A, S241A	MATα his3Δ1 leu2Δ0 lys2Δ0 ura3Δ0 rtg3-S236A, S241A	This study
BY4742 sfg73-T183A, S184A	MATα his3Δ1 leu2Δ0 lys2Δ0 ura3Δ0 sfg73-T183A, S184A	This study
BY4742 ssf1-T301A	MATα his3Δ1 leu2Δ0 lys2Δ0 ura3Δ0 ssf1-T301A	This study
BY4742 tco89-S84A	MATα his3Δ1 leu2Δ0 lys2Δ0 ura3Δ0 tco89-S84A	This study
BY4742 vac14-S805A, S806A	MATα his3Δ1 leu2Δ0 lys2Δ0 ura3Δ0 vac14-S805A, S806A	This study
BY4742 yap1-S5258A	MATα his3Δ1 leu2Δ0 lys2Δ0 ura3Δ0 yap1-S5258A	This study
BY4742 bdf1-S270D	MATα his3Δ1 leu2Δ0 lys2Δ0 ura3Δ0 bdf1-S270D	This study
BY4742 bdf1-S429D	MATα his3Δ1 leu2Δ0 lys2Δ0 ura3Δ0 bdf1-S429D	This study
BY4742 bdf1-S270D, S429D	MATα his3Δ1 leu2Δ0 lys2Δ0 ura3Δ0 bdf1-S270D, S429D	This study
BY4742 ccr4-S281D,T282E	MATα his3Δ1 leu2Δ0 lys2Δ0 ura3Δ0 ccr4-S281D,T282E	This study
BY4742 ctk3-T35E	MATα his3Δ1 leu2Δ0 lys2Δ0 ura3Δ0 ctk3-T35E	This study
BY4742 dhh1-S14D	MATα his3Δ1 leu2Δ0 lys2Δ0 ura3Δ0 dhh1-S14D	This study
BY4742 S125D, S126D, S128D	MATα his3Δ1 leu2Δ0 lys2Δ0 ura3Δ0 S125D, S126D, S128D	This study
BY4742 glo3-S398D	MATα his3Δ1 leu2Δ0 lys2Δ0 ura3Δ0 glo3-S398D	This study
BY4742 gyp1-S87D	MATα his3Δ1 leu2Δ0 lys2Δ0 ura3Δ0 gyp1-S87D	This study
BY4742 hpr1-S234D	MATα his3Δ1 leu2Δ0 lys2Δ0 ura3Δ0 hpr1-S234D	This study
BY4742 hsc82-S291D, S293D	MATα his3Δ1 leu2Δ0 lys2Δ0 ura3Δ0 hsc82-S291D, S293D	This study
BY4742 leo1-S105D	MATα his3Δ1 leu2Δ0 lys2Δ0 ura3Δ0 leo1-S105D	This study
BY4742 leo1-S132D	MATα his3Δ1 leu2Δ0 lys2Δ0 ura3Δ0 leo1-S132D	This study
BY4742 leo1-S105D, S132D	MATα his3Δ1 leu2Δ0 lys2Δ0 ura3Δ0 leo1-S105D, S132D	This study
BY4742 msh6-S145D, S150D	MATα his3Δ1 leu2Δ0 lys2Δ0 ura3Δ0 msh6-S145D, S150D	This study
BY4742 msh6-S201D	MATα his3Δ1 leu2Δ0 lys2Δ0 ura3Δ0 msh6-S201D	This study
BY4742 msh6-S145D, S150D, S201D	MATα his3Δ1 leu2Δ0 lys2Δ0 ura3Δ0 msh6-S145D, S150D, S201D	This study
BY4742 not3-S446D	MATα his3Δ1 leu2Δ0 lys2Δ0 ura3Δ0 not3-S446D	This study
BY4742 npl6-S86D	MATα his3Δ1 leu2Δ0 lys2Δ0 ura3Δ0 npl6-S86D	This study
BY4742 rgp1-S363D, S364D	MATα his3Δ1 leu2Δ0 lys2Δ0 ura3Δ0 rgp1-S363D, S364D	This study
BY4742 rif1-S417D	MATα his3Δ1 leu2Δ0 lys2Δ0 ura3Δ0 rif1-S417D	This study
BY4742 shp1-S224D	MATα his3Δ1 leu2Δ0 lys2Δ0 ura3Δ0 shp1-S224D	This study
BY4742 sin3-S1046D	MATα his3Δ1 leu2Δ0 lys2Δ0 ura3Δ0 sin3-S1046D	This study
BY4742 ssz1-S447D, S480D	MATα his3Δ1 leu2Δ0 lys2Δ0 ura3Δ0 ssz1-S447D, S480D	This study
BY4742 swi3-S210D	MATα his3Δ1 leu2Δ0 lys2Δ0 ura3Δ0 swi3-S210D	This study
BY4742 tom1-S1890D	MATα his3Δ1 leu2Δ0 lys2Δ0 ura3Δ0 tom1-S1890D	This study
BY4742 tup1-S439D	MATα his3Δ1 leu2Δ0 lys2Δ0 ura3Δ0 tup1-S439D	This study
BY4742 xrn1-S1330D	MATα his3Δ1 leu2Δ0 lys2Δ0 ura3Δ0 xrn1-S1330D	This study
KT 1115	MATα leu2 ura3 his3 pep4Δ	S. Rossi, 2002
tpk1w1	MATα his3Δ leu2Δ ura3Δ trp1Δ ade8Δ tpk1w1 tpk2::HIS3 tpk3::TRP1 bcy1::LEU2	S. Rossi, 2002
W303-1A	MATa leu2-3,112 trp1-1 can1-100 ura3-1 ade2-1 his3-11,15
W303-1A ids2Δ	W303-1A ids2::KanMX4	This study
W303-1A ids2-S148A	MATa leu2-3,112 trp1-1 can1-100 ura3-1 ade2-1 his3-11,15 ids2-S148A	This study
W303-1A ids2-S148D	MATa leu2-3,112 trp1-1 can1-100 ura3-1 ade2-1 his3-11,15 ids2-S148D	This study
W303-1A hsc82Δ	W303-1A hsc82::KanMX4	This study
W303-1A hsp82Δ	W303-1A hsp82::KanMX4	This study
W303-1A hsc82Δ ids2-S148A	W303-1A hsc82::KanMX4 ids2-S148A	This study
W303-1A hsc82Δ ids2-S148D	W303-1A hsc82::KanMX4 ids2-S148D	This study
W303-1A IDS2-Myc13	W303-1A IDS2-MYC::KanMX6	This study
W303-1A HSC82-HA3	W303-1A HSC82-HA::HisMX6	This study
W303-1A IDS2-Myc13 HSC82-HA3	W303-1A IDS2-MYC::KanMX6 Hsc82-HA::HisMX6	This study
W303-1A GLN1-GFP	W303-1A GLN1-GFP::HisMX6	This study
W303-1A ids2Δ Gln1-GFP	W303-1A ids2Δ GLN1-GFP::HisMX6	This study
W303-1A ids2-S148A GLN1-GFP	W303-1A ids2-S148A GLN1-GFP::HisMX6	This study
W303-1A ids2-S148D GLN1-GFP	W303-1A ids2-S148D GLN1-GFP::HisMX6	This study
W303-1A hsc2Δ Gln1-GFP	W303-1A hsc2Δ GLN1-GFP::HisMX6	This study
BJ2168	MATa leu2Δ trp1Δ ura3-52 prb1-1122 pep4-3 prc1-407 gal2Δ
PJ69-4	MATa trp1-901 leu2-3,112 ura3-52 his3-200 gal4Δ gal80Δ LYS2::GAL1-HIS3 GAL2-ADE2 met2::GAL7-lacZ
Y187	MATα ura3-52 his3-200 ade2-101 trp1-901 leu2-3,112 gal4Δ met– gal80Δ MEL1 URA3::GAL1UAS -GAL1TATA-lacZ
Plasmid	Source
pRS306-ids2-S148A	This study
pRS306-ids2-S148D	This study
pRS426-IDS2-Myc13	This study
pRS426-ids2-S148A-Myc13	This study
pRS426-ids2-S148D-Myc13	This study
pGex-4T-1-IDS2	This study
pGex-4T-1-ids2-S148A	This study
pYES2-IDS2-TAP	This study
pGAL-FFL[SEL]	Addgene #1102
pGBDU-C1- ids2-S148A	This study
pGBDU-C1- ids2-S148D	This study
pGBDU-C1- ids2-N92	This study
pGBDU-C1- ids2-N256	This study
pGBDU-C1- ids2-N347	This study
pGBDU-C1- ids2-92C-N256	This study
pGAD-C1- HSC82	This study
pGAD-C1- hsc82-N272	This study
pGAD-C1- hsc82-N529	This study
pGAD-C1- hsc82-272C- N529	This study
pRS306-asc1-S120A	This study
pRS306-asf1-S264A, T265A	This study
pRS306-asf1-S269A, T270A	This study
pRS306-atg13-S429A	This study
pRS306-atg13-S554A	This study
pRS306-atg20-S363A	This study
pRS306-boi2-S763A	This study
pRS306-bre5-S282A	This study
pRS306-cyc8-S741A	This study
pRS306-efg1-S446A	This study
pRS306-gat1-S270A	This study
pRS306-gat1-S399A	This study
pRS306-gin4-S719A	This study
pRS306-hap2-S35A	This study
pRS306-hsc82-S330A	This study
pRS306-hsc82-S452A	This study
pRS306-irs4-S180A	This study
pRS306-irs4-S195A	This study
pRS306-mig1-S179A	This study
pRS306-mih1-S417A	This study
pRS306-mks1-S164A, T165	This study
pRS306-mks1-S247A	This study
pRS306-mks1-S518A	This study
pRS306-not5-S256A	This study
pRS306-not5-S377A	This study
pRS306-paf1-T422A	This study
pRS306-pbs2-S9A	This study
pRS306-por1-S2A	This study
pRS306-ppz1-S690A	This study
pRS306-rsc2-S661A	This study
pRS306-rtg3-S236A, S241A	This study
pRS306-sfg73-T183A, S184A	This study
pRS306-snf7-T72A	This study
pRS306-shp1-S315A	This study
pRS306-sok2-S771A	This study
pRS306-spt7-S1294A	This study
pRS306-ssf1-T301A	This study
pRS306-tco89-S84A	This study
pRS306-vac14-S805A, S806A	This study
pRS306-yap1-S5258A	This study
pRS306-bdf1-S270D	This study
pRS306-bdf1-S429D	This study
pRS306-ccr4-S281D,T282E	This study
pRS306-ctk3-T35E	This study
pRS306-dhh1-S14D	This study
pRS306-esc2-S125D, S126D, S128D	This study
pRS306-glo3-S398D	This study
pRS306-gyp1-S87D	This study
pRS306-hpr1-S234D	This study
pRS306-hsc82-S291D, S293D	This study
pRS306-leo1-S105D	This study
pRS306-leo1-S132D	This study
pRS306-msh6-S145D, S150D	This study
pRS306-msh6-S201D	This study
pRS306-not3-S446D	This study
pRS306-npl6-S86D	This study
pRS306-rgp1-S363D, S364D	This study
pRS306-rif1-S417D	This study
pRS306-shp1-S224D	This study
pRS306-sin3-S1046D	This study
pRS306-ssz1-S447D, S480D	This study
pRS306-swi3-S210D	This study
pRS306-tom1-S1890D	This study
pRS306-tup1-S439D	This study
pRS306-xrn1-S1330D	This study
pG/N75	Addgene #108220
pUCDSS-26X	Addgene #108218
pY413-vSrc	J. Buchner, 2015
pY413-cSrc	J. Buchner, 2015
Primer Name	Oligo Sequence
Ids2_F	5'- TTAGCGGCACATTTCGGTGC -3'
Ids2_R	5'- CCCAATTCTAGCCACACCCG -3'
Ids2-S148A-F	5'- CCTTTAACTACAAGGCGTAGCGCTATACAGGACGTTCAG -3'
Ids2-S148D-F	5'- CCACCTTTAACTACAAGGCGTAGTGATATCCAGGACGTTCAGTGG -3'
426-Ids2myc-F (KpnI)	5'- AAAGGTACCGGCAGCGCACGCACTATTTC -3'
426-Ids2myc-R (KpnI)	5'- AAAGGTACCGACGAGGCAAGCTAAACAGA -3'
Ids2 EcoRI F	5'- TTTTTTGATTTCATGGATAATCAGCAGGAAAG -3'
Ids2 XhoI R	5'- TTTTTTCTCGAGTTATGCTTGGTTCAAAAAGTCTCG -3'
Ids2 XhoI 3R	5'- TGCATGCTCGAGGAAAGCAACCTGACCTACAG -3'
Ids2(92~256)-F (EcoRI)	5'- AAAAGAATTCATGCAGGATTATCAGCTGTTCAA -3'
Ids2 2/3-F EcoRI	5'- AAAAGAATTCATGATGAATTTCGGCACTGGCTC -3'
Hsc82(272~529)-F BamHI	5'- AAAAGGATCCTGGACTAGAAACCCATCTGA -3'
Hsc82 N272-R (XhoI)	5'- AAAAACTCGAGAATGGCTTAGTCTTGTTCAA -3'
Hsc82 N529-R (XhoI)	5'- AAAAACTCGAGTGTTTCTTCCAATTCGAAAT -3'
Gln1_RT_F (realtime PCR)	5'- GCCGGTAAGGTTTATGCCAG -3'
Gln1_RT_R (realtime PCR)	5'- GGCCATCCATAATTGGTCAC -3'
